# Supplementary material for: A novel pathway of LPS uptake through syndecan-1 leading to pyroptotic cell death
Source: eLife. 2018 Dec 7;7:e37854. doi: 10.7554/eLife.37854 (PMC6286126; doi:10.7554/eLife.37854)
Supplement: Figure 3—source data 1. [file elife-37854-fig3-data1.xls]

## Sheet: Comparison Results Low_high vs 
Neg = C:\Program Files\Invitrogen\Prospector\Single Microarray Results PPI\Analysis of 38787_Neg.txt
Low = C:\Program Files\Invitrogen\Prospector\Single Microarray Results PPI\Analysis of Alexa647_032911_1442LowConcentration_0070.txt
High = C:\Program Files\Invitrogen\Prospector\Single Microarray Results PPI\Analysis of Alexa647_032911_1449HiConcentration_PMT70.txt
Neg Protein Cut-Off Value calculated by = CI P-Value
Low Protein Cut-Off Value calculated by = CI P-Value
High Protein Cut-Off Value calculated by = CI P-Value
Neg Lot number = HA20247
Low Lot number = HA20248
High Lot number = HA20248
Neg Wavelength = 635
Low Wavelength = 647
High Wavelength = 647
Population	Protein Amount	Mean Neg	StDev Neg	Mean Low	StDev Low	Mean High	StDev High
AlexaAntiMouseAb	0	28969.1	7605.53	64718.4	5753.03	64783.7	5185.47
AntiBiotinAb	0	4986	2366.91	64087.6	2636.94	64239.5	2333.81
BiotinAb	0	28157	6511.08	65245.2	146.001	65231	195.653
BSA	0	24.9	92.2408	620.6	306.161	1695.5	581.005
Buffer	0	2.6	73.0992	247.3	468.687	206.7	598.049
Calmodulin	8164.13	85.4	136.215	NaN	NaN	NaN	NaN
GST1	902.134	-9.4	45.2785	NaN	NaN	NaN	NaN
GST2	2814.23	-10.6	33.1569	NaN	NaN	NaN	NaN
GST3	8287.87	-7	39.7345	NaN	NaN	NaN	NaN
GST4	16131.4	35.1	203.009	NaN	NaN	NaN	NaN
hMDM2	0	187.3	112.757	1793.4	674.01	4793.9	1757.08
RanBP2deltaFG	0	179.8	98.5781	1165.7	292.159	2642.3	767.588
V5control1	0	380.7	128.943	1722.3	396.549	1605.1	195.923
V5control2	0	670.7	162.475	3201.4	698.94	2938.5	573.511
V5control3	0	1158.6	317.492	6059.4	1178.74	5769.6	1066.95
V5control4	0	2566.7	357.425	12891.8	1795.44	12028.3	1527.45
V5control5	0	5173.9	760.743	25007.8	3842.24	22722.1	2794.94
All Negative Controls	N/A	6.8	92.7792	395.3	422.296	721.5	918.41
Probes	N/A	182.8	1171.88	3260.2	5643.26	10158.8	11521.5
Calmodulin	7320.37	NaN	NaN	738.1	511.937	1183.3	755.499
GST1	776.515	NaN	NaN	244.6	294.805	212.2	389.479
GST2	2457.69	NaN	NaN	384.5	355.671	496.3	513.979
GST3	7798.05	NaN	NaN	457.6	313.966	953.3	1222.26
GST4	15524.7	NaN	NaN	636.5	370.627	1335.4	864.392
Database ID	Ultimate ORF ID	Description	Block	Row	Column	Protein Amount	Neg Hit	Low Hit	High Hit	Neg Signal.Used	Low Signal.Used	High Signal.Used	Neg Z-Factor	Low Z-Factor	High Z-Factor	Neg Z-Score	Low Z-Score	High Z-Score	Neg CI P-Value	Low CI P-Value	High CI P-Value	Neg CV	Low CV	High CV	Neg GenePix Flags	Low GenePix Flags	High GenePix Flags
NM_024548.2	IOH27601	leucine-rich repeats and IQ motif containing 2 (LRRIQ2)	1	2	11	10597.8	0	0	0	126.5	1472.5	5424	-3.16395	0.41564	0.20541	-0.04801	-0.31679	-0.41095	1	0.164672	0.0477596	0.7658	0.03506	0.13037	-50, 0	0, 0	0, 0
BC011414.1	IOH9720	chromosome 5 open reading frame 3 (C5orf3)	1	2	13	21303.9	0	0	0	343	1937	4171.5	0.40664	0.46078	0.22007	0.13674	-0.23448	-0.51967	0.0814116	0.0837015	0.0825004	0.04535	0.05987	0.0856	0, 0	0, 0	0, 0
BC004932.1	IOH5521	chromosome 16 open reading frame 30 (C16orf30)	1	2	15	11168.2	0	0	0	79.5	3252.5	11943	-1.84068	0.73282	0.70184	-0.08812	-0.00137	0.15486	1	0.0226874	0.0071683	0.08005	0.02326	0.04429	-50, -50	0, 0	0, 0
BC037854.1	IOH27633	dynein, cytoplasmic 1, intermediate chain 1 (DYNC1I1)	1	2	17	28172.9	0	0	0	240	4793.5	15309.5	0.28188	0.54165	0.80909	0.04884	0.2717	0.44705	0.162485	0.0109227	0.0040941	0.01768	0.10547	0.02166	0, 0	0, 0	0, 0
BC051687.1	IOH26538	Kruppel-like factor 3 (basic) (KLF3)	1	2	19	63206.2	0	0	0	183.5	2630	7469.5	-2.29746	0.33344	0.45414	0.00063	-0.11168	-0.23341	1	0.0449579	0.0214043	0.70518	0.13067	0.08908	-50, 0	0, 0	0, 0
NM_203425.1	IOH26973	chromosome 17 open reading frame 82 (C17orf82)	1	2	21	25184.1	0	0	0	418	7634	20985.5	0.2511	0.58752	0.69936	0.20073	0.77504	0.9397	0.0611576	0.004027	0.002278	0.1218	0.10819	0.06884	0, 0	0, 0	0, 0
NM_000880.2	IOH26652	interleukin 7 (IL7)	1	3	1	4400.77	0	0	0	44	823	2123	-6.17464	-0.57923	-0.25174	-0.11841	-0.43189	-0.69747	1	1	0.471515	0.09642	0.15981	0.04263	-50, -50	0, 0	0, 0
NM_002061.1	IOH25898	glutamate-cysteine ligase, modifier subunit (GCLM)	1	3	3	35496.7	0	0	0	71.5	2027	6070	-2.04347	0.57795	0.15649	-0.09495	-0.21853	-0.35488	1	0.0706602	0.0388006	0.02967	0.03	0.15983	-50, -50	0, 0	0, 0
BC010074.2	IOH13694	FUS interacting protein (serine/arginine-rich) 1 (FUSIP1)	1	3	5	27155.5	0	0	0	187	3770.5	9093	-0.59268	0.71811	0.6968	0.00362	0.09041	-0.0925	0.371754	0.0166101	0.0125826	0.21175	0.03694	0.02862	0, 0	0, 0	0, 0
NM_014042.1	IOH5151	chromosome 11 open reading frame 51 (C11orf51)	1	3	7	19892.9	0	0	0	243	1327	3648.5	-3.55134	0.45127	0.13679	0.0514	-0.34258	-0.56506	1	0.208581	0.115065	1.18142	0.00746	0.08508	-50, 0	0, 0	0, 0
BC001715.2	IOH4551	NADH dehydrogenase (ubiquinone) Fe-S protein 7, 20kDa (NADH-coenzyme Q reductase) (NDUFS7)	1	3	11	10779.2	0	0	0	238	2359.5	9692	0.11794	0.471	0.6825	0.04713	-0.15962	-0.04051	0.17758	0.0530394	0.0111119	0.06536	0.07822	0.03765	0, 0	0, 0	0, 0
NM_004148.2	IOH28049	ninjurin 1 (NINJ1)	1	3	13	10194.2	0	0	0	332	3394	11599	0.34449	0.5859	0.72495	0.12734	0.0237	0.12501	0.0889021	0.0223355	0.0075232	0.05964	0.07209	0.03524	0, 0	0, 0	0, 0
NM_017614.3	IOH12877	betaine-homocysteine methyltransferase 2 (BHMT2)	1	3	15	0	0	0	0	210.5	2837	7795	-1.55427	0.7752	0.38003	0.02367	-0.075	-0.20516	0.55832	0.0299379	0.0203852	0.53411	0.0005	0.11629	0, -50	0, 0	0, 0
BC031821.1	IOH22188	Secernin-3	1	3	17	0	0	0	0	293	4574.5	16335.5	0.34409	-0.22042	0.68988	0.09406	0.23289	0.5361	0.111247	0.0190497	0.0038062	0.03861	0.3461	0.06298	0, 0	0, 0	0, 0
NM_016057.1	IOH5427	coatomer protein complex, subunit zeta 1 (COPZ1)	1	3	19	0	0	0	0	44.5	571	2654	-5.91865	-1.60769	-0.18174	-0.11799	-0.47654	-0.65137	1	1	0.275899	0.07945	0.22043	0.09805	-50, -50	-50, -50	0, 0
BC003573.1	IOH4891	farnesyl-diphosphate farnesyltransferase 1 (FDFT1)	1	3	21	0	0	0	0	260	1893	5816.5	0.25307	0.53701	0.54973	0.06591	-0.24228	-0.37689	0.14321	0.0846266	0.0343064	0.04351	0.03437	0.03319	0, 0	0, 0	0, 0
NM_006163.1	IOH6673	nuclear factor (erythroid-derived 2), 45kDa (NFE2)	1	4	1	29826.3	0	0	0	120.5	2108.5	5798	-2.29595	0.626	0.62605	-0.05313	-0.2041	-0.37849	1	0.0629111	0.0332256	0.49879	0.01979	0.00927	0, -50	0, 0	0, 0
NM_000849.1	IOH4761	glutathione S-transferase M3 (brain) (GSTM3)	1	4	3	0	0	0	0	-18	-35.5	-131	-2.67965	-1.8253	-4.45821	-0.17132	-0.58401	-0.89309	1	1	1	-0.07857	-0.73698	-3.11991	-50, -50	-50, -50	-50, -50
BC000052.1	IOH4650	peroxisome proliferator-activated receptor alpha (PPARA)	1	4	5	37699.7	0	0	0	223.5	6763.5	23425	0.21248	0.84279	0.75201	0.03476	0.62078	1.15144	0.189434	0.0045455	0.0017757	0.02215	0.02185	0.05488	0, 0	0, 0	0, 0
BC005332.1	IOH7177	cDNA clone MGC:12418 IMAGE:3934658, complete cds	1	4	7	19863.4	0	0	0	53.5	1081.5	3131.5	-3.79371	0.07922	0.17578	-0.11031	-0.38608	-0.60993	1	0.444147	0.156645	0.03965	0.06865	0.04042	-50, -50	0, 0	0, 0
NM_004596.1	IOH6628	small nuclear ribonucleoprotein polypeptide A (SNRPA)	1	4	9	28770.6	0	0	0	51	957.5	2842	-4.72543	0.11334	-0.60004	-0.11244	-0.40806	-0.63506	1	0.605599	0.311142	0.13865	0.0288	0.23587	-50, -50	0, 0	0, 0
NM_032930.1	IOH6595	chromosome 11 open reading frame 70 (C11orf70)	1	4	11	7519.4	0	0	0	77.5	1660	5033.5	-2.2503	0.55321	0.44822	-0.08983	-0.28357	-0.44485	1	0.114197	0.0490111	0.15511	0.01278	0.04594	-50, -50	0, 0	0, 0
BC002951.1	IOH4779	Protein transport protein Sec61 subunit alpha isoform 1	1	4	13	16926	0	0	0	100.5	1612	5024.5	-0.91626	-0.07217	0.5543	-0.0702	-0.29207	-0.44562	1	0.178814	0.0465774	0.02111	0.19125	0.01337	-50, -50	0, 0	0, 0
BC009993.2	IOH27830	chromosome 3 open reading frame 37 (C3orf37)	1	4	15	0	0	0	0	-6	-32	3.5	-4.6968	-1.58504	-4.731	-0.16108	-0.5834	-0.88143	1	1	1	-0.94281	-0.13258	57.9828	-50, -50	-50, -50	-50, -50
NM_005159.3	IOH14126	actin, alpha, cardiac muscle 1 (ACTC1)	1	4	17	8889.74	0	0	0	98	2361	6254.5	-1.34328	0.62945	0.60181	-0.07233	-0.15935	-0.33887	1	0.0485959	0.028697	0.11545	0.02995	0.02521	-50, -50	0, 0	0, 0
NM_006442.2	IOH14520	DR1-associated protein 1 (negative cofactor 2 alpha) (DRAP1)	1	4	19	0	0	0	0	81	903	1583.5	-1.65999	-0.58661	-1.07936	-0.08684	-0.41771	-0.74429	1	1	1	0.05238	0.1942	0.11566	-50, -50	-50, 0	0, -50
NM_017785.2	IOH12118	coiled-coil domain containing 99 (CCDC99)	1	4	21	0	0	0	0	148.5	1442.5	3291.5	-1.7668	-0.49692	0.33316	-0.02924	-0.32211	-0.59604	0.991674	0.319029	0.12916	0.46188	0.29363	0.00623	-50, 0	0, 0	0, 0
NM_006399.2	IOH21626	basic leucine zipper transcription factor, ATF-like (BATF)	1	5	1	0	0	0	0	-0.5	28	-106	-5.42293	-3.19698	-2.67644	-0.15639	-0.57276	-0.89093	1	1	1	-1.41421	1.61624	-0.41359	-50, -50	-50, -50	-50, -50
NM_152285.1	IOH21698	arrestin domain containing 1 (ARRDC1)	1	5	3	14234.5	0	0	0	408.5	20.5	200.5	0.28211	-2.65691	-7.11806	0.19263	-0.5741	-0.86432	0.0628209	1	1	0.10905	1.13827	0.0529	0, 0	-50, -50	-50, -50
BC033437.1	IOH27326	DENN/MADD domain containing 1C (DENND1C)	1	5	5	0	0	0	0	-8.5	13	72.5	-4.30199	-2.40888	-5.24125	-0.16321	-0.57542	-0.87543	1	1	1	-0.7487	1.30543	1.82385	-50, -50	-50, -50	-50, -50
BC030524.1	IOH21689	claudin 19 (CLDN19)	1	5	7	0	0	0	0	-3	1.5	-25.5	-5.03827	-2.22259	-3.14275	-0.15852	-0.57746	-0.88394	1	1	1	-0.94281	11.7851	-0.63778	-50, -50	-50, -50	-50, -50
NM_005567.2	IOH3566	lectin, galactoside-binding, soluble, 3 binding protein (LGALS3BP)	1	5	9	2108.1	0	0	0	42	970.5	2554	-6.89935	0.22199	-1.00509	-0.12012	-0.40575	-0.66005	1	0.543809	0.527529	0.10102	0.00364	0.31452	-50, -50	0, 0	0, 0
NM_177996.1	IOH14498	erythrocyte membrane protein band 4.1-like 1 (EPB41L1), transcript variant 2	1	5	11	0	0	0	0	-5	18	28	-4.90624	-2.54873	-5.12605	-0.16023	-0.57454	-0.8793	1	1	1	-1.13137	1.09994	7.47513	-50, -50	-50, -50	-50, -50
NM_002279.3	IOH13096	keratin 33B (KRT33B)	1	5	13	4928.42	0	0	0	35	847.5	2270.5	-13.5395	-0.23415	-0.34169	-0.1261	-0.42754	-0.68466	1	1	0.428822	0.40406	0.0826	0.09125	-50, -50	0, -50	0, 0
NM_032448.1	IOH13366	family with sequence similarity 120B (FAM120B)	1	5	15	0	0	0	0	-1.5	-2.5	257.5	-6.58404	-2.13821	-10.3823	-0.15724	-0.57817	-0.85938	1	1	1	-8.01388	-6.50538	0.17849	-50, -50	-50, -50	-50, -50
NM_002738.5	IOH22061	protein kinase C, beta 1 (PRKCB1), transcript variant 2	1	5	17	18056	0	0	0	135.5	1916	5703	-2.23405	0.55806	0.5678	-0.04033	-0.23821	-0.38674	1	0.0813441	0.0354262	0.54794	0.02952	0.02529	0, -50	0, 0	0, 0
BC015505.1	IOH9981	DEAD (Asp-Glu-Ala-Asp) box polypeptide 42 (DDX42)	1	5	19	25795.8	0	0	0	544	3027.5	5700	-0.64945	-0.60012	0.49991	0.30826	-0.04125	-0.38699	0.0635053	0.0613707	0.0367241	0.43934	0.43326	0.04615	0, 0	0, 0	0, 0
NM_020944.2	IOH9687	glucosidase, beta (bile acid) 2 (GBA2)	1	5	21	6990.65	0	0	0	234.5	2473	9586.5	0.29325	0.50769	0.48026	0.04415	-0.1395	-0.04967	0.168283	0.0467717	0.0126104	0.00905	0.07148	0.10127	0, 0	0, 0	0, 0
NM_020854.2	IOH9686	KIAA1468 (KIAA1468)	1	6	1	13940.6	0	0	0	123	1023.5	3323	-2.65614	0.18961	0.32061	-0.051	-0.39636	-0.59331	1	0.479805	0.127359	0.60938	0.02556	0.01192	0, -50	0, 0	0, 0
BC068448.1	IOH40093	EF-hand calcium binding protein 1 (EFCBP1)	1	6	3	50485.2	0	0	0	62.5	1151.5	3448.5	-2.61788	0.34776	-0.32829	-0.10262	-0.37367	-0.58241	1	0.318178	0.171535	0.01131	0.00921	0.20894	-50, -50	0, 0	0, 0
NM_006078.2	IOH40316	calcium channel, voltage-dependent, gamma subunit 2 (CACNG2)	1	6	5	18398.8	0	0	0	221.5	2168	6156	0.07685	0.56722	-0.19475	0.03306	-0.19355	-0.34742	0.204495	0.0609409	0.0465336	0.06065	0.04044	0.27039	0, 0	0, 0	0, 0
BC062344.1	IOH40702	patched domain containing 1 (PTCHD1)	1	6	7	2929.05	0	0	0	85.5	5349.5	8760	-4.18537	0.70898	0.61437	-0.083	0.37022	-0.12141	1	0.0079385	0.0141656	0.71951	0.05671	0.05198	0, -50	0, 0	0, 0
BC062422.1	IOH40746	interleukin 27 (IL27)	1	6	9	4998.8	0	0	0	133.5	1238	3834.5	-2.29216	0.3224	0.00443	-0.04204	-0.35835	-0.54891	1	0.268053	0.111576	0.55615	0.03084	0.13406	0, -50	0, 0	0, 0
BC069329.1	IOH40250	interferon, alpha 21 (IFNA21)	1	6	11	17547.9	0	0	0	167	1545.5	4729.5	-0.37316	0.44105	0.37266	-0.01346	-0.30386	-0.47123	0.397444	0.144309	0.0581831	0.11009	0.03523	0.05995	0, 0	0, 0	0, 0
BC067773.1	IOH40125	arginine/serine-rich coiled-coil 2 (RSRC2)	1	6	13	19776	0	0	0	107	1443	3795.5	-2.8957	-0.00288	0.19217	-0.06466	-0.32202	-0.55229	1	0.223803	0.10251	0.58155	0.15191	0.07657	-50, 0	0, 0	0, 0
NM_173471.1	IOH40179	S-adenosylmethionine mitochondrial carrier protein	1	6	15	4.37	0	0	0	5	-8.5	-182	-9.0801	-2.27139	-2.63595	-0.1517	-0.57923	-0.89752	1	1	1	1.9799	-3.74351	-0.70711	-50, -50	-50, -50	-50, -50
NM_001004306.1	IOH40085	similar to hypothetical protein FLJ36492 (MGC87631)	1	6	17	28999.3	0	0	0	460	11399	37421	0.41985	0.20641	0.01646	0.23657	1.44221	2.3662	0.0471742	0.0021785	0.0010341	0.07993	0.24267	0.30763	0, 0	0, 0	0, 0
NM_198859.1	IOH38384	prickle homolog 2 (Drosophila) (PRICKLE2)	1	6	19	0	0	0	0	71	2203.5	7173.5	-2.90058	0.54206	0.56233	-0.09538	-0.18726	-0.25911	1	0.0595406	0.0220031	0.2191	0.04974	0.05136	-50, -50	0, 0	0, 0
BC036319.1	IOH27661	phosphodiesterase 4D, cAMP-specific (phosphodiesterase E3 dunce homolog, Drosophila) (PDE4D)	1	6	21	11991	0	0	0	237	1822	7861	-0.06393	0.34928	0.52602	0.04628	-0.25486	-0.19944	0.194881	0.10287	0.0185428	0.11934	0.08538	0.07106	0, 0	0, 0	0, 0
NM_015568.2	IOH37988	protein phosphatase 1, regulatory (inhibitor) subunit 16B (PPP1R16B)	1	7	1	2395.73	0	0	0	40.5	641	2245.5	-9.7493	-0.69236	-0.87012	-0.1214	-0.46413	-0.68683	1	1	0.627399	0.43649	0.08163	0.22956	-50, -50	0, 0	0, 0
NM_178275.3	IOH38420	eEF1A2 binding protein (DKFZp434B1231)	1	7	3	7249.52	0	0	0	62	820.5	1497.5	-2.82323	-0.57533	-2.02741	-0.10306	-0.43233	-0.75175	1	1	1	0.04562	0.15771	0.3074	-50, -50	0, 0	-50, 0
NM_020662.1	IOH37719	MRS2-like, magnesium homeostasis factor (S. cerevisiae) (MRS2L)	1	7	5	2969.8	0	0	0	17.5	497	2024	-31.8268	-1.2282	-0.24964	-0.14103	-0.48966	-0.70605	1	1	0.524208	0.20203	0.04837	0.02376	-50, -50	0, 0	0, 0
NM_000879.2	IOH40150	interleukin 5 (colony-stimulating factor, eosinophil) (IL5)	1	7	7	11113.4	0	0	0	20.5	767	2509.5	-94.7477	-0.27847	-1.23079	-0.13847	-0.44181	-0.66392	1	1	0.660001	0.31044	0.059	0.37053	-50, -50	0, 0	0, 0
BC069505.1	IOH40261	Bcl2 modifying factor (BMF)	1	7	9	49773.5	0	0	0	46.5	1234	3910.5	-8.6665	-0.71066	-0.00919	-0.11628	-0.35906	-0.54231	1	0.567337	0.107857	0.65388	0.3186	0.14195	-50, -50	0, 0	0, 0
NM_139348.1	IOH37807	bridging integrator 1 (BIN1), transcript variant 6	1	7	11	28063.3	0	0	0	38.5	493	769	-8.46539	-2.86898	-6.90011	-0.1231	-0.49037	-0.81498	1	1	1	0.09183	0.36718	0.35493	-50, -50	-50, 0	0, -50
NM_198309.2	IOH42038	tetratricopeptide repeat domain 8 (TTC8), transcript variant 2	1	7	13	8687.68	0	0	0	50.5	1366.5	4915.5	-5.50121	0.46804	0.2085	-0.11286	-0.33558	-0.45509	1	0.192039	0.0586442	0.26604	0.00776	0.11551	-50, -50	0, 0	0, 0
NM_005746.1	IOH44532	pre-B-cell colony enhancing factor 1 (PBEF1)	1	7	15	42906.8	0	0	0	170.5	2150.5	5221.5	-0.35506	-0.12529	0.49114	-0.01047	-0.19665	-0.42853	0.381722	0.0940987	0.0443612	0.11198	0.24891	0.03778	0, 0	0, 0	0, 0
XM_171154.3	IOH43663	Myelin protein zero-like protein 1	1	7	17	15396.7	0	0	0	109.5	1711.5	6692	-3.68321	-0.31184	0.44768	-0.06252	-0.27444	-0.3009	1	0.18282	0.0269882	0.8072	0.27144	0.08031	-50, 0	0, 0	0, 0
NM_017451.1	IOH42068	BAI1-associated protein 2 (BAIAP2), transcript variant 2	1	7	19	0	0	0	0	974.5	3368.5	15580.5	0.59741	0.67699	0.1241	0.67561	0.01919	0.47057	0.0103682	0.0216407	0.0056983	0.08199	0.04303	0.24439	0, 0	0, 0	0, 0
XM_373744.2	IOH42929	PREDICTED: Homo sapiens hypothetical LOC388414 (LOC388414)	1	7	21	12037.4	0	0	0	58	2434.5	6386	-3.72444	-0.16645	0.29673	-0.10647	-0.14633	-0.32746	1	0.0729377	0.0322707	0.1463	0.27622	0.12224	-50, -50	0, 0	0, 0
NM_205853.1	IOH43061	musculoskeletal, embryonic nuclear protein 1 (MUSTN1)	1	8	1	58312.8	0	0	0	89.5	708.5	1965	-1.60771	-0.76398	-1.47927	-0.07959	-0.45217	-0.71118	1	1	1	0.11851	0.14471	0.33178	-50, -50	0, 0	0, -50
XM_379117.1	IOH43619	PREDICTED: Homo sapiens hypothetical protein LOC150568 (LOC150568)	1	8	3	20621.8	0	0	0	100	1832.5	6985	-2.59182	0.48995	0.3526	-0.07062	-0.253	-0.27547	1	0.0936899	0.0259749	0.45255	0.04438	0.11439	-50, -50	0, 0	0, 0
NM_000609.3	IOH40945	chemokine (C-X-C motif) ligand 12 (stromal cell-derived factor 1) (CXCL12), transcript variant 2	1	8	5	17754.3	0	0	0	64	1299	5261	-4.06128	0.40638	0.42809	-0.10135	-0.34754	-0.4251	1	0.225822	0.0451238	0.35355	0.01633	0.05806	-50, -50	0, 0	0, 0
NM_173456.1	IOH45493	phosphodiesterase 8A (PDE8A), transcript variant 4	1	8	7	12481.7	0	0	0	64	1371.5	5435	-3.75678	0.28552	-0.45936	-0.10134	-0.33469	-0.41	1	0.211775	0.0717996	0.28726	0.06032	0.33462	-50, -50	0, 0	0, 0
NM_177524.1	IOH45900	mesoderm specific transcript homolog (mouse) (MEST), transcript variant 2	1	8	9	24724.1	0	0	1	790	13072	40295.5	0.50895	0.15958	0.86521	0.51818	1.73867	2.6157	0.0162345	0.0016922	0.000562	0.09846	0.26084	0.02918	0, 0	0, 0	0, 0
NM_145247.4	IOH45440	chromosome 10 open reading frame 78 (C10orf78), transcript variant 2	1	8	11	0	0	0	0	-8.5	-27.5	-127	-4.30199	-1.60815	-3.06219	-0.16321	-0.58259	-0.89275	1	1	1	-0.7487	-0.07714	-1.11355	-50, -50	-50, -50	-50, -50
NM_013354.4	IOH45495	CCR4-NOT transcription complex, subunit 7 (CNOT7), transcript variant 1	1	8	13	14573.4	0	0	0	269	5693.5	15935	0.36626	0.32634	0.82541	0.07359	0.43118	0.50134	0.128156	0.0085589	0.0037435	0.01577	0.18219	0.01802	0, 0	0, 0	0, 0
NM_199331.1	IOH45816	Homer protein homolog 2	1	8	15	52389.9	0	0	0	89.5	1087.5	6817	-1.35555	0.3294	0.56081	-0.07959	-0.38502	-0.29005	1	0.373861	0.0244835	0.0553	0.00195	0.04688	-50, -50	0, -50	0, 0
NM_198038.1	IOH45894	nudix (nucleoside diphosphate linked moiety X)-type motif 9 (NUDT9), transcript variant 3	1	8	17	0	0	0	0	45.5	629.5	948	-5.62171	-0.38661	-3.92257	-0.11714	-0.46618	-0.79944	1	1	1	0.0777	0.00337	0.24465	-50, -50	0, -50	0, -50
NM_173843.1	IOH45793	interleukin 1 receptor antagonist (IL1RN), transcript variant 4	1	8	19	0	0	0	0	25	334	1135.5	-51.8293	-4.83996	-1.96297	-0.13462	-0.51853	-0.78317	1	1	1	0.05657	0.19054	0.07037	-50, -50	-50, -50	-50, -50
NM_203379.1	IOH45817	acyl-CoA synthetase long-chain family member 5 (ACSL5), transcript variant 2	1	8	21	24548.1	0	0	0	89.5	2571.5	11778.5	-2.3642	0.61672	0.54066	-0.07959	-0.12205	0.14058	1	0.0404133	0.0080072	0.30812	0.04152	0.09527	-50, -50	0, 0	0, 0
NM_170672.1	IOH27295	RAS guanyl releasing protein 3 (calcium and DAG-regulated) (RASGRP3)	1	9	1	34409.3	0	0	0	262	5458.5	23864.5	0.38314	0.77472	0.7104	0.06762	0.38954	1.18958	0.133248	0.0073593	0.0017461	0.0054	0.0364	0.06901	0, 0	0, 0	0, 0
BC054004.1	IOH29012	septin 9 (SEPT9)	1	9	3	0	0	0	0	157.5	2667.5	10989.5	-2.36669	0.62475	0.58469	-0.02156	-0.10504	0.0721	1	0.0370931	0.0090212	0.65997	0.04215	0.07702	0, -50	0, 0	0, 0
BC041132.1	IOH26140	kinesin family member C3 (KIFC3)	1	9	5	8650.42	0	0	0	18.5	596	1831.5	-42.9922	-0.58454	-0.62002	-0.14017	-0.47212	-0.72277	1	1	0.826065	0.344	0.02136	0.07683	-50, -50	0, 0	-50, 0
NM_203422.1	IOH29035	LRRN4 C-terminal-like protein	1	9	7	19825	0	0	0	790	4896	11913.5	0.6913	0.25574	0.67354	0.51818	0.28986	0.1523	0.0148573	0.0122489	0.0073077	0.03938	0.19786	0.05324	0, 0	0, 0	0, 0
NM_139016.2	IOH27635	chromosome 20 open reading frame 198 (C20orf198)	1	9	9	19356.3	0	0	1	422.5	9989	39148	0.46619	0.87834	0.71848	0.20457	1.19235	2.5161	0.0540244	0.0019963	0.0006404	0.05523	0.0201	0.07709	0, 0	0, 0	0, 0
BC044227.1	IOH26333	Parkin coregulated gene protein homolog	1	9	11	23877	0	0	0	176	1141	3315	-0.34798	0.34274	-0.50383	-0.00577	-0.37554	-0.594	0.362171	0.326851	0.209508	0.12053	0.00868	0.25042	0, 0	0, 0	0, 0
NM_173822.1	IOH27491	family with sequence similarity 126, member B (FAM126B)	1	9	13	65501	0	1	1	426.5	27831	64698.5	0.58691	0.90515	0.96709	0.20799	4.354	4.73374	0.0501821	0.0002454	0.0002065	0.01824	0.02434	0.00139	0, 0	0, 0	0, 0
BC038241.1	IOH28735	NFAT activation molecule 1	1	9	15	12370.2	0	0	0	259	3285.5	11484	0.14241	0.34786	0.74665	0.06506	0.00447	0.11502	0.151752	0.0273256	0.0075962	0.07644	0.14441	0.02771	0, 0	0, 0	0, 0
NM_001106.2		Activin receptor type-2B	1	9	17	10455.4	0	0	0	228.5	3862	12865.5	-0.13861	0.51253	0.7818	0.03902	0.10663	0.23493	0.214839	0.0175837	0.005917	0.13307	0.10326	0.02248	0, 0	0, 0	0, 0
NM_005157.2		v-abl Abelson murine leukemia viral oncogene homolog 1 (ABL1), transcript variant a; see catalog number for detailed information on wild-type or point mutant status	1	9	19	43170.2	0	0	0	252.5	3217	14166.5	-0.07522	0.56442	0.71165	0.05951	-0.00766	0.34785	0.175978	0.0253821	0.0050323	0.13722	0.07517	0.04976	0, 0	0, 0	0, 0
NM_001211.3		Mitotic checkpoint serine/threonine-protein kinase BUB1 beta	1	9	21	17866.7	0	0	0	282	4107	15713	0.4143	0.52464	0.67073	0.08468	0.15004	0.48207	0.115357	0.0153126	0.0041593	0.01003	0.10296	0.06759	0, 0	0, 0	0, 0
NM_000061.1		Bruton agammaglobulinemia tyrosine kinase (BTK)	1	10	1	37492.1	0	0	0	274.5	4590	16000	-0.09918	0.3904	0.77572	0.07828	0.23563	0.50699	0.154333	0.0130079	0.0038041	0.16229	0.15159	0.03429	0, 0	0, 0	0, 0
NM_001433.1		Serine/threonine-protein kinase/endoribonuclease IRE1	1	10	3	5789.53	0	0	0	68.5	1393.5	4046	-3.89008	0.41962	0.24992	-0.09751	-0.33079	-0.53056	1	0.188115	0.0866222	0.40259	0.02486	0.0713	-50, -50	0, 0	0, 0
NM_002753.2		mitogen-activated protein kinase 10 (MAPK10), transcript variant 1	1	10	5	0	0	0	0	-7.5	-34.5	-59.5	-5.19476	-1.60267	-2.80421	-0.16236	-0.58384	-0.88689	1	1	1	-1.79134	-0.22545	-0.13073	-50, -50	-50, 0	-50, -50
NM_001315.1		Mitogen-activated protein kinase 14	1	10	7	4.37	0	0	0	-1.5	-3.5	-0.5	-5.86798	-2.39313	-3.4118	-0.15724	-0.57835	-0.88177	1	1	1	-4.24264	-9.89949	-41.0122	-50, -50	-50, -50	-50, -50
NM_004448.1		Receptor tyrosine-protein kinase erbB-2	1	10	9	14509.9	0	0	0	207	1877	3964	0.01589	0.15804	0.47273	0.02068	-0.24512	-0.53768	0.235544	0.107556	0.0804247	0.06149	0.14617	0.00143	0, 0	0, 0	0, 0
NM_015918.2	IOH10987	processing of precursor 5, ribonuclease P/MRP subunit (S. cerevisiae) (POP5), transcript variant 1	1	11	21	40366.1	0	1	1	451.5	36497	64999	0.40343	0.92745	0.96504	0.22932	5.88964	4.75982	0.0492266	0.0001406	0.0002048	0.083	0.01868	0.00211	0, 0	0, 0	0, 0
NM_145168.1	IOH10914	NAD(P) dependent steroid dehydrogenase-like (HSPC105)	1	12	1	13716.5	0	0	0	294	4205	12534	0.23724	0.38795	0.82963	0.09492	0.16741	0.20615	0.116206	0.0156966	0.0060975	0.07215	0.14764	0.00575	0, 0	0, 0	0, 0
BC019598.1	IOH10613	Zinc finger matrin-type protein 4	1	12	3	20491.8	0	0	1	245	13329.5	36840	0.10757	0.86648	0.91983	0.0531	1.7843	2.31578	0.169781	0.0011127	0.0006557	0.07504	0.02912	0.00971	0, 0	0, 0	0, 0
NM_007246.2	IOH10632	kelch-like 2, Mayven (Drosophila) (KLHL2)	1	12	5	41247.9	0	0	0	180.5	2155.5	5196.5	-0.88589	0.24435	0.44127	-0.00193	-0.19577	-0.4307	0.457506	0.0741658	0.0459919	0.28598	0.13745	0.05239	0, 0	0, 0	0, 0
NM_022476.1	IOH3844	AKT interacting protein (AKTIP), transcript variant 2	1	12	7	19371.7	0	0	0	208	7527.5	19339.5	-0.16149	0.51523	0.64401	0.02154	0.75616	0.79683	0.25379	0.0043084	0.0027648	0.11558	0.13123	0.0842	0, 0	0, 0	0, 0
NM_017825.1	IOH12841	ADP-ribosylhydrolase like 2 (ADPRHL2)	1	12	9	31674.1	0	0	0	89	1108.5	3031	-3.62788	0.06922	-0.20458	-0.08001	-0.3813	-0.61865	1	0.418664	0.209508	0.61971	0.07719	0.14137	-50, 0	0, 0	0, 0
BC019268.1	IOH13177	Protein arginine N-methyltransferase 1	1	12	11	26601.5	0	0	0	149	2226	5461	-2.40835	0.66131	0.57062	-0.02882	-0.18327	-0.40774	1	0.0545761	0.0387507	0.64541	0.01461	0.01916	0, -50	0, 0	0, 0
NM_001381.2	IOH2343	docking protein 1, 62kDa (downstream of tyrosine kinase 1) (DOK1)	1	12	13	36008.1	0	0	0	295.5	3263	10732.5	0.46652	0.36869	0.7951	0.0962	0.00048	0.04979	0.10366	0.0274114	0.0085223	0.00239	0.13739	0.00824	0, 0	0, 0	0, 0
BC009108.1	IOH10191	cDNA clone IMAGE:3451214 (MCM10)	1	12	15	33832.4	0	0	1	772.5	9898.5	37613.5	0.59646	0.68493	0.77596	0.50324	1.17632	2.38291	0.0162345	0.0022405	0.0006745	0.06865	0.08308	0.05747	0, 0	0, 0	0, 0
NM_000585.1	IOH21448	interleukin 15 (IL15), transcript variant 3	1	12	17	26515.1	0	0	0	225.5	3383	12301	-0.11368	0.35117	0.76159	0.03647	0.02175	0.18594	0.217002	0.0255941	0.0065505	0.12229	0.14548	0.02667	0, 0	0, 0	0, 0
BC018404.1	IOH21454	fibroblast growth factor 21 (FGF21)	1	12	19	41469.8	0	0	1	384.5	13085.5	47049	0.56244	0.88568	0.65753	0.17214	1.74106	3.20186	0.0614849	0.0011447	0.0004562	0.01287	0.02253	0.10003	0, 0	0, 0	0, 0
NM_152690.1	IOH10343	dolichyl-phosphate mannosyltransferase polypeptide 2, regulatory subunit (DPM2), transcript variant 2	1	12	21	12991.4	0	0	0	215	5992	16469	0.07873	0.69474	0.47831	0.02751	0.48408	0.54769	0.214839	0.0063042	0.0041769	0.05262	0.06561	0.13198	0, 0	0, 0	0, 0
NM_152715.1	IOH21462	Tubulin-specific chaperone cofactor E-like protein	1	13	1	23539.5	0	0	0	154.5	1522.5	4403	-2.28269	0.03657	0.45516	-0.02412	-0.30794	-0.49957	1	0.191245	0.0648492	0.62701	0.15001	0.02409	0, -50	0, 0	0, 0
BC016486.1	IOH21471	lectin, galactoside-binding, soluble, 8 (galectin 8) (LGALS8)	1	13	3	16343.6	0	0	0	57	867.5	2724	-3.73829	-0.22259	0.13938	-0.10732	-0.424	-0.64529	1	1	0.216793	0.12405	0.08722	0.01558	-50, -50	0, 0	0, 0
BC001671.1	IOH3723	HD domain containing 2 (HDDC2)	1	13	5	3396.35	0	0	0	28	730.5	1739	-27.4297	-0.24243	-1.0738	-0.13206	-0.44827	-0.73079	1	1	1	0.25254	0.03194	0.1659	-50, -50	0, 0	0, 0
NM_020239.2	IOH21482	CDC42 small effector 1 (CDC42SE1), transcript variant 2	1	13	7	32819.4	0	0	0	153.5	5276	16315.5	-1.95226	0.61741	0.75894	-0.02497	0.35719	0.53436	1	0.0085702	0.0036864	0.52975	0.08551	0.04052	-50, 0	0, 0	0, 0
NM_145028.1	IOH22492	Uncharacterized protein C6orf81	1	13	9	4566.71	0	0	0	19	1053.5	2531.5	-45.2256	-0.55785	-0.64166	-0.13975	-0.39104	-0.662	1	0.762361	0.411049	0.07443	0.23425	0.21089	-50, -50	0, 0	0, 0
NM_005641.2	IOH11381	TAF6 RNA polymerase II, TATA box binding protein (TBP)-associated factor, 80kDa (TAF6), transcript variant 1	1	13	11	28095.3	0	0	0	368	5681	17016.5	0.49862	0.71458	0.60029	0.15807	0.42897	0.59521	0.0686251	0.0069772	0.0036664	0.0269	0.05726	0.0937	0, 0	0, 0	0, 0
NM_004567.2	IOH10913	6-phosphofructo-2-kinase/fructose-2,6-biphosphatase 4 (PFKFB4)	1	13	13	4665.63	0	0	0	514.5	2472	8259	0.55733	0.64943	0.72953	0.28308	-0.13968	-0.1649	0.0358271	0.0433756	0.0151017	0.0481	0.02803	0.01096	0, 0	0, 0	0, 0
BC017046.1	IOH11667	annexin A6 (ANXA6)	1	13	15	24290.2	0	0	0	60.5	1144	3283	-3.02835	-0.15883	0.34531	-0.10434	-0.37501	-0.59678	1	0.449808	0.129059	0.05844	0.14711	0.00215	-50, -50	0, 0	0, 0
NM_024561.1	IOH11647	NMDA receptor regulated 1-like (NARG1L), transcript variant 1	1	13	17	1293.85	0	0	0	27	544.5	1317	-29.8171	-2.92493	-1.50645	-0.13292	-0.48124	-0.76742	1	1	1	0.05238	0.46621	0.0945	-50, -50	-50, 0	0, 0
BC012493.1	IOH11147	KIAA1147 (KIAA1147)	1	13	19	8672.28	0	0	0	68	1447.5	4255.5	-2.60027	0.22359	0.43803	-0.09793	-0.32122	-0.51238	1	0.192439	0.0703554	0.10399	0.08744	0.02376	-50, -50	0, 0	0, 0
BC011014.1	IOH12165	fracture callus 1 homolog (rat) (FXC1)	1	13	21	20742	0	0	0	54.5	2305.5	9406	-3.6453	0.31835	0.63693	-0.10945	-0.16919	-0.06534	1	0.0609409	0.0120933	0.03892	0.12238	0.05007	-50, -50	0, 0	0, 0
NM_000200.1	IOH12986	histatin 3 (HTN3)	1	14	1	2290.46	0	0	0	46.5	750	1908.5	-5.00002	-0.24081	-0.34881	-0.11628	-0.44482	-0.71608	1	1	0.635043	0.01521	0.04148	0.02556	-50, -50	0, 0	0, 0
BC008440.1	IOH7416	APAF1 interacting protein (APIP)	1	14	3	36990.5	0	0	0	55.5	1289	4851	-4.90727	0.06181	0.50752	-0.1086	-0.34931	-0.46069	1	0.284552	0.051386	0.31852	0.11191	0.02274	-50, -50	0, 0	0, 0
NM_145306.1	IOH9906	chromosome 10 open reading frame 35 (C10orf35)	1	14	5	12620.5	0	0	0	120	762	2319	-4.02634	-0.56189	-0.10151	-0.05356	-0.4427	-0.68045	1	1	0.354513	0.96638	0.1262	0.03354	0, -50	0, 0	0, 0
NM_032359.1	IOH5762	chromosome 3 open reading frame 26 (C3orf26)	1	14	7	37885.5	0	0	0	141.5	4425	17444	-1.68021	0.56444	0.75461	-0.03521	0.2064	0.63231	0.991674	0.012786	0.0032245	0.41477	0.09428	0.04451	-50, 0	0, 0	0, 0
BC005902.1	IOH7553	biliverdin reductase A (BLVRA)	1	14	9	0	0	0	0	1	12.5	103	-7.57844	-2.38854	-5.60735	-0.15511	-0.57551	-0.87278	1	1	1	12.7279	1.30108	1.05723	-50, -50	-50, -50	-50, -50
BC012124.1	IOH12569	cancer susceptibility candidate 4 (CASC4)	1	14	11	9749.75	0	0	0	17.5	6237	11746.5	-30.9241	0.73033	0.78646	-0.14103	0.52748	0.13781	1	0.0056935	0.0071118	0.12122	0.05555	0.01619	-50, -50	0, 0	0, 0
NM_022780.2	IOH13276	required for meiotic nuclear division 5 homolog A (S. cerevisiae) (RMND5A)	1	14	13	4164.57	0	0	0	12	1149.5	2269	-13.9181	0.06025	-0.01603	-0.14572	-0.37403	-0.68479	1	0.382675	0.354513	0.2357	0.08797	0.00312	-50, -50	0, 0	0, 0
BC012330.1	IOH13295	basic leucine zipper transcription factor, ATF-like 2 (BATF2)	1	14	15	38442.8	0	0	0	78	1097.5	3757	-1.95506	-0.16451	0.30849	-0.0894	-0.38325	-0.55564	1	0.504316	0.0983529	0.09065	0.13852	0.04028	-50, -50	0, 0	0, 0
BC012176.1	IOH13364	naked cuticle homolog 2 (Drosophila) (NKD2)	1	14	17	24299	0	0	0	56.5	1000	3474	-3.86921	-0.40471	0.03498	-0.10775	-0.40052	-0.5802	1	0.778372	0.135445	0.13767	0.17819	0.10462	-50, -50	0, 0	0, 0
NM_139242.1	IOH21859	mitochondrial methionyl-tRNA formyltransferase (MTFMT)	1	14	19	6403.67	0	0	0	121.5	2230	7927.5	-2.90364	0.44456	0.31995	-0.05228	-0.18257	-0.19366	1	0.0611552	0.0203409	0.66928	0.08054	0.13674	0, -50	0, 0	0, 0
BC010458.1	IOH9663	NDRG family member 2 (NDRG2)	1	14	21	12615	0	0	0	76.5	1524	3673	-2.46643	0.16108	-0.25788	-0.09068	-0.30766	-0.56293	1	0.176334	0.143376	0.19411	0.11414	0.20253	-50, -50	0, 0	0, 0
NM_016614.1	IOH10129	TRAF and TNF receptor associated protein (TTRAP)	1	15	1	16566.5	0	0	0	365	2560	7324.5	-1.01569	0.0817	0.61438	0.15551	-0.12409	-0.246	0.163906	0.0554933	0.020519	0.49982	0.2055	0.03697	0, 0	0, 0	0, 0
BC011781.2	IOH13131	chromosome 9 open reading frame 37 (C9orf37)	1	15	3	0	0	1	1	293	41934.5	64795.5	0.23442	0.85471	0.96978	0.09407	6.85318	4.74216	0.117064	0.0001101	0.0002056	0.0724	0.04352	0.00051	0, 0	0, 0	0, 0
NM_002362.2	IOH11259	melanoma antigen family A, 4 (MAGEA4), transcript variant 2	1	15	5	36514	0	0	0	115.5	1272.5	3840.5	-2.56352	0.25516	0.36463	-0.0574	-0.35223	-0.54839	1	0.260336	0.0910607	0.54487	0.05501	0.0278	0, -50	0, 0	0, 0
BC009006.1	IOH10201	transmembrane protein 30A (TMEM30A)	1	15	7	9371.65	0	0	0	125	3529.5	9076.5	-3.20407	0.45811	0.42948	-0.04929	0.04771	-0.09394	1	0.0219917	0.0144981	0.76933	0.1148	0.11335	0, -50	0, 0	0, 0
NM_052837.1	IOH10289	secretory carrier membrane protein 3 (SCAMP3), transcript variant 2	1	15	9	4494.25	0	0	0	49	1302	2671.5	-4.36117	0.22696	-0.14694	-0.11415	-0.34701	-0.64985	1	0.249962	0.26637	0	0.06734	0.09026	-50, -50	0, 0	0, 0
BC011239.1	IOH10245	transcobalamin II; macrocytic anemia (TCN2)	1	15	11	1995.45	0	0	0	13.5	1227.5	2851	-16.2463	0.40843	0.05829	-0.14444	-0.36021	-0.63427	1	0.260336	0.205191	0.15713	0.00518	0.0506	-50, -50	0, 0	0, 0
thyroglobulin		NA	1	15	13	0	0	0	0	128	1266.5	3319.5	-3.08487	0.24698	0.06636	-0.04674	-0.3533	-0.59361	1	0.264796	0.146744	0.7513	0.05639	0.08542	0, -50	0, 0	0, 0
P2228		protein kinase C, gamma (PRKCG)	1	15	15	0	0	0	0	205.5	3220	8153.5	-0.35092	0.65056	0.54425	0.0194	-0.00713	-0.17405	0.283769	0.0241994	0.0170309	0.1686	0.04831	0.06843	0, 0	0, 0	0, 0
PV4215		SFRS protein kinase 1 (SRPK1)	1	15	17	0	0	0	0	56.5	882	1992.5	-4.36397	-0.56701	-0.18923	-0.10775	-0.42144	-0.70879	1	1	0.524208	0.23779	0.18119	0.00177	-50, -50	0, 0	0, 0
PV3293		mitogen-activated protein kinase kinase 6 (MAP2K6), transcript variant 2; see catalog number for detailed information on wild-type or point mutant status	1	15	19	0	0	0	0	5.5	-23	-7.5	-8.49272	-2.97965	-3.30286	-0.15126	-0.5818	-0.88238	1	1	1	0.89995	-4.36562	-1.9799	-50, -50	-50, -50	-50, -50
P2227		protein kinase C, alpha (PRKCA); see catalog number for detailed information on wild-type or point mutant status	1	15	21	0	0	0	0	41	8006	19164.5	-6.64251	0.71589	0.49506	-0.12097	0.84096	0.78164	1	0.0034148	0.0030432	0	0.06783	0.13242	-50, -50	0, 0	0, 0
PV3503		pim-1 oncogene (PIM1)	1	16	1	0	0	0	0	25	875.5	3527	-54.8597	-0.25838	0.03779	-0.13463	-0.42258	-0.5756	1	1	0.130895	0.16971	0.09934	0.10706	-50, -50	0, 0	0, 0
PV4678		serine?threonine kinase	1	16	3	17597	0	0	0	31.5	1152	5001	-15.5899	0.26561	0.37141	-0.12908	-0.37359	-0.44766	1	0.334047	0.051743	0.11224	0.03192	0.06843	-50, -50	0, 0	0, 0
PV4398		CDC42 binding protein kinase alpha (DMPK-like)	1	16	5	115.83	0	0	0	28.5	721	2551	-28.2039	-0.35886	0.07913	-0.13164	-0.44996	-0.66031	1	1	0.25904	0.4714	0.05492	0.01386	-50, -50	0, 0	0, 0
NM_005801.2	IOH6916	eukaryotic translation initiation factor 1 (EIF1)	1	16	7	27150	0	0	0	86	3830.5	10948	-2.11651	0.41071	0.73454	-0.08258	0.10105	0.0685	1	0.0189258	0.0084289	0.21378	0.13494	0.02881	-50, -50	0, 0	0, 0
NM_017444.2	IOH10035	chromatin accessibility complex 1 (CHRAC1)	1	16	9	0	0	0	0	58	1487	3573.5	-3.36892	0.0611	-0.07828	-0.10647	-0.31422	-0.57157	1	0.19942	0.136208	0.07315	0.13885	0.14386	-50, -50	0, 0	0, 0
NM_003420.2	IOH9658	zinc finger protein 35 (ZNF35)	1	16	11	2327.42	0	0	0	40.5	1404.5	3316	-7.43092	0.35796	0.17187	-0.1214	-0.32885	-0.59392	1	0.191245	0.138649	0.0873	0.0438	0.05459	-50, -50	0, 0	0, 0
BC016148.1	IOH10092	integral membrane protein 2B (ITM2B)	1	16	13	6744.97	0	0	0	172	3460	8900	-0.35565	0.30793	0.68888	-0.00919	0.0354	-0.10926	0.376689	0.0249847	0.0132041	0.11511	0.16063	0.02956	0, 0	0, 0	0, 0
NM_004964.2	IOH3443	histone deacetylase 1 (HDAC1)	1	16	15	8832.91	0	0	0	183.5	3087	8930.5	-0.50887	0.36401	0.74366	0.00063	-0.0307	-0.10661	0.366916	0.0310213	0.0127597	0.18111	0.13469	0.01243	0, 0	0, 0	0, 0
NM_003277.1	IOH3589	claudin 5 (transmembrane protein deleted in velocardiofacial syndrome) (CLDN5)	1	16	17	11258.4	0	0	0	84.5	2305.5	9087	-1.9532	0.48564	-0.0132	-0.08385	-0.16919	-0.09302	1	0.0554314	0.0186034	0.15899	0.07146	0.25399	-50, -50	0, 0	0, 0
NM_001014.2	IOH4063	ribosomal protein S10 (RPS10)	1	16	19	18704	0	0	0	253	4496.5	17972	0.21203	0.85858	0.65605	0.05993	0.21907	0.67815	0.153035	0.0106261	0.0031889	0.05031	0.00142	0.07767	0, 0	0, 0	0, 0
BC000417.1	IOH3651	single-strand-selective monofunctional uracil-DNA glycosylase 1 (SMUG1)	1	16	21	7176.41	0	0	0	61.5	1683.5	4575.5	-3.46562	0.02387	0.36061	-0.10348	-0.27941	-0.4846	1	0.151304	0.0628127	0.17247	0.17011	0.05857	-50, -50	0, 0	0, 0
NM_012280.1	IOH27897	FtsJ homolog 1 (E. coli) (FTSJ1), transcript variant 1	1	17	1	0	0	0	0	-6	-37	98.5	-5.59949	-1.86997	-4.65878	-0.16108	-0.58428	-0.87318	1	1	1	-2.35702	-0.84088	0.1364	-50, -50	-50, -50	-50, -50
NM_014239.1	IOH27837	eukaryotic translation initiation factor 2B, subunit 2 beta, 39kDa (EIF2B2)	1	17	3	45725.1	0	0	0	125.5	871	2992	-1.97213	0.03375	-0.23619	-0.04886	-0.42338	-0.62204	1	0.836753	0.219679	0.43384	0.02273	0.147	0, -50	-50, -50	-50, -50
NM_018222.2	IOH27894	parvin, alpha (PARVA)	1	17	5	30531.1	0	0	0	104.5	5625	12890	-1.08088	0.76404	0.4776	-0.06679	0.41904	0.23706	1	0.0069469	0.0068836	0.08797	0.04098	0.12058	-50, -50	0, 0	0, 0
BC051304.1	IOH28074	tensin 1 (TNS1)	1	17	7	13855.5	0	0	0	222	4305	15508.5	-0.12257	0.76878	0.86957	0.03348	0.18513	0.46432	0.22369	0.0121913	0.0038725	0.12104	0.02792	0.0026	0, 0	0, 0	0, 0
NM_004223.1	IOH21743	ubiquitin-conjugating enzyme E2L 6 (UBE2L6), transcript variant 1	1	17	9	0	0	0	0	92.5	1265.5	4813	-2.09994	-0.06048	0.56328	-0.07702	-0.35347	-0.46398	1	0.32334	0.0507826	0.26755	0.14248	0.0047	-50, -50	0, 0	0, 0
NM_004066.1	IOH22566	centrin, EF-hand protein, 1 (CETN1)	1	17	11	30756.2	0	0	0	50.5	970	2551	-4.15196	-0.13968	-0.01696	-0.11286	-0.40584	-0.66031	1	0.694717	0.273391	0.014	0.09914	0.04047	-50, -50	0, 0	0, 0
NM_018105.1	IOH10776	THAP domain containing, apoptosis associated protein 1 (THAP1), transcript variant 1	1	17	13	26148	0	0	0	248	4891	15479.5	-0.27515	0.70088	0.84987	0.05567	0.28897	0.46181	0.200566	0.0096285	0.0039244	0.19388	0.05552	0.00891	0, 0	0, 0	0, 0
BC037780.2	IOH27748	Glutamate decarboxylase 1	1	17	15	48996.8	0	0	0	386.5	1651.5	5156	-0.37849	0.33568	0.54739	0.17386	-0.28508	-0.43422	0.0988014	0.130799	0.0442597	0.30919	0.07578	0.01893	0, 0	0, 0	0, 0
BC001610.1	IOH4912	zinc finger protein 765 (ZNF765)	1	17	17	51622.8	0	0	0	132	3257	13388.5	-1.66094	0.41049	0.60232	-0.04332	-0.00058	0.28032	1	0.0268818	0.0059689	0.37498	0.12418	0.08234	0, -50	0, 0	0, 0
BC000784.1	IOH4711	baculoviral IAP repeat-containing 5 (survivin) (BIRC5)	1	17	19	39079.6	0	0	1	405	8679	37180	0.4695	0.45672	0.9238	0.18964	0.96022	2.34529	0.0583256	0.0033131	0.0006425	0.04889	0.15431	0.00856	0, 0	0, 0	0, 0
NM_014478.3	IOH59924	DNA-directed RNA polymerase III subunit RPC9	1	17	21	44060.8	0	0	0	51.5	1459.5	4974.5	-4.84493	0.48711	0.45973	-0.11202	-0.3191	-0.44997	1	0.161552	0.0499457	0.17849	0.01308	0.0408	-50, -50	0, 0	0, 0
NM_005764.3	IOH58947	PDZK1-interacting protein 1	1	18	1	36440.8	0	0	0	178.5	1779	7321.5	-1.26289	0.5412	0.58835	-0.00364	-0.26248	-0.24626	0.57675	0.0976117	0.0208101	0.39218	0.02544	0.0451	0, -50	0, 0	0, 0
NM_021644.2	IOH26282	heterogeneous nuclear ribonucleoprotein H3 (2H9) (HNRPH3), transcript variant 2H9A	1	18	3	4430.73	0	0	0	142.5	834	2027.5	-2.46907	-0.13655	-1.43667	-0.03436	-0.42993	-0.70575	1	1	1	0.64012	0.05257	0.33585	0, -50	0, 0	0, -50
BC043498.2	IOH26404	mitochondrial fission regulator 1 (MTFR1)	1	18	5	10687.9	0	0	0	71	3098.5	7684.5	-2.37894	0.46682	0.63821	-0.09538	-0.02866	-0.21476	1	0.0290504	0.0183518	0.09959	0.10292	0.03377	-50, -50	0, 0	0, 0
BC044218.1	IOH26396	MHC class I polypeptide-related sequence B (MICB)	1	18	7	6059.45	0	0	0	6	548	1829	-8.39287	-1.04766	-0.68213	-0.15084	-0.48062	-0.72298	1	1	0.863245	0.4714	0.07484	0.09201	-50, -50	0, 0	0, 0
NM_173642.1	IOH26158	family with sequence similarity 80, member A (FAM80A)	1	18	9	16456.1	0	0	0	51.5	2401.5	6879	-6.00333	0.40591	0.58149	-0.11202	-0.15218	-0.28467	1	0.0528663	0.0237735	0.39818	0.09982	0.04132	-50, -50	0, 0	0, 0
BC071702.1	IOH61790	Deleted in bladder cancer protein 1	1	18	11	4870.51	0	0	0	26	2149.5	5330.5	-41.2763	0.68175	0.52671	-0.13378	-0.19683	-0.41907	1	0.0584547	0.0416998	0.21757	0.00493	0.02958	-50, -50	0, 0	0, 0
BC087841.1	IOH62571	Ig alpha-1 chain C region	1	18	13	7986.01	0	0	0	44.5	2070.5	5599.5	-7.44067	0.58663	0.58254	-0.11799	-0.21082	-0.39572	1	0.0669849	0.0365409	0.33369	0.02971	0.01856	-50, -50	0, 0	0, 0
BC068602.1	IOH61659	Succinyl-CoA ligase [GDP-forming] subunit beta, mitochondrial	1	18	15	0	0	0	0	-13.5	45	47	-3.7971	-3.95569	-3.81863	-0.16748	-0.56975	-0.87765	1	1	1	-0.68092	1.35136	0.06018	-50, -50	-50, -50	-50, -50
BC066254.1	IOH61859	Interleukin-2	1	18	17	19446	0	0	0	209.5	2173	7573	0.10831	0.43066	0.68692	0.02282	-0.19266	-0.22444	0.221426	0.0653725	0.0184606	0.03713	0.082	0.01718	0, 0	0, 0	0, 0
BC068536.1	IOH61685	KH domain-containing, RNA-binding, signal transduction-associated protein 3	1	18	19	18938.9	0	0	0	29	779.5	1757	-20.7532	-0.38644	-0.48539	-0.13122	-0.43959	-0.72923	1	1	0.832644	0.04877	0.09162	0.02334	-50, -50	-50, -50	0, 0
NM_001025100.1	IOH61586	Myelin basic protein	1	18	21	0	0	0	0	2	-15.5	24.5	-6.11283	-2.95089	-3.64096	-0.15425	-0.58048	-0.8796	1	1	1	0	-5.70247	0.60609	-50, -50	-50, -50	-50, -50
BC047438.1	IOH62395	Homer protein homolog 1	1	19	1	54080.4	0	0	0	143	4269	6097	-2.40203	-0.5128	0.25262	-0.03393	0.17875	-0.35255	1	0.0271765	0.0364195	0.62305	0.43463	0.13059	-50, 0	0, 0	0, 0
BC064521.1	IOH61569	Cytoplasmic dynein 1 heavy chain 1	1	19	3	0	0	0	0	-9	46.5	-7.5	-4.14903	-3.19149	-3.47672	-0.16364	-0.56949	-0.88238	1	1	1	-0.62854	0.41058	-5.37401	-50, -50	-50, -50	-50, -50
NM_004297.1	IOH27303	Guanine nucleotide-binding protein subunit alpha-14	1	19	5	45104.4	0	0	0	259	3234.5	10889	0.17825	0.63475	0.63365	0.06505	-0.00457	0.06338	0.149235	0.0241638	0.0089655	0.06552	0.05356	0.06078	0, 0	0, 0	0, 0
NM_001008211.1	IOH57143	Optineurin	1	19	7	35876.9	0	0	0	65	749	1898	-2.45612	-0.56023	-0.55378	-0.1005	-0.445	-0.71699	1	1	0.73059	0.02176	0.11895	0.076	-50, -50	0, -50	0, 0
BC026342.1	IOH22235	Guanine nucleotide-binding protein G(z) subunit alpha	1	19	9	22194.3	0	0	0	155.5	3947.5	11403.5	-1.55785	0.69972	0.7156	-0.02327	0.12179	0.10803	0.824656	0.0151966	0.0078263	0.4229	0.04532	0.03727	0, -50	0, 0	0, 0
NM_152618.2	IOH55646	Bardet-Biedl syndrome 12 protein	1	19	11	14414.8	0	0	0	121.5	2386	6434	-2.26275	0.13865	0.66214	-0.05228	-0.15492	-0.32329	1	0.062762	0.0262413	0.49468	0.18078	0.00945	0, -50	0, 0	0, 0
NM_004583.1	IOH29836	RAB5C, member RAS oncogene family (RAB5C), transcript variant 2	1	19	13	42204.1	0	0	0	147.5	2205	6682	-1.04397	0.56674	0.67351	-0.0301	-0.187	-0.30176	0.66041	0.058656	0.0241123	0.25408	0.04233	0.00974	0, -50	0, 0	0, 0
NM_000773.2	IOH29616	cytochrome P450, family 2, subfamily E, polypeptide 1 (CYP2E1)	1	19	15	3145.01	0	0	0	27	699.5	1996.5	-40.4237	-1.40803	-0.18077	-0.13292	-0.45377	-0.70844	1	1	0.519283	0.68092	0.29214	0.00035	-50, -50	-50, 0	0, 0
BC053898.1	IOH29029	homeobox C8 (HOXC8)	1	19	17	4235.38	0	0	0	18.5	806.5	2214.5	-40.6989	-0.43669	-0.10301	-0.14017	-0.43481	-0.68952	1	1	0.393282	0.19111	0.11661	0.0182	-50, -50	0, -50	0, 0
NM_016656.1	IOH29784	Ras-related GTP binding B (RRAGB), transcript variant RAGBl	1	19	19	34842.1	0	0	0	159.5	7624	27241	-1.45244	0.88987	0.86121	-0.01986	0.77327	1.48264	0.749501	0.0034644	0.0012403	0.40343	0.01002	0.02295	-50, 0	0, 0	0, 0
NM_004235.1	IOH22853	Kruppel-like factor 4 (gut) (KLF4)	1	19	21	5364.44	0	0	0	12.5	2323.5	6573.5	-15.7805	0.2422	0.19214	-0.14529	-0.166	-0.31118	1	0.0626133	0.0322077	0.50912	0.14638	0.15802	-50, -50	0, 0	0, 0
BC026283.1	IOH14204	apolipoprotein H (beta-2-glycoprotein I) (APOH)	1	20	1	39113.8	0	0	0	20	933.5	1509	-83.5935	-0.37877	-1.81196	-0.13889	-0.41231	-0.75076	1	0.9268	1	0.70711	0.15074	0.26147	-50, -50	0, 0	0, 0
BC017865.1	IOH13793	Fc fragment of IgG, low affinity IIIa, receptor (CD16a) (FCGR3A)	1	20	3	16808	0	0	0	91	5788	15618	-2.69168	0.82559	0.33817	-0.07831	0.44793	0.47383	1	0.0063447	0.0050199	0.40406	0.02223	0.17512	-50, -50	0, 0	0, 0
NM_002195.1	IOH12347	insulin-like 4 (placenta) (INSL4)	1	20	5	2126.54	0	0	0	9	274.5	726.5	-11.1704	-9.05112	-7.19718	-0.14828	-0.52908	-0.81867	1	1	1	0.62854	0.18805	0.26182	-50, -50	0, 0	-50, -50
BC005914.1	IOH7475	Sp2 transcription factor (SP2)	1	20	7	18806.3	0	0	0	70	4808	10103.5	-2.71591	0.6163	0.70018	-0.09623	0.27426	-0.0048	1	0.0104317	0.0101111	0.16162	0.08177	0.03478	-50, -50	0, 0	0, 0
NM_016464.1	IOH7268	transmembrane protein 138 (TMEM138)	1	20	9	8430.01	0	0	0	45	3350	10961.5	-6.23213	-0.29011	0.70003	-0.11756	0.01591	0.06967	1	0.0390996	0.0085533	0.15713	0.34574	0.03993	-50, -50	0, 0	0, 0
BC026330.1	IOH11319	Membrane-bound transcription factor site-1 protease	1	20	11	2855.43	0	0	0	16.5	1142.5	2258	-26.0677	0.25595	-0.04538	-0.14188	-0.37527	-0.68575	1	0.343382	0.364366	0.21427	0.0328	0.00939	-50, -50	0, 0	0, 0
BC030702.1	IOH22356	microcephaly, primary autosomal recessive 1 (MCPH1)	1	20	13	16339.2	0	0	0	187.5	3734.5	14733.5	-2.423	0.3935	0.86073	0.00404	0.08403	0.39706	1	0.0201811	0.0043173	0.75048	0.13879	0.00331	-50, 0	0, 0	0, 0
NM_021104.1	IOH13630	ribosomal protein L41 (RPL41), transcript variant 1	1	20	15	22686	0	0	1	162	9153.5	34341	-1.15062	0.68383	0.82897	-0.01772	1.0443	2.09888	0.616457	0.0026331	0.0007894	0.323	0.08165	0.03838	-50, 0	0, 0	0, 0
BC033010.1	IOH22257	acrosin binding protein (ACRBP)	1	20	17	3058.68	0	0	0	22.5	785.5	2912	-485.002	-0.60431	-0.71567	-0.13676	-0.43853	-0.62898	1	1	0.320415	0.03143	0.14853	0.27585	-50, -50	-50, 0	0, 0
BC050456.1	IOH26721	thrombospondin 4 (THBS4)	1	20	19	0	0	0	0	-2	13	9	-4.93716	-2.90655	-3.81703	-0.15767	-0.57543	-0.88095	1	1	1	0	3.69871	7.07107	-50, -50	-50, -50	-50, -50
BC002557.2	IOH4034	GATA binding protein 2 (GATA2)	1	20	21	11095	0	0	0	15.5	1198.5	2929.5	-28.36	0.36998	-0.92362	-0.14274	-0.36535	-0.62746	1	0.283119	0.369693	1.14049	0.01121	0.33672	-50, -50	0, 0	0, 0
NM_183059.1	IOH39968	retinal degeneration 3 (RD3)	1	21	1	15321.2	0	0	0	74	1974	5245	-2.10135	0.55337	0.59984	-0.09281	-0.22792	-0.42649	1	0.0761166	0.0415703	0.07644	0.03439	0.00512	-50, -50	0, 0	0, 0
NM_207331.1	IOH40118	glucuronidase, beta pseudogene 1 (GUSBP1)	1	21	3	2975.79	0	0	0	29.5	2680.5	4958	-20.7162	0.2743	0.5904	-0.13078	-0.10273	-0.4514	1	0.0445989	0.0470405	0.16779	0.15063	0.00057	-50, -50	0, 0	0, 0
NM_003045.3	IOH39804	solute carrier family 7 (cationic amino acid transporter, y+ system), member 1 (SLC7A1)	1	21	5	4319.27	0	0	0	21.5	982	2756.5	-225.469	-0.20904	-0.32035	-0.13761	-0.40372	-0.64248	1	0.705817	0.276531	0.23022	0.12097	0.14801	-50, -50	0, 0	0, 0
NM_001001953.1	IOH28551	olfactory receptor, family 10, subfamily G, member 9 (OR10G9)	1	21	7	4012.46	0	0	0	37	1659	3882	-11.288	-0.46525	0.33969	-0.12439	-0.28375	-0.54479	1	0.220825	0.0901697	0.344	0.31114	0.03716	-50, -50	0, 0	0, 0
NM_003605.3	IOH42213	O-linked N-acetylglucosamine (GlcNAc) transferase (UDP-N-acetylglucosamine:polypeptide-N-acetylglucosaminyl transferase) (OGT), transcript variant 3, mRNA.	1	21	9	28731.3	0	0	0	18.5	371.5	1454	-45.2855	-3.27349	-1.45691	-0.14017	-0.51189	-0.75553	1	1	1	0.49689	0.12753	0.1527	-50, -50	0, 0	0, 0
NM_020163.1	IOH42833	Semaphorin-3G	1	21	11	1952.3	0	0	0	8.5	499	1486	-13.6682	-1.1564	-1.77269	-0.14871	-0.4893	-0.75275	1	1	1	2.2461	0.03684	0.24173	-50, -50	0, 0	0, 0
NM_024569.3	IOH43374	Myelin protein zero-like protein 1	1	21	13	2803.21	0	0	0	39	664	2279.5	-7.80487	-2.9153	-0.46603	-0.12268	-0.46006	-0.68388	1	1	0.459754	0.03626	0.61552	0.12625	-50, -50	0, -50	0, 0
NM_173700.1	IOH43271	BCoR-like protein 2	1	21	15	10708.3	0	0	0	163	1923.5	5780	-3.03369	-0.08394	0.52722	-0.01686	-0.23688	-0.38006	1	0.118519	0.0351663	0.86762	0.22167	0.03939	0, -50	0, 0	0, 0
NM_019083.1	IOH42080	coiled-coil domain containing 76, mRNA (cDNA clone MGC:87928 IMAGE:5104751), complete cds	1	21	17	28883.2	0	0	0	33.5	1594.5	3868.5	-17.1591	0.4333	0.27599	-0.12738	-0.29518	-0.54596	1	0.134459	0.0940024	0.61212	0.04213	0.05538	-50, -50	0, 0	0, 0
NM_001012337.1	IOH42173	Ropporin-1B	1	21	19	42985.5	0	0	0	23	465	1758	-210.419	-4.25726	-0.705	-0.13633	-0.49533	-0.72914	1	1	0.957678	0.36893	0.57481	0.07884	-50, -50	-50, -50	0, 0
NM_007066.3	IOH42371	cAMP-dependent protein kinase inhibitor gamma	1	21	21	18196.3	0	0	0	21.5	457	1510	-237.591	-2.18786	-0.92403	-0.13761	-0.49674	-0.75066	1	1	1	0.36178	0.16711	0.05057	-50, -50	-50, -50	0, 0
NM_018201.2	IOH41097	TBC1 domain family member 13	1	22	1	27910.6	0	0	0	20	536	1408	-75.8796	-0.85531	-2.14633	-0.13889	-0.48274	-0.75952	1	1	1	0.42426	0.02111	0.29028	-50, -50	0, 0	0, 0
BC038104.2	IOH27177	regulator of chromosome condensation (RCC1) and BTB (POZ) domain containing protein 1 (RCBTB1)	2	2	11	2856.52	0	0	0	67	1318.5	3371.5	-2.07206	-0.59123	0.06733	-0.09878	-0.34408	-0.5891	1	0.338667	0.151638	0.61212	0.21184	0.12227	-50, -50	0, 0	0, 0
NM_021038.3	IOH26398	muscleblind-like (Drosophila) (MBNL1), transcript variant 1	2	2	13	14971	0	0	0	416.5	2484	7714.5	0.19581	-0.09772	0.73099	0.19945	-0.13756	-0.21215	0.072671	0.0604452	0.017678	0.2224	0.21122	0.01567	0, 0	0, 0	0, 0
NM_002558.2	IOH26134	purinergic receptor P2X, ligand-gated ion channel, 1 (P2RX1)	2	2	15	7138.02	0	0	0	64.5	1404.5	4176	-0.42052	-0.63679	0.53004	-0.10092	-0.32885	-0.51927	1	0.303412	0.0725597	0.14252	0.24418	0.01524	-50, -50	0, 0	0, 0
NM_175733.2	IOH26388	synaptotagmin IX (SYT9)	2	2	17	5838.93	0	0	0	34.5	1579	4717	-1.34504	0.23215	0.58368	-0.12652	-0.29792	-0.47231	1	0.134225	0.0541567	0.06149	0.02776	0.01469	-50, -50	0, 0	0, 0
NM_002697.2	IOH3841	POU class 2 homeobox 1 (POU2F1)	2	2	19	3078.86	0	0	0	38.5	975.5	1774.5	-1.93715	-1.23864	-0.53472	-0.12311	-0.40487	-0.72771	1	1	1	0.2755	0.26748	0.11994	-50, -50	0, 0	0, 0
BC011761.2	IOH13919	ilvB (bacterial acetolactate synthase)-like (ILVBL)	2	2	21	8837.49	0	0	0	175	1564.5	5524	-0.95205	0.14671	0.31126	-0.00663	-0.30049	-0.40227	0.793293	0.143791	0.0448123	0.5172	0.05017	0.11879	-50, 0	0, 0	0, 0
NM_014741.2	IOH3624	KIAA0652 (KIAA0652)	2	3	1	19878.7	0	0	0	255.5	3932.5	10830.5	0.49961	0.57642	0.77511	0.06206	0.11913	0.0583	0.161082	0.0155946	0.0085447	0.09686	0.05592	0.02266	0, 0	0, 0	0, 0
BC002701.2	IOH5296	ATM/ATR-Substrate Chk2-Interacting Zn2+-finger protein (ASCIZ)	2	3	3	8762.98	0	0	0	221.5	9227.5	27037.5	0.68111	0.67891	0.90172	0.03305	1.05742	1.46497	0.194881	0.0025482	0.00124	0.02873	0.0715	0.01227	0, 0	0, 0	0, 0
NM_032354.1	IOH6348	Transmembrane protein 107	2	3	5	46455	0	0	0	235	7772.5	23448.5	0.65293	0.70355	0.81887	0.04458	0.79958	1.15347	0.175978	0.0035732	0.0017233	0.04213	0.05686	0.0364	0, 0	0, 0	0, 0
NM_174896.2	IOH23052	chromosome 1 open reading frame 162 (C1orf162)	2	3	7	0	0	0	0	8.5	-40.5	79.5	-19.537	-3.20536	-8.41818	-0.14871	-0.5849	-0.87482	1	1	1	0.41595	-1.41421	1.62768	-50, -50	-50, -50	-50, -50
NM_002964.3	IOH7407	S100 calcium binding protein A8 (S100A8)	2	3	9	71505.9	0	0	0	131.5	1192	5556.5	-2.34735	-0.81306	-0.72492	-0.04375	-0.3665	-0.39945	1	0.502624	0.0888863	0.898	0.23847	0.44655	-50, 0	0, 0	0, 0
NM_006555.2	IOH5843	YKT6 v-SNARE homolog (S. cerevisiae) (YKT6)	2	3	11	3300.58	0	0	0	184	1173	2901.5	-1.07145	-0.32065	0.28485	0.00106	-0.36987	-0.62989	0.793293	0.368507	0.186706	0.56107	0.09886	0.02656	-50, 0	0, 0	0, 0
NM_023932.1	IOH4371	delta-like 2 homolog (Drosophila) (DLK2), transcript variant 1	2	3	13	24621.3	0	0	0	255	9574.5	29294.5	0.22869	0.86357	0.43976	0.06164	1.1189	1.66087	0.185929	0.0021565	0.0013358	0.18302	0.01263	0.16629	0, 0	0, 0	0, 0
NM_004710.2	IOH3613	synaptogyrin 2 (SYNGR2)	2	3	15	35533.8	0	0	0	80	1311.5	5031	-0.5015	0.04244	0.64621	-0.08769	-0.34532	-0.44506	1	0.227869	0.0456289	0.22981	0.03397	0.00281	-50, -50	0, 0	0, 0
BC000395.1	IOH3542	LETM1 domain-containing protein 1	2	3	17	14730.6	0	0	0	73	4959.5	14520	-1.01608	0.76837	0.8643	-0.09367	0.30111	0.37853	1	0.0087263	0.0044754	0.34871	0.0124	0.00682	-50, -50	0, 0	0, 0
BC001788.1	IOH4396	signal peptide peptidase-like 2B (SPPL2B)	2	3	19	36658.3	0	0	0	253.5	2816	10873	0.44292	0.0801	0.76378	0.06036	-0.07872	0.06199	0.168283	0.0415126	0.0085241	0.11436	0.17477	0.02653	0, 0	0, 0	0, 0
BC056257.1	IOH29441	adaptor-related protein complex 3, mu 2 subunit (AP3M2)	2	3	21	4706.59	0	0	0	210.5	1064.5	2497.5	0.30133	-0.23184	-0.04075	0.02366	-0.38909	-0.66495	0.259393	0.43722	0.321206	0.14444	0.04052	0.08805	0, 0	0, 0	0, 0
BC038934.1	IOH27574	gap junction protein, beta 6 (GJB6)	2	4	1	0	0	0	0	-0.5	0.5	5.5	-3.93927	-3.29601	-5.09239	-0.15639	-0.57764	-0.88125	1	1	1	-7.07107	12.7279	7.58533	-50, -50	-50, -50	-50, -50
BC040516.1	IOH27501	SH3-domain GRB2-like (endophilin) interacting protein 1 (SGIP1)	2	4	3	2.4	0	0	0	2	-70	-22	-5.03305	-2.36847	-4.36786	-0.15425	-0.59013	-0.88363	1	1	1	1.41421	-0.26264	-0.96424	-50, -50	-50, -50	-50, -50
BC036923.1	IOH25928	chromosome 9 open reading frame 150 (C9orf150)	2	4	5	21202	0	0	0	201	5457	11857.5	0.59071	0.44257	0.07815	0.01556	0.38927	0.14743	0.245719	0.0084696	0.0103937	0.04925	0.12258	0.25374	0, 0	0, 0	0, 0
NM_173545.1	IOH26160	chromosome 2 open reading frame 13 (C2orf13)	2	4	7	23101.3	0	0	0	274	2796	5209.5	-2.44541	-0.09652	0.50844	0.07786	-0.08226	-0.42957	1	0.0469157	0.0455441	1.0426	0.22812	0.05009	-50, 0	0, 0	0, 0
BC040949.1	IOH26268	myocyte enhancer factor 2D (MEF2D)	2	4	9	28696.3	0	0	0	294.5	1415	4133	0.01414	-0.00058	0.33247	0.09534	-0.32698	-0.523	0.15833	0.1965	0.082759	0.26171	0.06696	0.07494	0, 0	0, 0	0, 0
BC039729.1	IOH26128	RIO kinase 3 (yeast) (RIOK3)	2	4	11	0	0	0	0	260.5	2219	5790.5	0.40748	-0.09255	0.25627	0.06634	-0.18451	-0.37914	0.162485	0.0768176	0.0418299	0.12758	0.1912	0.14129	0, 0	0, 0	0, 0
BC041157.1	IOH26254	thromboxane A synthase 1 (platelet, cytochrome P450, family 5, subfamily A) (TBXAS1)	2	4	13	6096.6	0	0	0	87.5	967.5	3832.5	-0.32576	-0.43646	-0.27278	-0.0813	-0.40628	-0.54909	1	0.626197	0.142318	0.20203	0.05628	0.24963	-50, -50	0, 0	0, 0
NM_203454.1	IOH10788	Putative C->U-editing enzyme APOBEC-4	2	4	15	7357.67	0	0	0	24	1927	6209.5	-5.80691	-0.1675	0.59369	-0.13548	-0.23625	-0.34278	1	0.109417	0.0299543	0.53033	0.18714	0.04134	-50, -50	0, 0	0, 0
BC008912.2	IOH7034	family with sequence similarity 3, member A (FAM3A)	2	4	17	11437	0	0	0	93.5	1471	3606	-3.1727	0.01705	0.06484	-0.07617	-0.31706	-0.56875	1	0.1781	0.130792	1.05121	0.0721	0.1353	-50, 0	0, 0	0, 0
BC014863.1	IOH11352	tripeptidyl peptidase I (TPP1)	2	4	19	9150.91	0	0	0	25.5	1383	3515	-4.93542	0.12121	0.29264	-0.1342	-0.33266	-0.57665	1	0.192839	0.120886	0.4714	0.02659	0.06116	-50, -50	0, 0	0, 0
BC013966.2	IOH12372	family with sequence similarity 64, member A (FAM64A)	2	4	21	19700.6	0	0	0	231.5	2519.5	7754.5	0.73413	0.33116	0.59196	0.04158	-0.13127	-0.20868	0.174397	0.0456428	0.0187871	0.01527	0.08279	0.06064	0, 0	0, 0	0, 0
BC019883.1	IOH11101	C-type lectin domain family 2 member D	2	5	1	26763.2	0	0	0	128.5	7069.5	22432.5	-1.63633	0.76973	0.89757	-0.04631	0.67501	1.06529	1	0.0041981	0.0018143	0.67684	0.03131	0.00942	0, -50	0, 0	0, 0
NM_000499.2	IOH10675	cytochrome P450, family 1, subfamily A, polypeptide 1 (CYP1A1)	2	5	3	4903.29	0	0	0	40	1013.5	3269.5	-1.41316	-0.91851	0.23071	-0.12183	-0.39813	-0.59795	1	0.794892	0.147235	0.17678	0.20163	0.06683	-50, -50	0, 0	0, 0
BC016853.1	IOH10348	cytochrome P450, family 4, subfamily F, polypeptide 11 (CYP4F11)	2	5	5	7257.13	0	0	0	27	1391.5	4172	-6.12865	-0.10193	0.54049	-0.13292	-0.33115	-0.51962	1	0.216945	0.072305	0.78567	0.09096	0.01186	-50, -50	0, 0	0, 0
NM_138612.1	IOH11074	hyaluronan synthase 3 (HAS3), transcript variant 2	2	5	7	9741.01	0	0	0	124	3316.5	9214.5	-1.5345	0.59765	-0.3272	-0.05015	0.00997	-0.08196	1	0.0220692	0.0227613	0.63868	0.03347	0.36919	-50, 0	0, 0	0, 0
BC032598.1	IOH21976	NHL repeat containing 2 (NHLRC2)	2	5	9	28172.9	0	0	0	266.5	5148.5	19561.5	0.72072	0.10095	0.89001	0.07145	0.3346	0.8161	0.133248	0.0115838	0.0024055	0.02919	0.22785	0.00828	0, 0	0, 0	0, 0
BC042179.1	IOH25923	similar to CG10671-like (LOC161247)	2	5	11	22816.1	0	0	0	233.5	2999.5	7125	0.54555	0.59908	0.4702	0.0433	-0.0462	-0.26332	0.187669	0.0272829	0.023942	0.07571	0.0224	0.09289	0, 0	0, 0	0, 0
BC036390.2	IOH22063	UDP-N-acetyl-alpha-D-galactosamine:polypeptide N-acetylgalactosaminyltransferase 4 (GalNAc-T4) (GALNT4)	2	5	13	4291.33	0	0	0	67.5	1432	4212.5	-1.17578	-0.17524	0.5696	-0.09836	-0.32397	-0.51611	1	0.212701	0.0697097	0.36665	0.1195	0.0042	-50, -50	0, 0	0, 0
BC051820.1	IOH27009	Guanine nucleotide exchange factor for Rab3A	2	5	15	32039.1	0	0	0	158	1445.5	3160	-0.97582	0.10202	0.38119	-0.02113	-0.32158	-0.60745	0.970724	0.176334	0.14577	0.51019	0.04354	0.01477	0, -50	0, 0	0, 0
BC016961.1	IOH10330	dipeptidyl-peptidase 7 (DPP7)	2	5	17	1951.1	0	0	0	113	-23.5	-13	-1.55834	-3.13236	-4.64946	-0.05953	-0.58188	-0.88285	1	1	1	0.62576	-1.1735	-2.61086	-50, 0	-50, -50	-50, -50
BC007022.1	IOH7234	serum amyloid A1 (SAA1)	2	5	19	20487.4	0	0	0	52.5	824	2594	-2.4844	-0.71694	0.2621	-0.11116	-0.43171	-0.65658	1	1	0.244469	0.60609	0.05149	0.00818	-50, -50	0, -50	0, 0
BC016283.1	IOH10041	ATP-binding cassette, sub-family E (OABP), member 1 (ABCE1)	2	5	21	5019.12	0	0	0	115.5	1619	3543.5	-2.00613	-0.08501	0.27861	-0.0574	-0.29083	-0.57417	1	0.152707	0.119705	0.76527	0.12491	0.06685	-50, 0	0, 0	0, 0
NM_080660.2	IOH6727	zinc finger CCCH-type, antiviral 1-like (ZC3HAV1L)	2	6	1	52632.5	0	1	1	365	17785	64907.5	0.85249	0.92069	0.97088	0.15551	2.57383	4.75188	0.0674771	0.0005975	0.0002051	0.00387	0.00899	0.00127	0, 0	0, 0	0, 0
BC032954.2	IOH22415	protein phosphatase 2 (formerly 2A), regulatory subunit B, gamma isoform (PPP2R2C)	2	6	3	10817.4	0	0	0	54	1866.5	5347.5	-0.81998	0.26955	0.38334	-0.10988	-0.24698	-0.41759	1	0.0906425	0.0461211	0.18332	0.0519	0.09243	-50, -50	0, 0	0, 0
BC003160.1	IOH5120	acid phosphatase 2, lysosomal (ACP2)	2	6	5	4771.06	0	0	0	23	1258.5	3083	-4.20615	-0.36095	0.285	-0.13633	-0.35472	-0.61414	1	0.321605	0.162759	0.18446	0.13316	0.03899	-50, -50	0, 0	0, 0
NM_024099.2	IOH40910	Uncharacterized protein C11orf48	2	6	7	29009.9	0	0	0	225	7166	21731	0.71612	0.65661	0.77873	0.03604	0.69211	1.0044	0.185929	0.0043219	0.0020516	0.01886	0.06848	0.0477	0, 0	0, 0	0, 0
NM_018357.2	IOH6558	La ribonucleoprotein domain family, member 6 (LARP6), transcript variant 1	2	6	9	39120.3	0	0	0	269	4947.5	15613	0.74813	-0.14625	0.8931	0.07358	0.29899	0.4734	0.129151	0.0146443	0.0038041	0.02103	0.30371	9e-05	0, 0	0, 0	0, 0
NM_001008218.1	IOH40716	amylase, alpha 1B (salivary) (AMY1B)	2	6	11	3948.2	0	0	0	44	1048.5	2587	-0.59774	-0.30663	0.11182	-0.11841	-0.39192	-0.65718	1	0.475117	0.269085	0.03214	0.05463	0.05193	-50, -50	0, 0	0, 0
BC069185.1	IOH40766	Fc receptor-like 2 (FCRL2)	2	6	13	6711.83	0	0	0	54.5	1085.5	2922	-0.65141	-0.52958	-0.41591	-0.10946	-0.38537	-0.62811	1	0.507725	0.288969	0.14272	0.12703	0.23812	-50, -50	0, 0	0, 0
NM_183241.1	IOH40652	chromosome 9 open reading frame 142 (C9orf142)	2	6	15	36538.1	0	0	0	158	1396.5	3415	-0.36828	-0.12605	0.05382	-0.02113	-0.33026	-0.58532	0.648991	0.218388	0.148598	0.32223	0.09874	0.12879	-50, 0	-50, 0	0, 0
BC062297.1	IOH40691	fibronectin type III domain containing 5 (FNDC5)	2	6	17	3233.46	0	0	0	41.5	1205.5	3792.5	-1.08202	0.03417	-0.17455	-0.12055	-0.36411	-0.55255	1	0.278191	0.136318	0.11927	0.01114	0.21759	-50, -50	0, 0	0, 0
NM_015370.1	IOH35430	chromosome 22 open reading frame 31 (C22orf31)	2	6	19	2313.41	0	0	0	28	1117.5	2453	-3.91681	-0.13572	-0.39335	-0.13206	-0.3797	-0.66882	1	0.367449	0.425781	0.40406	0.03227	0.18679	-50, -50	0, 0	0, 0
BC001487.2	IOH12155	TAR DNA-binding protein 43	2	6	21	26176.4	0	0	0	224.5	3216	12331.5	0.74531	0.65845	0.77742	0.03561	-0.00784	0.18857	0.184213	0.0228338	0.0065321	0.00945	0.01143	0.02827	0, 0	0, 0	0, 0
NM_145699.2	IOH35258	apolipoprotein B mRNA editing enzyme, catalytic polypeptide-like 3A (APOBEC3A)	2	7	1	36512.5	0	0	0	50	1656.5	7013	-1.33765	-0.185	0.63502	-0.1133	-0.28419	-0.27304	1	0.154417	0.0226793	0.28284	0.15922	0.03892	-50, -50	0, -50	0, -50
NM_194299.1	IOH35431	Synaptonemal complex protein 2-like	2	7	3	1783.32	0	0	0	94	2505	2784	0.26616	-1.96843	0.27411	-0.07575	-0.13383	-0.64009	1	0.339602	0.206411	0.04513	0.78191	0.02083	-50, -50	0, 0	0, 0
NM_176824.1	IOH38205	Bardet-Biedl syndrome 7 (BBS7), transcript variant 1	2	7	5	8395.8	0	0	0	36.5	1356.5	3411	-1.32725	-0.4152	0.21732	-0.12482	-0.33735	-0.58567	1	0.280991	0.135012	0.09686	0.1715	0.07877	-50, -50	0, 0	0, 0
NM_015560.1	IOH38530	optic atrophy 1 (autosomal dominant) (OPA1), nuclear gene encoding mitochondrial protein, transcript variant 1	2	7	7	26987.2	0	0	0	36	1593.5	3737	-2.83743	0.31888	0.49352	-0.12524	-0.29535	-0.55737	1	0.125373	0.0943801	0.43212	0.00488	0.00984	-50, -50	0, 0	0, 0
BC059360.1	IOH29131	phosphoglucomutase 2-like 1 (PGM2L1)	2	7	9	17827.6	0	0	0	22	1313	5868.5	-4.69499	-0.06277	0.47979	-0.13719	-0.34506	-0.37237	1	0.241878	0.0358807	0.19285	0.06355	0.07193	-50, -50	-50, 0	0, 0
NM_181349.1	IOH38225	SMAD specific E3 ubiquitin protein ligase 1 (SMURF1), transcript variant 2	2	7	11	8473.39	0	0	0	41.5	1131	3585	-1.50417	-0.13519	0.26643	-0.12055	-0.37731	-0.57057	1	0.357123	0.117482	0.2215	0.03626	0.07258	-50, -50	0, 0	0, 0
NM_138930.2	IOH42210	diablo homolog (Drosophila) (DIABLO), nuclear gene encoding mitochondrial protein, transcript variant 2	2	7	13	22.77	0	0	0	40.5	428.5	1947.5	-2.17226	-6.30176	-0.37157	-0.1214	-0.50179	-0.7127	1	1	0.727877	0.36665	0.48681	0.10856	-50, -50	0, -50	0, 0
NM_025004.1	IOH43200	Coiled-coil domain-containing protein 15	2	7	15	16584	0	0	0	222	6411	13483	0.45024	-0.16208	0.07419	0.03348	0.55832	0.28852	0.217002	0.0086725	0.0079995	0.10193	0.3267	0.26149	0, 0	0, 0	0, 0
NM_012416.2	IOH43766	RAN binding protein 6 (RANBP6)	2	7	17	13558.1	0	0	0	174	1839.5	6603	-0.75537	0.00887	0.5454	-0.00748	-0.25176	-0.30863	0.696535	0.108735	0.0269882	0.45515	0.1257	0.06233	-50, 0	0, 0	0, 0
NM_173799.2	IOH42215	V-set and transmembrane domain containing 3 (VSTM3)	2	7	19	13433.5	0	0	0	256	4919.5	11410.5	0.70006	0.62383	0.74334	0.06249	0.29402	0.10864	0.145576	0.0095441	0.0077962	0.03315	0.05793	0.03563	0, 0	0, 0	0, 0
NM_004116.2	IOH43717	FK506 binding protein 1B, 12.6 kDa (FKBP1B), transcript variant 1	2	7	21	38610	0	0	0	135.5	1591	4510	-0.97508	-0.17201	0.49884	-0.04033	-0.2958	-0.49029	1	0.167558	0.0624373	0.48532	0.14578	0.03543	-50, 0	0, 0	0, 0
NM_153477.1	IOH41013	ubiquitously-expressed transcript (UXT), transcript variant 1	2	8	1	16090.6	0	1	0	205.5	14578.5	29746.5	0.45815	0.85055	0.49589	0.0194	2.00563	1.7001	0.251056	0.000924	0.0012564	0.0929	0.02818	0.14807	0, 0	0, 0	0, 0
NM_199124.1	IOH43439	chromosome 11 open reading frame 63 (C11orf63), transcript variant 2	2	8	3	10988.7	0	0	0	700	7928.5	24838.5	0.84416	0.8383	0.46821	0.44137	0.82723	1.27412	0.0186615	0.0032091	0.0018374	0.02828	0.014	0.15324	0, 0	0, 0	0, 0
NM_001017980.1	IOH43503	hypothetical protein LOC203547 (LOC203547)	2	8	5	31545.2	0	0	0	273	2744.5	8401.5	0.00609	0.37896	0.57638	0.077	-0.09139	-0.15253	0.184213	0.0370255	0.0160229	0.25901	0.07961	0.07146	0, 0	0, 0	0, 0
BC006083.1	IOH6556	tyrosyl-DNA phosphodiesterase 1 (TDP1)	2	8	7	19475.5	0	0	0	191	4048	11075.5	0.47346	0.52108	0.76842	0.00703	0.13959	0.07956	0.287056	0.0151083	0.0081865	0.08145	0.07581	0.02598	0, 0	0, 0	0, 0
NM_000420.2	IOH5088	Kell blood group, metallo-endopeptidase (KEL)	2	8	9	8085.46	0	0	0	47.5	2263.5	6867.5	-1.08854	0.4818	0.4601	-0.11543	-0.17663	-0.28567	1	0.0530394	0.0260114	0.19352	0.02156	0.09298	-50, -50	0, 0	0, 0
NM_032259.1	IOH6995	WD repeat domain 24 (WDR24)	2	8	11	9278.77	0	0	0	74	2582.5	8616.5	-0.17126	0.54632	0.80195	-0.09281	-0.12009	-0.13387	1	0.0385919	0.0135443	0.11467	0.02054	0.00057	-50, -50	0, 0	0, 0
NM_014049.3	IOH6788	acyl-Coenzyme A dehydrogenase family, member 9 (ACAD9)	2	8	13	7843.95	0	0	0	53.5	1544	6046	-0.28796	-0.15277	-0.30926	-0.11031	-0.30412	-0.35696	1	0.177037	0.0544876	0.03965	0.13281	0.32513	-50, -50	0, 0	0, 0
NM_173042.1	IOH45456	interleukin 18 binding protein (IL18BP), transcript variant A	2	8	15	18724.7	0	0	0	110.5	3397.5	12255.5	0.11015	0.64259	0.65506	-0.06166	0.02432	0.18198	0.970724	0.0204971	0.0070392	0.12158	0.02185	0.06779	-50, -50	0, 0	0, 0
NM_016285.2	IOH45523	Kruppel-like factor 12 (KLF12), transcript variant 2	2	8	17	26341.4	0	0	0	133	3592	10325.5	-1.24236	0.06156	0.72573	-0.04247	0.05878	0.01447	1	0.0250973	0.0096679	0.56356	0.20906	0.03609	0, -50	0, 0	0, 0
NM_207316.1	IOH45939	Transmembrane protein 207	2	8	19	16145.8	0	0	0	151.5	3693	15230	-0.99178	0.71021	0.81934	-0.02668	0.07669	0.44016	1	0.0166203	0.0041494	0.50874	0.00842	0.02331	-50, 0	0, 0	0, 0
NM_134427.1	IOH45474	regulator of G-protein signaling 3 (RGS3), transcript variant 4	2	8	21	22572.4	0	0	0	332	5621	20801.5	0.61238	0.45557	0.82736	0.12735	0.41833	0.92373	0.0912326	0.0079118	0.0021888	0.07667	0.12026	0.03056	0, 0	0, 0	0, 0
BC010467.1	IOH11119	cDNA clone MGC:17410 IMAGE:4156035, complete cds	2	9	1	21665.4	0	0	0	200	4275	9339.5	0.72348	0.41926	-0.06214	0.0147	0.17982	-0.07111	0.233099	0.0142335	0.0185758	0.00707	0.11248	0.2846	0, 0	0, 0	0, 0
NM_000396.1	IOH14212	cathepsin K (CTSK)	2	9	3	0	0	0	0	36	2474.5	5816.5	-1.80474	0.29902	-0.15739	-0.12524	-0.13924	-0.37689	1	0.0482929	0.0534232	0.19642	0.09001	0.27268	-50, -50	0, 0	0, 0
BC005056.1	IOH6527	Williams Beuren syndrome chromosome region 18 (WBSCR18)	2	9	5	6817.83	0	0	0	138.5	4466.5	8974	-1.89613	0.43195	0.63634	-0.03778	0.21375	-0.10283	1	0.0129032	0.0135374	0.77093	0.11193	0.05657	-50, 0	0, 0	0, 0
BC014441.1	IOH13328	NOL1/NOP2/Sun domain family, member 4 (NSUN4)	2	9	7	16417.9	0	0	0	138.5	5796.5	22672.5	-2.36327	0.36432	0.91307	-0.03778	0.44943	1.08612	1	0.007803	0.0017623	0.91388	0.15139	0.00458	-50, 0	0, 0	0, 0
BC030027.2	IOH45985	guanine nucleotide binding protein (G protein), alpha activating activity polypeptide O (GNAO1)	2	9	9	30132.2	0	0	0	325	3146.5	9928	0.71194	0.55256	0.82517	0.12138	-0.02016	-0.02003	0.0906414	0.0252486	0.0099774	0.04351	0.04202	0.00171	0, 0	0, 0	0, 0
NM_002789.2	IOH7299	proteasome (prosome, macropain) subunit, alpha type, 4 (PSMA4), transcript variant 1	2	9	11	28112.8	0	0	0	85.5	2467.5	9079.5	0.21065	0.42507	0.62694	-0.083	-0.14048	-0.09368	1	0.045367	0.0132771	0.04135	0.0513	0.06036	-50, -50	0, 0	0, 0
BC013905.2	IOH14523	cDNA clone IMAGE:3635859, partial cds (LOC645591)	2	9	13	3723.63	0	0	0	159	1849	5721.5	-0.10041	0.33843	0.67833	-0.02028	-0.25008	-0.38513	0.549434	0.0891113	0.0340998	0.24015	0.02983	0.00655	-50, 0	0, 0	0, 0
BC031637.1	IOH22785	ubiquitin-activating enzyme E1-like 2 (UBE1L2)	2	9	15	24653	0	0	0	66.5	1832.5	6779	-0.67673	-0.0322	0.69643	-0.09921	-0.253	-0.29335	1	0.112391	0.0235988	0.2233	0.13698	0.01648	-50, -50	0, 0	0, 0
NM_007194.2		CHK2 checkpoint homolog (S. pombe) (CHEK2), transcript variant 1	2	9	21	17409	0	0	0	255.5	4322.5	11231	0.53437	0.03477	0.32308	0.06206	0.18823	0.09306	0.15833	0.0173216	0.0100758	0.08579	0.23508	0.17125	0, 0	0, 0	0, 0
NM_002376.2		MAP/microtubule affinity-regulating kinase 3 (MARK3)	2	10	1	6511.86	0	0	0	62	1490.5	3556	-0.70005	-0.26288	0.36267	-0.10305	-0.31361	-0.57309	1	0.205458	0.113217	0.20529	0.15513	0.04176	-50, -50	0, 0	0, 0
NM_002314.2		LIM domain kinase 1	2	10	3	7270.24	0	0	0	214.5	4258	8835.5	0.60746	0.49557	0.66496	0.02708	0.1768	-0.11486	0.214839	0.0137783	0.0137772	0.04945	0.08801	0.04634	0, 0	0, 0	0, 0
NM_003618.2		Mitogen-activated protein kinase kinase kinase kinase 3	2	10	5	2012.89	0	0	0	39.5	1481	2481	-0.92851	0.25319	0.10951	-0.12225	-0.31529	-0.66639	1	0.153274	0.296909	0.0537	0.00668	0.04218	-50, -50	0, 0	0, 0
NM_013392.1		Nuclear receptor-binding protein	2	10	9	37531.4	0	0	0	177	3587.5	15220	-0.59552	0.45248	0.83883	-0.00492	0.05799	0.43928	0.606154	0.0201811	0.0041153	0.40749	0.08653	0.01691	-50, 0	0, 0	0, 0
BC031427.1	IOH22113	phosphatidylinositol transfer protein, beta (PITPNB)	2	11	21	4791.47	0	0	0	29	935	1479	-2.67673	-4.62678	-0.64713	-0.13122	-0.41204	-0.75336	1	1	1	0.19506	1.11322	0.07171	-50, -50	0, -50	0, 0
NM_002001.1	IOH7481	Fc fragment of IgE, high affinity I, receptor for; alpha polypeptide (FCER1A)	2	12	1	17224.3	0	0	0	282.5	5812	16955	0.43991	0.74793	0.21543	0.0851	0.45217	0.58987	0.13645	0.0063495	0.0046025	0.12265	0.02847	0.22487	0, 0	0, 0	0, 0
NM_032596.3	IOH11191	chromosome 9 open reading frame 24 (C9orf24), transcript variant 1	2	12	3	2374.6	0	0	0	14	755.5	1110	-26.6904	-1.24719	-1.26731	-0.14401	-0.44385	-0.78539	1	1	1	0.60609	0.1301	0.06498	-50, -50	-50, 0	0, 0
BC009623.1	IOH9844	nucleophosmin (nucleolar phosphoprotein B23, numatrin) (NPM1)	2	12	5	15419.1	0	0	0	187.5	5911.5	14321	-1.06642	0.80859	0.34728	0.00404	0.46981	0.36125	0.763687	0.0059501	0.0060306	0.56191	0.00993	0.17509	0, -50	0, 0	0, 0
NM_024791.2	IOH22680	PDZ domain containing 3 (PDZD3)	2	12	7	16608	0	0	0	137.5	1969	7279.5	-0.9774	0.41768	0.68994	-0.03863	-0.22881	-0.2499	1	0.0743574	0.0203852	0.48855	0.01796	0.02438	-50, 0	0, 0	0, 0
NM_001584.1	IOH22675	metallophosphoesterase domain containing 2 (MPPED2)	2	12	9	26491.1	0	0	0	166	1547	6108.5	-1.12052	0.10516	0.51513	-0.01431	-0.30359	-0.35154	0.991674	0.151025	0.032334	0.56228	0.05942	0.06471	-50, 0	0, 0	0, 0
NM_018659.1	IOH22679	cytokine-like 1 (CYTL1)	2	12	11	5656.21	0	0	0	44	975.5	2710.5	-0.85763	-0.77958	-0.53896	-0.11841	-0.40487	-0.64647	1	0.781634	0.376139	0.09642	0.1486	0.25644	-50, -50	0, 0	0, 0
NM_152315.1	IOH22681	Protein FAM55A	2	12	13	3437.88	0	0	0	50	1281.5	2583.5	-0.45948	-0.48705	0.05765	-0.1133	-0.35064	-0.65749	1	0.335884	0.279082	0.05657	0.17381	0.0676	-50, -50	0, -50	0, 0
BC037253.1	IOH27450	FERM domain containing 3 (FRMD3)	2	12	15	0	0	0	0	-12.5	38	2.5	-1.27621	-4.27541	-5.37885	-0.16663	-0.57099	-0.8815	1	1	1	-0.16971	0.29773	30.2642	-50, -50	-50, -50	-50, -50
NM_152723.1	IOH27358	coiled-coil domain containing 89 (CCDC89)	2	12	17	0	0	0	0	-2.5	35	-68	-4.75765	-4.46751	-3.60403	-0.15809	-0.57153	-0.88763	1	1	1	-4.24264	0.80812	-0.16638	-50, -50	-50, -50	-50, -50
NM_017594.2	IOH5904	DIRAS family, GTP-binding RAS-like 2 (DIRAS2)	2	12	19	22783.3	0	0	0	252	4940.5	17541	0.30722	0.59586	0.79435	0.05908	0.29774	0.64074	0.18252	0.0095973	0.0031482	0.15713	0.06713	0.03636	0, 0	0, 0	0, 0
NM_032047.2	IOH27467	UDP-GlcNAc:betaGal beta-1,3-N-acetylglucosaminyltransferase 5 (B3GNT5)	2	12	21	3245.55	0	0	0	243.5	1622	5323.5	0.43719	0.03815	0.5179	0.05183	-0.2903	-0.41968	0.18252	0.141243	0.043263	0.11325	0.08981	0.04954	0, 0	0, 0	0, 0
NM_022141.1	IOH22820	parvin, gamma (PARVG)	2	13	1	30060.1	0	0	0	97.5	633.5	1752.5	-3.86541	-2.0697	-0.22041	-0.07276	-0.46547	-0.72962	1	1	0.84944	1.26917	0.19087	0.02784	-50, 0	0, -50	0, 0
NM_000910.1	IOH28389	neuropeptide Y receptor Y2 (NPY2R)	2	13	3	5850.73	0	0	0	294	2466	4773.5	0.83045	-0.01404	0.60078	0.09492	-0.14074	-0.46741	0.104383	0.0583211	0.0523115	0	0.18466	0.01081	0, 0	0, 0	0, 0
NM_015488.1	IOH22386	paroxysmal nonkinesigenic dyskinesia (PNKD), transcript variant 1	2	13	5	5430.01	0	0	0	516	4454	9039	0.863	0.62306	0.53425	0.28436	0.21154	-0.0972	0.033865	0.0117389	0.0140706	0.0137	0.05112	0.08996	0, 0	0, 0	0, 0
NM_080745.1	IOH27453	tripartite motif-containing 69 (TRIM69), transcript variant b	2	13	7	29701.7	0	0	0	238	1398	4355.5	0.78856	-0.05812	0.47925	0.04713	-0.33	-0.50369	0.161082	0.209033	0.0680563	0	0.07992	0.03685	0, 0	0, 0	0, 0
NM_004102.2	IOH7163	fatty acid binding protein 3, muscle and heart (mammary-derived growth inhibitor) (FABP3)	2	13	9	26.37	0	0	0	22.5	767	1445.5	-6.53239	-1.45115	-1.04329	-0.13676	-0.44181	-0.75626	1	1	1	0.53426	0.18807	0.16583	-50, -50	0, 0	0, 0
NM_015878.2	IOH12717	antizyme inhibitor 1 (AZIN1), transcript variant 1	2	13	11	19456.9	0	0	0	136.5	1395.5	4343	-2.14582	0.16476	0.4132	-0.03948	-0.33044	-0.50478	1	0.184309	0.0710101	0.84438	0.01672	0.05699	0, -50	0, 0	0, 0
BC009182.1	IOH13497	chromosome 14 open reading frame 159 (C14orf159)	2	13	13	6904.16	0	0	0	47	1735	5144.5	-0.70131	0.33067	0.55871	-0.11585	-0.27028	-0.43521	1	0.103027	0.0455441	0.09027	0.01956	0.03285	-50, -50	0, 0	0, 0
NM_006685.2	IOH11229	submaxillary gland androgen regulated protein 3 homolog B (mouse) (SMR3B)	2	13	15	38853.7	0	0	0	180	7758	24088	-0.0137	0.45907	0.87215	-0.00236	0.79702	1.20898	0.414156	0.0040734	0.0015897	0.22785	0.13599	0.01949	0, 0	0, 0	0, 0
NM_152773.2	IOH11669	hypothetical protein MGC33212 (MGC33212)	2	13	17	42803	0	0	0	303	3932	14532.5	0.37018	0.43416	0.83477	0.1026	0.11904	0.37961	0.123351	0.0168148	0.0045326	0.14936	0.10071	0.01649	0, 0	0, 0	0, 0
NM_032308.1	IOH5031	RPA interacting protein (RPAIN), transcript variant 2	2	13	19	38121.5	0	0	0	342	2818.5	11646.5	0.31615	0.3428	0.80286	0.13588	-0.07827	0.12912	0.100154	0.03568	0.007255	0.17368	0.09408	0.0173	0, 0	0, 0	0, 0
NM_031427.1	IOH7274	dynein, axonemal, light chain 1 (DNAL1)	2	13	21	8070.16	0	0	0	148	1486	3569	-1.27565	0.18923	0.33281	-0.02967	-0.3144	-0.57195	1	0.157628	0.114219	0.59244	0.0257	0.05151	-50, 0	0, 0	0, 0
NM_145792.1	IOH7456	microsomal glutathione S-transferase 1 (MGST1), transcript variant 1a	2	14	1	2139.66	0	0	0	14.5	1473.5	2096.5	-20.2748	-0.1989	-0.09105	-0.14359	-0.31662	-0.69976	1	0.202405	0.50181	0.43889	0.13389	0.05295	-50, -50	0, 0	0, 0
NM_017706.2	IOH4301	WD repeat-containing protein 55	2	14	3	7698.61	0	0	0	11.5	2129	4779.5	-530.623	0.04912	-0.22351	-0.14615	-0.20046	-0.46689	1	0.077121	0.0850343	0.92231	0.14149	0.26882	-50, -50	0, 0	0, 0
NM_058217.1	IOH4338	RAD51 homolog C (S. cerevisiae) (RAD51C), transcript variant 3	2	14	5	11678.5	0	0	0	40	3708	10266	-0.82081	0.30547	0.36989	-0.12182	0.07934	0.00931	1	0.0204001	0.0118172	0.03536	0.13578	0.15098	-50, -50	0, 0	0, 0
NM_080658.1	IOH3352	aspartoacylase (aminocyclase) 3 (ACY3)	2	14	7	37246.2	0	0	0	40.5	700	1894	-2.6089	-2.80313	-0.55136	-0.1214	-0.45369	-0.71734	1	1	0.891884	0.4714	0.43841	0.14934	-50, -50	-50, 0	0, 0
BC000226.1	IOH4362	ubiquitin specific peptidase 47 (USP47)	2	14	9	31375.8	0	0	0	36	871.5	2154	-1.63263	-0.90691	0.04875	-0.12524	-0.42329	-0.69477	1	1	0.430048	0.15713	0.12738	0.02101	-50, -50	0, 0	0, 0
BC008435.1	IOH7556	peroxiredoxin 3 (PRDX3)	2	14	11	27900.8	0	0	0	34	3829	20889	-4.11285	0.15252	0.83272	-0.12695	0.10079	0.93132	1	0.0208063	0.0021645	0.66551	0.18689	0.02891	-50, -50	0, 0	0, 0
BC010137.1	IOH14488	GTP-binding protein 8 (putative) (GTPBP8)	2	14	13	19475.5	0	0	0	33	1389	4190	-2.38936	-0.22562	0.47727	-0.1278	-0.33159	-0.51805	1	0.235256	0.0741166	0.25713	0.12523	0.03206	-50, -50	0, 0	0, 0
NM_032476.1	IOH13845	mitochondrial ribosomal protein S6 (MRPS6), nuclear gene encoding mitochondrial protein	2	14	15	20162.8	0	0	0	272.5	7311.5	26295	0.69464	0.51204	0.60414	0.07657	0.71789	1.40053	0.129151	0.0044709	0.0015231	0.03892	0.11615	0.10977	0, 0	0, 0	0, 0
NM_052844.1	IOH13517	WD repeat domain 34 (WDR34)	2	14	17	19994.5	0	0	0	64.5	3725.5	15653	-0.42052	0.68084	0.77487	-0.10092	0.08244	0.47686	1	0.0165595	0.004011	0.14252	0.01841	0.03885	-50, -50	0, 0	0, 0
NM_080598.2	IOH3681	HLA-B associated transcript 1 (BAT1), transcript variant 2	2	14	19	18757.5	0	0	0	14	1455.5	3496	-26.6904	0.00645	0.17714	-0.14401	-0.31981	-0.5783	1	0.183562	0.130895	0.60609	0.07239	0.09547	-50, -50	0, 0	0, 0
NM_020200.3	IOH3385	phosphoribosyl transferase domain containing 1 (PRTFDC1)	2	14	21	30483	0	0	0	61.5	1161.5	3170.5	-0.5055	-0.04232	0.23521	-0.10348	-0.3719	-0.60655	1	0.317329	0.157322	0.14947	0.02009	0.05955	-50, -50	0, 0	0, 0
NM_012425.2	IOH3398	Ras suppressor protein 1 (RSU1), transcript variant 1	2	15	1	39900.6	0	0	0	195.5	2505	4747	0.52089	0.43171	0.39688	0.01087	-0.13384	-0.46971	0.268152	0.0437633	0.0591109	0.06872	0.05137	0.07388	0, 0	0, 0	0, 0
NM_001568.1	IOH3799	eukaryotic translation initiation factor 3, subunit E (EIF3E)	2	15	3	16961.9	0	0	0	111.5	1559.5	5039	-1.53312	0.19412	0.30792	-0.06082	-0.30138	-0.44437	1	0.140992	0.0546541	0.61515	0.03582	0.10917	-50, 0	0, 0	0, 0
NM_007189.1	IOH3871	ATP-binding cassette, sub-family F (GCN20), member 2 (ABCF2), nuclear gene encoding mitochondrial protein, transcript variant 1	2	15	5	37354.4	0	0	1	434.5	9932	37444.5	0.85165	0.67752	0.70108	0.21481	1.18225	2.36824	0.0478438	0.002195	0.000709	0.01139	0.07447	0.08432	0, 0	0, 0	0, 0
BC021090.1	IOH13218	scinderin (SCIN)	2	15	7	26511.9	0	0	0	65	2776	8883.5	-0.60499	0.59473	0.64659	-0.10049	-0.08581	-0.11069	1	0.0322468	0.0137526	0.19581	0.01477	0.05261	-50, -50	0, 0	0, 0
BC024590.1	IOH11674	dynamin 1-like (DNM1L)	2	15	9	9601.14	0	0	0	48	787.5	2028	-0.53913	-2.10376	-1.00649	-0.115	-0.43817	-0.70571	1	1	1	0.05893	0.36186	0.30334	-50, -50	0, -50	0, 0
NM_138432.1	IOH12304	serine dehydratase-like (SDSL)	2	15	11	37692.1	0	0	0	70.5	3040.5	14072	-0.06125	0.29679	0.81863	-0.0958	-0.03894	0.33964	1	0.0311511	0.0048804	0.07021	0.11744	0.0205	-50, -50	0, 0	0, -50
dsDNA_plasmid		NA	2	15	13	0	0	0	0	0	-38.5	-13	-3.22235	-2.59224	-4.40083	-0.15596	-0.58455	-0.88285	1	1	1	1	-0.0551	-0.65271	-50, -50	-50, -50	-50, -50
PV3835		MLCK protein (MLCK)	2	15	15	13206.2	0	0	0	11	1814.5	3194.5	-305.63	0.03321	-0.83216	-0.14658	-0.2562	-0.60447	1	0.110453	0.327236	1.79991	0.11574	0.38404	-50, -50	0, 0	0, 0
PV5216		sphingosine kinase 2 (SPHK2)	2	15	17	12122.2	0	0	0	34	2384	8100.5	-1.30315	0.34318	0.50298	-0.12695	-0.15528	-0.17865	1	0.0510712	0.0179787	0.04159	0.07119	0.09244	-50, -50	0, 0	0, 0
PV4313		mitogen-activated protein kinase kinase kinase 8 (MAP3K8)	2	15	19	9346.52	0	0	0	222.5	1627.5	4487.5	0.7228	-0.27859	-0.29454	0.03391	-0.28933	-0.49223	0.189434	0.17052	0.102296	0.01589	0.18204	0.2819	0, 0	0, 0	0, 0
PV4127		NUAK family, SNF1-like kinase, 1 (NUAK1)	2	15	21	0	0	0	0	252.5	1369	2962.5	0.7221	-0.16584	0.18831	0.05951	-0.33514	-0.6246	0.148	0.234179	0.188475	0.0252	0.10434	0.05991	0, 0	0, 0	0, 0
PV3620		mitogen-activated protein kinase 9 (MAPK9), transcript variant JNK2-a2	2	16	1	0	0	0	0	29	663.5	1799.5	-1.9556	-2.70054	-0.34013	-0.13122	-0.46015	-0.72554	1	1	0.864994	0.04877	0.36981	0.07112	-50, -50	0, 0	0, 0
PHC0884		Interleukin-8	2	16	3	215.72	0	0	0	24.5	509	1055	-3.77361	-2.55869	-1.59292	-0.13505	-0.48753	-0.79015	1	1	1	0.20203	0.08057	0.10724	-50, -50	0, -50	0, 0
PHC1346		Recombinant Human Stromal Cell derived Factor-1a (SDF-1a)	2	16	5	764.94	1	0	0	3108	5450.5	22488.5	0.90232	0.29959	0.72942	2.4962	0.38811	1.07015	0.0009307	0.0091837	0.0019616	0.0273	0.16826	0.0648	0, 0	0, 0	0, 0
BC003356.1	IOH2875	glucosidase, beta; acid (includes glucosylceramidase) (GBA)	2	16	7	3522.02	0	0	0	61	1544	4286.5	-0.13613	0.29826	0.17907	-0.10391	-0.30412	-0.50968	1	0.136108	0.0835423	0.04637	0.00366	0.12785	-50, -50	0, 0	0, 0
BC038504.1	IOH29894	SNF1-like kinase (SNF1LK)	2	16	9	1680.69	0	0	0	58.5	1033.5	2034	-0.15138	-1.03789	-0.32411	-0.10604	-0.39459	-0.70518	1	0.836753	0.632845	0.03626	0.24152	0.10986	-50, -50	0, 0	0, 0
BC000166.2	IOH2928	HIV-1 Tat interacting protein, 60kDa (HTATIP)	2	16	11	14564.5	0	0	0	149.5	3230	9623	-1.14345	0.51215	0.19594	-0.02839	-0.00536	-0.0465	1	0.0243967	0.0149215	0.55339	0.05736	0.20325	0, -50	0, 0	0, 0
BC008058.1	IOH5838	protein kinase C, zeta (PRKCZ)	2	16	13	21114.6	0	0	0	228	5228.5	17239	0.4263	0.52511	0.84777	0.0386	0.34878	0.61452	0.208541	0.0088551	0.0031768	0.11165	0.09345	0.01829	0, 0	0, 0	0, 0
BC009198.1	IOH14404	RRN3 RNA polymerase I transcription factor homolog (S. cerevisiae) pseudogene (RRN3)	2	16	15	5786.25	0	0	0	42	672.5	1486.5	-0.84042	-1.23751	-0.40015	-0.12012	-0.45855	-0.7527	1	1	1	0.06734	0.05152	0.00809	-50, -50	0, 0	0, 0
NM_080719.1	IOH14144	hypothetical protein MGC4473 (MGC4473)	2	16	17	33316.2	0	0	0	51	774.5	2387.5	-0.85068	-0.97242	0.12345	-0.11244	-0.44048	-0.6745	1	1	0.322	0.16638	0.07943	0.02814	-50, -50	0, -50	0, 0
BC009825.2	IOH14857	Dehydrogenase/reductase SDR family member 12	2	16	19	1738.61	0	0	0	53	1555	3590.5	-1.67859	0.20886	0.50126	-0.11073	-0.30217	-0.57009	1	0.140742	0.102653	0.40025	0.03092	0.00098	-50, -50	0, 0	0, 0
BC009297.1	IOH14160	hypothetical protein FLJ22222 (FLJ22222)	2	16	21	12160.4	0	0	0	69	1568.5	4519.5	-0.42003	0.05187	0.46331	-0.09708	-0.29978	-0.48946	1	0.151025	0.0633648	0.16397	0.07799	0.04678	-50, -50	0, 0	0, 0
BC053508.1	IOH29392	ADP-ribosylation factor-like 6 interacting protein 2 (ARL6IP2)	2	17	1	15457.8	0	0	0	42.5	1358	2958.5	-2.24099	-0.8691	0.37659	-0.1197	-0.33708	-0.62495	1	0.390645	0.169541	0.41595	0.29888	0.00311	-50, -50	0, 0	0, 0
NM_002753.2	IOH29657	mitogen-activated protein kinase 10 (MAPK10), transcript variant 1	2	17	3	32306.8	0	0	0	406.5	7639.5	26341	0.55125	0.35697	0.6555	0.19092	0.77602	1.40453	0.0631617	0.0044441	0.0014779	0.10611	0.16837	0.09288	0, 0	0, 0	0, 0
BC053320.1	IOH29401	C-terminal binding protein 1 (CTBP1)	2	17	5	41982.3	0	0	0	318.5	4542.5	19770	0.74038	0.77743	0.64666	0.11583	0.22722	0.8342	0.0930411	0.0104267	0.0026587	0.0333	0.00358	0.08849	0, 0	0, 0	0, 0
BC057811.1	IOH29291	tubulin, alpha 3e (TUBA3E)	2	17	7	7506.28	0	0	0	92	2114.5	5416	-0.22549	0.21072	0.55353	-0.07745	-0.20303	-0.41165	1	0.071287	0.0409137	0.18446	0.09196	0.04021	-50, -50	0, 0	0, 0
BC033537.1	IOH27639	KIAA1576 protein (KIAA1576)	2	17	9	43047.8	0	0	0	209	1966.5	7263.5	-0.18695	-0.45529	0.74524	0.02238	-0.22925	-0.25129	0.344084	0.126644	0.0199119	0.29773	0.27651	0.00652	-50, 0	0, 0	0, 0
BC047865.1	IOH26933	mitogen-activated protein kinase kinase kinase kinase 2 (MAP4K2)	2	17	11	7698.61	0	0	0	82	1538	3551.5	-0.21879	-0.02947	0.35592	-0.08599	-0.30519	-0.57347	1	0.165626	0.113967	0.15522	0.09655	0.0436	-50, -50	0, 0	0, 0
BC023505.2	IOH27780	extracellular matrix protein 1 (ECM1)	2	17	13	11432.6	0	0	0	81.5	1730.5	4914.5	-0.25772	0.0272	0.57072	-0.08642	-0.27107	-0.45518	1	0.123092	0.0499214	0.16485	0.10747	0.02374	-50, -50	0, 0	0, 0
BC055314.1	IOH29446	EMG1 nucleolar protein homolog (S. cerevisiae) (EMG1)	2	17	15	0	0	0	0	1.5	-18	8.5	-8.81869	-3.66991	-5.23064	-0.15468	-0.58091	-0.88099	1	1	1	10.8423	-3.45697	5.74004	-50, -50	-50, -50	-50, -50
NM_002133.1	IOH54938	Heme oxygenase 1	2	17	17	0	0	0	0	-4	-10.5	-27.5	-2.67485	-3.0145	-5.03451	-0.15937	-0.57959	-0.88411	1	1	1	-0.70711	-0.06734	-3.72838	-50, -50	-50, -50	-50, -50
NM_004092.2	IOH54943	Enoyl-CoA hydratase, mitochondrial	2	17	19	40550.8	0	0	1	1326.5	8742.5	32551.5	0.67806	0.51781	0.92076	0.97598	0.97147	1.94356	0.0056789	0.0030927	0.000844	0.09435	0.12189	0.00945	0, 0	0, 0	0, 0
NM_007226.1	IOH59414	Neurexophilin-2	2	17	21	11226.1	0	0	0	237	3510.5	11474	0.50559	0.43324	0.35449	0.04628	0.04434	0.11415	0.185929	0.0213423	0.0094722	0.08951	0.09044	0.1622	0, 0	0, 0	0, 0
NM_153183.1	IOH54677	Diphosphoinositol polyphosphate phosphohydrolase 3-alpha	2	18	1	43519.8	0	0	0	157	1926	3882	-0.75635	-0.04401	0.43358	-0.02198	-0.23644	-0.54479	0.841039	0.101478	0.0896998	0.44138	0.15053	0.03424	0, -50	0, 0	0, 0
NM_003135.1	IOH59899	Signal recognition particle 19 kDa protein	2	18	3	10848	0	0	0	218	6737	21105	-1.10019	0.79411	0.67218	0.03006	0.61609	0.95007	0.596108	0.004579	0.0022975	0.59034	0.0212	0.08195	0, -50	0, 0	0, 0
NM_001006667.1	IOH58767	Tachykinin-3	2	18	5	41123.4	0	0	0	135.5	2558.5	11618.5	-0.29161	0.42386	0.42735	-0.04034	-0.12435	0.12669	0.824656	0.0419975	0.0088665	0.27658	0.05666	0.13919	-50, -50	0, 0	0, 0
NM_004830.2	IOH53662	Mediator of RNA polymerase II transcription subunit 23	2	18	7	9152.01	0	0	0	74	2198.5	7649.5	-0.44214	0.26132	0.77706	-0.09281	-0.18815	-0.21779	1	0.0636652	0.0175811	0.19111	0.0833	0.00028	-50, -50	0, 0	0, 0
NM_001007072.1	IOH59911	Zinc finger and SCAN domain-containing protein 2	2	18	9	20557.3	0	0	0	66	563	2046.5	-0.57562	-3.12018	0.06182	-0.09964	-0.47796	-0.7041	1	1	0.482272	0.19285	0.30143	0.00173	-50, -50	-50, 0	0, 0
NM_203288.1	IOH40647	retinitis pigmentosa 9 (autosomal dominant) (RP9)	2	18	11	15383	0	0	0	45	-29	89	-4.33271	-2.72199	-7.37564	-0.11756	-0.58286	-0.874	1	1	1	0.97424	-0.04877	0.3178	-50, -50	-50, -50	-50, -50
XM_376764.2	IOH40703	paraneoplastic antigen MA2 (PNMA2)	2	18	13	41428.3	0	0	0	66	-39.5	651	0.12308	-2.59476	-11.2577	-0.09964	-0.58472	-0.82522	1	1	1	0	-0.08951	1.40335	-50, -50	-50, -50	-50, -50
NM_152260.1	IOH40870	RNA pseudouridylate synthase domain containing 2 (RPUSD2)	2	18	15	14045.5	0	0	1	417	9873.5	38272	0.64131	0.80848	0.94604	0.19988	1.17189	2.44007	0.0574252	0.0020808	0.0006013	0.078	0.03158	0.00362	0, 0	0, 0	0, 0
NM_021821.2	IOH40909	mitochondrial ribosomal protein S35 (MRPS35), nuclear gene encoding mitochondrial protein	2	18	17	6627.69	0	0	0	29	1519	4243	-1.9556	-0.13579	0.26941	-0.13122	-0.30856	-0.51345	1	0.181714	0.081024	0.04877	0.12383	0.09833	-50, -50	0, 0	0, 0
BC103966.1	IOH63474	Interleukin-1 family member 10	2	18	19	24332.9	0	0	0	41.5	860	2104	-0.9413	-0.99059	0.08108	-0.12055	-0.42533	-0.69911	1	1	0.445823	0.08519	0.14142	0.00471	-50, -50	0, 0	0, 0
BC063681.1	IOH61524	Melanoma-associated antigen 2	2	18	21	21734.2	0	0	1	592.5	10101.5	33022.5	0.82628	0.86484	0.90025	0.34964	1.21229	1.98444	0.0262022	0.0019324	0.000828	0.02984	0.01393	0.01647	0, 0	0, 0	0, 0
BC099907.1	IOH62625	General transcription factor II-I	2	19	1	38482.1	0	0	0	977	3853	12550.5	0.57253	0.4172	0.30163	0.67775	0.10504	0.20758	0.0110111	0.0177058	0.0081128	0.12449	0.10424	0.18395	0, 0	0, 0	0, 0
NM_001040060.1	IOH62633	secreted phosphoprotein 1 (SPP1), transcript variant 3, mRNA.	2	19	3	20595.6	0	0	0	172.5	5358.5	17715	-0.67957	0.79213	0.26744	-0.00876	0.37182	0.65583	0.672133	0.0073473	0.0040844	0.43041	0.00963	0.2094	0, -50	0, 0	0, 0
BC006558.2	IOH57072	Host cell factor 2	2	19	5	5380.83	0	0	0	37	4379	10997	-1.36459	0.32876	0.53185	-0.12439	0.19825	0.07275	1	0.0142255	0.0093865	0.11467	0.14307	0.10237	-50, -50	0, 0	0, 0
NM_006998.3	IOH56717	Secretagogin	2	19	7	28672.3	0	0	0	37	665.5	2202	-1.36459	-2.78822	-0.75678	-0.12439	-0.45979	-0.6906	1	1	0.729232	0.11467	0.39207	0.26011	-50, -50	-50, -50	0, 0
NM_014470.2	IOH55981	Rho-related GTP-binding protein Rho6	2	19	9	8451.54	0	0	0	381	4466.5	13859	0.81297	0.4629	0.29971	0.16916	0.21375	0.32115	0.0631617	0.0126906	0.006625	0.01856	0.10211	0.18919	0, 0	0, 0	0, 0
NM_001003683.1	IOH52231	phosphodiesterase 1A, calmodulin-dependent (PDE1A), transcript variant 2, mRNA.	2	19	11	8453.72	0	0	0	507.5	3833.5	10488.5	0.17229	0.63171	0.49372	0.27711	0.10159	0.02862	0.0499406	0.0159894	0.0105642	0.23826	0.03634	0.11212	0, 0	0, 0	0, 0
NM_001017926.1	IOH55729	Zinc fingers and homeoboxes protein 1	2	19	13	21747.3	0	0	0	209	3146.5	10941	0.37115	-0.01817	0.20063	0.02239	-0.02015	0.06789	0.25379	0.0348027	0.0114085	0.1218	0.21911	0.20953	0, 0	0, 0	0, 0
NM_001025247.1	IOH56427	TAF5-like RNA polymerase II p300/CBP-associated factor-associated factor 65 kDa subunit 5L	2	19	15	7497.54	0	0	0	112.5	2383.5	6110.5	-1.55002	0.38318	0.45621	-0.05996	-0.15536	-0.35137	1	0.0499952	0.0333579	0.62225	0.05904	0.08343	-50, 0	0, 0	0, 0
NM_198977.1	IOH57194	Rho guanine nucleotide exchange factor 1	2	19	17	16537	0	0	0	133.5	2623.5	9551.5	-2.11888	0.51525	0.53551	-0.04204	-0.11284	-0.05271	1	0.0379187	0.0125397	0.83158	0.03207	0.09306	0, -50	0, 0	0, 0
NM_139124.1	IOH57251	C-jun-amino-terminal kinase-interacting protein 2	2	19	19	6592.76	0	0	0	259	8183.5	26608	0.77222	0.81259	0.80781	0.06506	0.87241	1.42769	0.137543	0.003046	0.001341	0.01092	0.02359	0.04289	0, 0	0, 0	0, 0
NM_018279.2	IOH10199	transmembrane protein 19 (TMEM19)	2	19	21	10250.3	0	0	0	33	1249.5	4596	-1.99743	-0.18368	0.59959	-0.1278	-0.35631	-0.48282	1	0.291879	0.0568023	0.17142	0.08206	0.00646	-50, -50	0, 0	0, 0
NM_017853.1	IOH10793	thioredoxin-like 4B (TXNL4B)	2	20	1	47404.7	0	0	0	53.5	940.5	2447	-0.48928	-0.41968	-0.73225	-0.11031	-0.41107	-0.66934	1	0.662942	0.55618	0.09252	0.03985	0.2855	-50, -50	0, 0	0, 0
NM_152614.1	IOH22756	Uncharacterized protein C2orf57	2	20	3	7258.22	0	0	0	70	1259	2714	-0.82985	-0.3664	-0.02741	-0.09623	-0.35462	-0.64616	1	0.32247	0.262813	0.28284	0.13479	0.10474	-50, -50	0, 0	0, 0
BC020257.1	IOH23119	neurofibromin 2 (bilateral acoustic neuroma) (NF2)	2	20	5	828.32	0	0	0	28.5	204	326	-5.38146	-97.6474	-54.4139	-0.13164	-0.54157	-0.85343	1	1	1	0.71951	0.70711	0.13448	-50, -50	0, -50	-50, -50
NM_145169.1	IOH14571	SFT2 domain containing 1 (SFT2D1)	2	20	7	15607	0	0	0	27	1405	4772	-4.77317	-0.01615	-0.8362	-0.13292	-0.32876	-0.46754	1	0.201545	0.135228	0.52378	0.06945	0.46024	-50, -50	0, 0	0, 0
BC018749.1	IOH14788	immunoglobulin lambda variable 2-14 (IGLV2-14)	2	20	9	23307.8	0	0	0	46	1749	7357.5	-0.99529	-0.40848	0.27591	-0.11671	-0.2678	-0.24313	1	0.15852	0.0249403	0.15372	0.23692	0.15771	-50, -50	0, 0	0, 0
BC026032.1	IOH14693	proline rich Gla (G-carboxyglutamic acid) 2 (PRRG2)	2	20	11	6705.28	0	0	0	48.5	1672	5091.5	-0.80392	-0.18842	-0.06522	-0.11457	-0.28144	-0.43981	1	0.151583	0.066911	0.13122	0.1624	0.22762	-50, -50	0, 0	0, 0
NM_006521.3	IOH14020	transcription factor binding to IGHM enhancer 3 (TFE3)	2	20	13	12088.3	0	0	0	50.5	2435.5	6218.5	-1.57872	0.47416	0.2742	-0.11286	-0.14615	-0.34199	1	0.0454586	0.0355865	0.35005	0.03455	0.14293	-50, -50	0, 0	0, 0
BC016821.1	IOH23009	MAP3K12-binding inhibitory protein 1	2	20	15	37931.4	0	0	0	190	1726.5	7341	0.47051	0.23832	0.5045	0.00617	-0.27179	-0.24457	0.2904	0.109589	0.0220743	0.08188	0.04546	0.08438	0, 0	0, 0	0, 0
BC001375.1	IOH3976	Cytosolic non-specific dipeptidase	2	20	17	31163.8	0	0	0	150.5	1480.5	4497	-1.55491	-0.16202	0.53161	-0.02753	-0.31538	-0.49141	1	0.195677	0.0617299	0.68127	0.12466	0.02484	-50, 0	0, 0	0, 0
NM_004143.2	IOH5542	Cbp/p300-interacting transactivator 1	2	20	19	7661.79	0	1	1	257.5	64883	65013	0.60709	0.98338	0.97404	0.06377	10.9197	4.76103	0.150486	4.29e-05	0.0002041	0.06316	0.00083	0.00024	0, 0	0, 0	0, 0
BC001798.1	IOH4437	Sorting nexin-6	2	20	21	9654.68	0	0	0	23	1343.5	3510	-7.48372	-0.5559	0.19787	-0.13633	-0.33965	-0.57708	1	0.316484	0.128155	0.73785	0.2079	0.08985	-50, -50	0, 0	0, 0
NM_015660.1	IOH12432	GTPase IMAP family member 2	2	21	1	22503.6	0	0	0	269	3424	14414	0.63286	0.50991	0.84736	0.07358	0.02902	0.36933	0.13645	0.0215956	0.0045809	0.05783	0.06402	0.01207	0, 0	0, 0	0, 0
BC027476.1	IOH11961	CCR4-NOT transcription complex, subunit 6, mRNA (cDNA clone IMAGE:5000764), complete cds.	2	21	3	16283.5	0	0	0	268	5561.5	16159	0.31735	0.78653	0.76734	0.07273	0.40779	0.52079	0.161082	0.0068225	0.0037726	0.15831	0.0136	0.04245	0, 0	0, 0	0, 0
NM_178177.2	IOH22674	Nicotinamide mononucleotide adenylyltransferase 3	2	21	5	20778.1	0	0	0	220.5	2216.5	9410.5	0.21302	0.49296	0.54601	0.0322	-0.18496	-0.06495	0.248366	0.055185	0.0128607	0.17638	0.01499	0.08874	0, 0	0, 0	0, 0
BC103812.1	IOH63363	Alpha-ketoglutarate-dependent dioxygenase alkB homolog 3	2	21	7	21216.3	0	0	0	702	10026	27526	0.88147	-0.32075	0.70757	0.44308	1.19891	1.50738	0.0182295	0.0038651	0.0013164	0.01612	0.40031	0.07666	0, 0	0, 0	0, 0
NM_004637.5	IOH40569	Ras-related protein Rab-7a	2	21	9	30601	0	0	0	82.5	2124	8021	0.237	0.51844	0.65518	-0.08556	-0.20135	-0.18555	1	0.0597475	0.0169393	0.02571	0.00067	0.04284	-50, -50	0, 0	0, 0
BC014217.2	IOH14859	Leucine carboxyl methyltransferase 1	2	21	11	9244.89	0	0	0	126	1374	4270.5	-1.74932	-0.03606	0.51293	-0.04844	-0.33425	-0.51107	1	0.214572	0.0697497	0.70711	0.06896	0.02368	-50, 0	0, 0	0, 0
NM_052875.2	IOH14292	Vacuolar protein sorting-associated protein 26B	2	21	13	18716	0	0	0	183	2144	5696	-1.03409	0.22391	0.62536	0.0002	-0.19781	-0.38734	0.778279	0.0686578	0.0353827	0.54868	0.09037	0.02284	0, -50	0, 0	0, 0
NM_001336.2	IOH28012	Cathepsin Z	2	21	15	29443.8	0	0	0	223.5	2567	6358.5	0.58412	-0.01018	0.72051	0.03476	-0.12285	-0.32985	0.200566	0.0533882	0.0266819	0.06011	0.18952	0.00322	0, 0	0, 0	0, 0
NM_178497.2	IOH44607	Uncharacterized protein C4orf26	2	21	17	24994	0	0	0	273	7402	22702	0.75198	0.87281	0.84323	0.077	0.73393	1.08868	0.12524	0.0036326	0.0018184	0.02072	0	0.0276	0, 0	0, 0	0, 0
NM_152392.1	IOH42004	Activator of 90 kDa heat shock protein ATPase homolog 2	2	21	19	6773.73	0	0	0	143	1957.5	5679	-2.32888	0.46625	0.51624	-0.03394	-0.23085	-0.38882	1	0.0734064	0.037725	0.90984	0.00253	0.05703	0, -50	0, 0	0, 0
NM_203488.1	IOH44619	Acylphosphatase-1	2	21	21	9035.23	0	0	0	87.5	5612	16312	0.06424	0.82903	0.59554	-0.0813	0.41673	0.53406	1	0.0065582	0.0040404	0.08889	0.0005	0.09901	-50, -50	0, 0	0, 0
NM_207459.1	IOH45617	Testis-expressed sequence 19 protein	2	22	1	12549.5	0	0	1	379	11228.5	42957.5	0.51191	0.86095	0.92199	0.16745	1.412	2.84674	0.0739546	0.0015612	0.0004819	0.11567	0.01833	0.01315	0, 0	0, 0	0, 0
BC035404.2	IOH27426	PTK2 protein tyrosine kinase 2 (PTK2)	3	2	11	24476	0	0	0	382	-28	-1.5	-0.35235	-3.54914	-3.12736	0.17002	-0.58269	-0.88186	0.122422	1	1	0.40723	-3.43452	-9.89949	0, 0	-50, -50	-50, -50
NM_004629.1	IOH4715	Fanconi anemia, complementation group G (FANCG)	3	2	13	7489.21	0	0	0	182	47	-59.5	-0.51634	-5.93159	-2.96577	-0.00065	-0.5694	-0.88689	0.57675	1	1	0.41183	1.35403	-1.17653	0, -50	-50, -50	-50, -50
NM_001178.3	IOH28764	aryl hydrocarbon receptor nuclear translocator-like (ARNTL), transcript variant 1	3	2	15	16874.4	0	0	0	71.5	46	-45	0.34388	-5.33027	-2.93756	-0.09495	-0.56957	-0.88563	1	1	1	0.00989	0.9838	-1.03709	-50, -50	-50, -50	-50, -50
BC039235.1	IOH27982	Serum albumin	3	2	17	17879.9	0	0	0	70.5	-60	69.5	-0.06962	-1.5761	-4.03233	-0.0958	-0.58835	-0.8757	1	1	1	0.13039	-0.11785	0.23401	-50, -50	-50, -50	-50, -50
NM_153345.1	IOH27468	transmembrane protein 139 (TMEM139)	3	2	19	26522	0	0	0	311.5	-87	47.5	-0.12878	-1.1919	-3.99487	0.10985	-0.59314	-0.8776	0.15833	1	1	0.32461	0	1.02717	0, 0	-50, -50	-50, -50
NM_019069.3	IOH26403	WD repeat domain 5B (WDR5B)	3	2	21	10598.8	0	0	0	699.5	23	-63	0.24041	-3.80738	-2.89425	0.44094	-0.57365	-0.88719	0.025751	1	1	0.23149	1.29124	-1.01015	0, 0	-50, -50	-50, -50
BC047472.1	IOH26486	Olfactomedin-like protein 2B	3	3	1	20144.3	0	0	0	107	-5.5	144.5	0.55633	-2.71639	-5.33709	-0.06465	-0.5787	-0.86918	0.875305	1	1	0.01322	-3.47125	0.00489	-50, -50	-50, -50	-50, -50
NM_001004708.1	IOH28245	olfactory receptor, family 4, subfamily D, member 6 (OR4D6)	3	3	3	5646.38	0	0	0	154	31	98.5	-1.58698	-3.55856	-7.40941	-0.02455	-0.57224	-0.87318	1	1	1	0.73466	0.2281	3.09404	0, -50	-50, -50	-50, -50
NM_012247.3	IOH3018	selenophosphate synthetase 1 (SEPHS1)	3	3	5	50998.8	0	0	0	68	20.5	-158	-0.14868	-3.89527	-3.19796	-0.09793	-0.5741	-0.89544	1	1	1	0.14558	1.82813	-1.53952	-50, -50	-50, -50	-50, -50
NM_004310.2	IOH13574	ras homolog gene family, member H (RHOH)	3	3	7	16791.6	0	0	0	259.5	10.5	-46	0.73212	-3.29784	-3.84602	0.06548	-0.57587	-0.88572	0.142049	1	1	0.03542	2.49171	-3.96595	0, 0	-50, -50	-50, -50
BC009819.1	IOH12608	UDP-glucuronic acid decarboxylase 1	3	3	9	8700.86	0	0	0	59.5	139	9	0.11154	-135.201	-4.08402	-0.10519	-0.55309	-0.88095	1	1	1	0.03565	2.10606	13.8279	-50, -50	-50, -50	-50, -50
NM_001674.1	IOH6465	activating transcription factor 3 (ATF3), transcript variant 1	3	3	11	4717.52	0	0	0	53.5	10.5	92.5	-1.29101	-4.27632	-4.66117	-0.11031	-0.57587	-0.8737	1	1	1	0.40973	6.80169	0.45102	-50, -50	-50, -50	-50, -50
NM_025125.2	IOH12854	chromosome 10 open reading frame 57 (C10orf57)	3	3	13	35628.9	0	0	0	292	-17.5	11	0.85959	-3.0087	-3.78141	0.09321	-0.58082	-0.88077	0.105852	1	1	0	-2.86883	7.45676	0, 0	-50, -50	-50, -50
NM_004718.2	IOH7545	cytochrome c oxidase subunit VIIa polypeptide 2 like (COX7A2L), nuclear gene encoding mitochondrial protein	3	3	15	21856.4	0	0	0	169.5	75	7	-1.98073	-6.71705	-3.76504	-0.01132	-0.56444	-0.88112	1	1	1	0.87189	0.24513	12.3239	-50, 0	-50, -50	-50, -50
NM_005868.3	IOH2876	BET1 homolog (S. cerevisiae) (BET1)	3	3	17	28855.5	0	0	0	125	14.5	59.5	0.08329	-4.21255	-4.34741	-0.0493	-0.57516	-0.87656	0.824656	1	1	0.18102	4.24264	1.15276	-50, -50	-50, -50	-50, -50
NM_030881.2	IOH1750	DEAD (Asp-Glu-Ala-Asp) box polypeptide 17 (DDX17), transcript variant 2	3	3	19	30827.2	0	0	0	339.5	12	-11.5	0.38789	-2.77294	-2.97476	0.13375	-0.5756	-0.88272	0.0994743	1	1	0.16037	0	-0.67636	0, 0	-50, -50	-50, -50
BC005029.1	IOH6657	leprecan-like 1 (LEPREL1)	3	3	21	7744.51	0	0	0	314	2871	6349.5	0.42692	0.56501	0.70299	0.11199	-0.06898	-0.33063	0.113686	0.0331712	0.0269979	0.14412	0.07734	0.00858	0, 0	0, 0	0, 0
BC001327.1	IOH3125	interferon-related developmental regulator 2 (IFRD2)	3	4	1	57776.8	0	0	0	330	2752.5	8891	0.83667	0.52484	0.69071	0.12564	-0.08997	-0.11004	0.0839742	0.0372629	0.0134181	0.01286	0.08709	0.03833	0, 0	0, 0	0, 0
NM_032662.1	IOH5669	hypothetical protein MGC10600 (MGC10600)	3	4	3	8263.42	0	0	0	90	3200.5	11624.5	0.51641	0.79483	0.80967	-0.07916	-0.01059	0.12722	1	0.0230809	0.0072617	0	0.01127	0.01527	-50, -50	0, 0	0, 0
BC007633.1	IOH6965	eukaryotic translation initiation factor 2C, 2 (EIF2C2)	3	4	5	11378.2	0	0	0	142.5	2500.5	9023.5	-1.50888	0.58759	0.76408	-0.03436	-0.13463	-0.09854	1	0.0446435	0.0125428	0.69966	0.06023	0.01591	-50, 0	0, 0	0, 0
BC005373.1	IOH7181	mitochondrial ribosomal protein S18B (MRPS18B)	3	4	7	8925.8	0	0	0	44	1254.5	3934.5	-1.01665	-0.10766	0.42218	-0.11841	-0.35542	-0.54024	1	0.371706	0.0872361	0.25713	0.1877	0.0372	-50, -50	0, 0	0, 0
NM_005738.1	IOH5077	ADP-ribosylation factor-like 4A (ARL4A), transcript variant 1	3	4	9	35819	0	0	0	334.5	5587	20281	0.72869	0.59736	0.76333	0.12948	0.41231	0.87855	0.0861125	0.0077478	0.0023793	0.04862	0.09973	0.05097	0, 0	0, 0	0, 0
BC008051.2	IOH7014	cDNA clone IMAGE:3638747, partial cds	3	4	11	33901.2	0	0	0	210.5	3522.5	6264	0.04098	0.65091	-3.75337	0.02366	0.04648	-0.33805	0.308032	0.0201947	1	0.24522	0.06243	1.39841	0, 0	0, 0	0, -50
NM_020661.1	IOH6382	activation-induced cytidine deaminase (AICDA)	3	4	13	8864.6	0	0	0	303.5	5358	17246.5	0.45675	0.86637	0.75206	0.10303	0.37172	0.61517	0.119698	0.0073653	0.0033287	0.1328	0.01109	0.04973	0, 0	0, 0	0, 0
BC009368.2	IOH13824	SWI/SNF related, matrix associated, actin dependent regulator of chromatin, subfamily d, member 1 (SMARCD1)	3	4	15	12534.8	0	0	0	28	1255	3015	-1.75737	0.40507	0.23457	-0.13206	-0.35534	-0.62004	1	0.260966	0.174354	0.20203	0.03719	0.04409	-50, -50	0, 0	0, 0
BC009395.2	IOH13852	interferon regulatory factor 3 (IRF3)	3	4	17	5509.35	0	0	0	77.5	1232.5	2541	0.33952	-0.45523	0.04745	-0.08983	-0.35932	-0.66118	1	0.516402	0.286282	0.02737	0.28629	0.05733	-50, -50	0, -50	0, 0
NM_020236.2	IOH13751	mitochondrial ribosomal protein L1 (MRPL1), nuclear gene encoding mitochondrial protein	3	4	19	0	0	0	0	405.5	5122.5	12967	0.39346	0.87924	0.71472	0.19006	0.33	0.24374	0.0698027	0.0080468	0.0060799	0.16566	0.00538	0.05093	0, 0	0, 0	0, 0
BC012105.1	IOH14609	nuclear VCP-like (NVL)	3	4	21	17023.3	0	0	0	78	1243.5	2873.5	0.07396	0.10221	-0.05512	-0.0894	-0.35738	-0.63233	1	0.326851	0.230128	0.10879	0.12453	0.11689	-50, -50	0, 0	0, 0
BC032307.1	IOH21674	coiled-coil domain containing 123 (CCDC123)	3	5	1	0	0	0	0	10	-57	-47	-23.6886	-1.67528	-2.72918	-0.14743	-0.58783	-0.8858	1	1	1	0.84853	-0.19849	-0.39117	-50, -50	-50, -50	-50, -50
BC030557.1	IOH21719	chromosome 10 open reading frame 118 (C10orf118)	3	5	3	1943.91	0	0	0	331	2874.5	7827.5	0.69298	0.76562	0.60561	0.1265	-0.06836	-0.20235	0.0894763	0.0296941	0.0182763	0.05982	0.01402	0.05646	0, 0	0, 0	0, 0
BC032302.1	IOH21655	UDP-glucose ceramide glucosyltransferase-like 2 (UGCGL2)	3	5	5	0	0	0	0	18	-20.5	-123.5	-4.74481	-2.08807	-2.08858	-0.1406	-0.58136	-0.89244	1	1	1	0.39284	-0.10348	-0.01718	-50, -50	-50, -50	-50, -50
NM_007254.2	IOH21884	polynucleotide kinase 3'-phosphatase (PNKP)	3	5	7	6.56	0	0	0	12	-72.5	36.5	-11.2451	-1.57438	-3.84288	-0.14572	-0.59058	-0.87855	1	1	1	0.4714	-0.24383	1.33672	-50, -50	-50, -50	-50, -50
NM_014790.3	IOH14698	janus kinase and microtubule interacting protein 2 (JAKMIP2)	3	5	9	19107.2	0	0	0	89.5	2460	4687	0.436	-1.79456	0.61209	-0.07959	-0.14181	-0.47493	1	0.403683	0.0540197	0.0237	0.80484	0.00422	-50, -50	0, 0	0, 0
NM_001945.1	IOH23272	heparin-binding EGF-like growth factor (HBEGF)	3	5	11	0	0	0	0	1	12.5	57	-7.96687	-3.79504	-4.98628	-0.1551	-0.57551	-0.87678	1	1	1	5.65685	3.67696	2.55551	-50, -50	-50, -50	-50, -50
BC017180.2	IOH12250	Staphylococcal nuclease domain-containing protein 1	3	5	13	20597.8	0	0	0	301	3291.5	9016.5	0.79165	0.64685	0.56599	0.1009	0.00554	-0.09915	0.102944	0.0234676	0.0138942	0.02349	0.05994	0.07897	0, 0	0, 0	0, 0
NM_012138.2	IOH4275	apoptosis antagonizing transcription factor (AATF)	3	5	15	5468.25	0	0	0	67.5	2270	4555.5	-0.12296	0.44174	0.41971	-0.09836	-0.17547	-0.48634	1	0.0604452	0.0635388	0.13618	0.09781	0.05914	-50, -50	0, 0	0, 0
NM_024021.2	IOH36738	membrane-spanning 4-domains, subfamily A, member 4 (MS4A4A), transcript variant 1	3	5	17	5672.6	0	0	0	148	6007	15901	-1.84816	0.46472	0.46795	-0.02967	0.48674	0.49839	1	0.0071486	0.0045513	0.81222	0.14526	0.13928	0, -50	0, 0	0, 0
BC005139.2	IOH4709	ubiquitin specific peptidase 5 (isopeptidase T) (USP5)	3	5	19	1120.1	0	1	1	78.5	64422.5	64797	-0.54564	0.98676	0.97219	-0.08897	10.8381	4.74229	1	4.36e-05	0.0002057	0.29726	0.00172	0.00096	-50, -50	0, 0	0, 0
NM_014815.2	IOH9726	mediator complex subunit 24 (MED24), transcript variant 1	3	5	21	7600.67	0	0	0	292	1483.5	4027	0.48697	0.42905	0.14756	0.09321	-0.31484	-0.53221	0.127173	0.167883	0.0966295	0.12108	0.05481	0.12327	0, 0	-50, 0	-50, 0
NM_002089.1	IOH13606	chemokine (C-X-C motif) ligand 2 (CXCL2)	3	6	1	12820.5	0	0	0	262	2747	9358.5	0.67644	0.76473	0.81835	0.06761	-0.09095	-0.06946	0.14321	0.0328587	0.0113214	0.05398	0.01133	0.00083	0, 0	0, 0	0, 0
NM_000394.2	IOH40243	crystallin, alpha A (CRYAA)	3	6	3	7526.37	0	0	0	74.5	1242.5	4614.5	-0.06908	0.31483	0.39161	-0.09239	-0.35755	-0.48121	1	0.283834	0.0627442	0.14237	0.06203	0.06942	-50, -50	-50, -50	0, 0
BC062323.1	IOH40678	chromosome 21 open reading frame 25 (C21orf25)	3	6	5	13001.9	0	0	0	79.5	1528.5	4571.5	-0.52422	0.57995	0.38331	-0.08812	-0.30687	-0.48495	1	0.142509	0.0643132	0.29352	0.01342	0.07069	-50, -50	0, 0	0, 0
NM_053283.1	IOH40723	dermcidin (DCD)	3	6	7	1.09	0	0	0	3	53	-12	-8.18828	-4.60051	-3.02683	-0.1534	-0.56834	-0.88277	1	1	1	0	0.13342	-1.29636	-50, -50	-50, -50	-50, -50
NM_032625.1	IOH40804	chromosome 7 open reading frame 13 (C7orf13)	3	6	9	4486.94	0	0	0	33.5	737	2396.5	-1.25854	-0.0976	-0.10953	-0.12737	-0.44712	-0.67372	1	1	0.360094	0.18997	0.05757	0.08527	-50, -50	-50, -50	-50, 0
BC068594.1	IOH40084	chromosome 1 open reading frame 213 (C1orf213)	3	6	11	35230	0	0	0	267.5	1791	4294	0.80559	0.21684	0.15807	0.07231	-0.26036	-0.50903	0.129151	0.120873	0.0835423	0.01322	0.14292	0.13009	0, 0	0, 0	0, 0
BC067423.1	IOH40158	UDP-GlcNAc:betaGal beta-1,3-N-acetylglucosaminyltransferase 3 (B3GNT3)	3	6	13	4159.88	0	0	0	52	1795	4104	-0.94038	0.64926	0.45262	-0.11158	-0.25965	-0.52552	1	0.0928803	0.078283	0.29916	0.01103	0.03446	-50, -50	0, 0	0, 0
BC039318.1	IOH40224	baculoviral IAP repeat-containing 8 (BIRC8)	3	6	15	4767.5	0	0	0	198	4490	11500.5	0.61233	0.7771	0.73302	0.013	0.21792	0.11645	0.256568	0.0112094	0.0077114	0.05714	0.03339	0.03941	0, 0	0, 0	0, 0
BC066340.1	IOH40104	Biogenesis of lysosome-related organelles complex 1 subunit 1	3	6	17	1723.31	0	0	0	145	659	2062	-0.98557	-1.50568	-0.16301	-0.03222	-0.46095	-0.70276	1	1	0.529202	0.53643	0.38413	0.0535	-50, 0	-50, -50	0, 0
NM_002210.2	IOH38619	integrin, alpha V (vitronectin receptor, alpha polypeptide, antigen CD51) (ITGAV)	3	6	19	919.22	0	0	0	4	608	1858	-10.9311	-1.738	-0.52312	-0.15255	-0.46998	-0.72046	1	1	0.859762	0	0.40473	0.11113	-50, -50	-50, -50	-50, -50
NM_020426.1	IOH29483	lysozyme-like 6 (LYZL6)	3	6	21	6615.53	0	0	0	39.5	1634.5	3997	-1.62883	0.50995	0.09095	-0.12225	-0.28809	-0.53481	1	0.126006	0.101517	0.37593	0.04283	0.13905	-50, -50	0, 0	0, 0
NM_015833.1	IOH38242	adenosine deaminase, RNA-specific, B1 (RED1 homolog rat) (ADARB1), transcript variant 2	3	7	1	13938.4	0	0	0	73	3972	10909.5	-0.3197	0.71027	0.77452	-0.09366	0.12612	0.06516	1	0.0150907	0.0084222	0.2131	0.04949	0.0234	-50, -50	0, 0	0, 0
NM_178425.1	IOH38634	histone deacetylase 9 (HDAC9), transcript variant 5	3	7	3	5240.89	0	0	0	74.5	2679	10255	-1.20635	0.73996	0.63968	-0.09239	-0.103	0.00835	1	0.035206	0.010243	0.48406	0.01742	0.0633	-50, -50	0, 0	0, 0
NM_019885.2	IOH37861	cytochrome P450, family 26, subfamily B, polypeptide 1 (CYP26B1)	3	7	5	5984.05	0	0	0	46.5	1957	4850	-0.29184	0.59385	0.50241	-0.11628	-0.23094	-0.46077	1	0.0781454	0.0531286	0.07603	0.03685	0.04199	-50, -50	0, 0	0, 0
BC066974.1	IOH40056	EP400 N-terminal like (EP400NL)	3	7	7	31932	0	0	0	113	603	3362.5	-2.71139	-1.16041	-0.15013	-0.05954	-0.47088	-0.58988	1	1	0.171845	1.03876	0.25564	0.17896	0, -50	-50, -50	0, -50
NM_018697.3	IOH37734	LanC lantibiotic synthetase component C-like 2 (bacterial) (LANCL2)	3	7	9	45335.6	0	0	0	94.5	1451.5	6412	-0.31056	-1.39639	-3.0438	-0.07532	-0.32051	-0.3252	1	0.910126	1	0.26189	0.59774	1.18086	-50, -50	-50, -50	-50, -50
NM_014468.2	IOH36691	VENT homeobox homolog (Xenopus laevis) (VENTX)	3	7	11	5493.77	0	0	0	24	658.5	1695.5	-1.40054	-0.5209	-0.28716	-0.13548	-0.46104	-0.73456	1	1	0.918129	0	0.12993	0.01293	-50, -50	-50, -50	0, 0
XM_379114.1	IOH42885	hypothetical protein LOC150577 (LOC150577)	3	7	13	5038.35	0	0	0	386.5	5839.5	18439.5	0.53091	0.77963	0.83712	0.17385	0.45705	0.71871	0.0714204	0.0064196	0.0027848	0.11892	0.04202	0.02412	0, 0	0, 0	0, 0
XM_209196.3	IOH43609	PREDICTED: Homo sapiens similar to HSPC323 (LOC284422)	3	7	15	0	0	0	0	165.5	3960	11533.5	-1.14401	0.8218	0.66333	-0.01473	0.124	0.11932	1	0.0143386	0.0079406	0.60243	0.01357	0.06198	-50, 0	0, 0	0, 0
NM_178154.1	IOH44218	fucosyltransferase 8 (alpha (1,6) fucosyltransferase) (FUT8), transcript variant 2	3	7	17	7026.55	0	0	0	144	1982.5	5144	-1.52791	0.5428	0.38663	-0.03308	-0.22642	-0.43526	1	0.078042	0.0498244	0.70711	0.05386	0.08468	0, -50	0, 0	0, 0
NM_012170.2	IOH42104	F-box protein 22 (FBXO22), transcript variant 2	3	7	19	11767.7	0	0	0	164	2132.5	6357.5	-0.44683	0.6437	0.45849	-0.01602	-0.19984	-0.32993	0.672133	0.0622439	0.0305617	0.37942	0.02951	0.08509	0, -50	0, 0	0, 0
XM_088679.2	IOH43003	Spermatid nuclear transition protein 4	3	7	21	12962.5	0	0	0	150.5	3931.5	11083.5	-1.57613	0.80756	0.804	-0.02754	0.11895	0.08025	1	0.0146695	0.0080338	0.72825	0.01781	0.01474	-50, 0	0, 0	0, 0
NM_031469.1	IOH43495	SH3 domain binding glutamic acid-rich protein like 2 (SH3BGRL2)	3	8	1	33830.2	0	0	0	33	1190	2863	-3.37013	0.38422	0.17704	-0.1278	-0.36685	-0.63323	1	0.304205	0.202386	0.72853	0.03446	0.0494	-50, -50	-50, -50	0, 0
NM_025133.3	IOH44015	F-box protein 11 (FBXO11), transcript variant 1	3	8	3	3785.38	0	0	0	504	4912.5	8823	0.87681	0.87926	0.69123	0.27412	0.29278	-0.11594	0.0355365	0.0087923	0.0136305	0.01403	0.00389	0.03767	0, 0	0, 0	0, 0
NM_002346.1	IOH42082	lymphocyte antigen 6 complex, locus E (LY6E)	3	8	5	6838.6	0	0	0	46	1742	3902	-1.46115	0.52038	-0.0572	-0.11671	-0.26904	-0.54306	1	0.107389	0.116957	0.39967	0.04709	0.1794	-50, -50	0, 0	-50, -50
NM_006800.2	IOH45528	male-specific lethal 3-like 1 (Drosophila) (MSL3L1), transcript variant 3	3	8	7	29783.6	0	0	0	299.5	3210.5	17749.5	0.85593	0.52802	0.89177	0.09962	-0.00882	0.65883	0.100841	0.0264488	0.0029312	0.00236	0.09625	0.00514	0, 0	0, 0	0, 0
NM_000187.1	IOH45942	homogentisate 1,2-dioxygenase (homogentisate oxidase) (HGD)	3	8	9	31880.7	0	0	0	68.5	1085.5	6358.5	-0.52088	-1.73049	0.52264	-0.09751	-0.38538	-0.32985	1	1	0.0295299	0.25807	0.62601	0.06506	-50, -50	-50, -50	-50, 0
NM_199163.2	IOH45459	WAS protein family homolog 1	3	8	11	7898.59	0	0	0	103	598	1778.5	-2.301	-1.08048	-0.2866	-0.06807	-0.47176	-0.72737	1	1	0.816342	0.89246	0.23176	0.0322	0, -50	-50, -50	0, 0
NM_001008756.1	IOH45529	germinal center expressed transcript 2 (GCET2), transcript variant 2	3	8	13	11868.4	0	0	0	297	3560.5	8416.5	0.17358	0.7431	0.59013	0.09748	0.05321	-0.15123	0.145576	0.0187909	0.0158346	0.2238	0.03356	0.06662	0, 0	0, 0	0, 0
NM_021824.2	IOH45864	NIF3 NGG1 interacting factor 3-like 1 (S. pombe) (NIF3L1)	3	8	15	34005	0	0	0	38.5	848	2430	-1.44082	-0.06289	0.12695	-0.1231	-0.42746	-0.67081	1	1	0.30299	0.31223	0.08839	0.02328	-50, -50	0, 0	0, 0
NM_207005.1	IOH45744	upstream transcription factor 1 (USF1), transcript variant 2	3	8	17	30819.6	0	0	0	173.5	2821.5	7545	-0.9131	0.79748	0.77018	-0.0079	-0.07775	-0.22686	0.841039	0.0304346	0.0181638	0.5339	0.00276	0.00169	0, -50	0, 0	0, 0
NM_001001713.1	IOH45822	SH3 domain binding glutamic acid-rich protein (SH3BGR), transcript variant 2	3	8	19	0	0	0	0	17.5	1473.5	3679.5	-3.98282	-0.12952	0.33462	-0.14103	-0.31661	-0.56237	1	0.248196	0.105954	0.20203	0.22123	0.05246	-50, -50	-50, 0	0, 0
NM_145863.1	IOH45865	ankyrin repeat and SOCS box-containing 3 (ASB3), transcript variant 2	3	8	21	3818.16	0	0	0	113.5	1197.5	2701	-2.11437	-0.24074	0.27206	-0.0591	-0.36552	-0.64729	1	0.467456	0.219008	0.85351	0.21789	0.0089	-50, 0	0, 0	0, 0
BC043247.2	IOH28730	transducin-like enhancer of split 3 (E(sp1) homolog, Drosophila) (TLE3)	3	9	1	35556.8	0	0	1	332.5	7649.5	43608	0.84445	0.66707	0.94392	0.12778	0.77778	2.9032	0.0824224	0.0038707	0.0004628	0.01063	0.08624	0.00626	0, 0	0, 0	0, 0
BC011419.1	IOH9719	pellino homolog 1 (Drosophila) (PELI1)	3	9	3	22403	0	0	0	115	4906.5	15500	0.19519	0.73017	0.86736	-0.05783	0.29172	0.46359	0.911709	0.0095088	0.0039116	0.13527	0.05203	0.00858	-50, -50	0, 0	0, 0
NM_003588.2	IOH27494	cullin 4B (CUL4B), transcript variant 1	3	9	5	19006.7	0	0	0	192.5	1487	5624.5	-0.00643	0.15938	0.65123	0.00831	-0.31422	-0.39355	0.376689	0.19816	0.0358363	0.25346	0.136	0.01295	0, 0	-50, 0	0, 0
BC057806.1	IOH29150	insulin-like growth factor binding protein 1 (IGFBP1)	3	9	7	13376.7	0	0	0	730.5	5174.5	12034.5	0.91833	0.80282	0.75184	0.4674	0.33921	0.16281	0.0166434	0.0081853	0.0069576	0.00871	0.03047	0.03555	0, 0	0, 0	0, 0
BC036908.1	IOH28734	hypothetical protein FLJ31438 (FLJ31438)	3	9	9	8747.6	0	0	0	27	532.5	2175	-3.19315	-0.46741	-0.30871	-0.13292	-0.48336	-0.69294	1	1	0.512026	0.52378	0.02789	0.11054	-50, -50	-50, -50	0, 0
NM_144601.2	IOH26681	CKLF-like MARVEL transmembrane domain containing 3 (CMTM3), transcript variant 1	3	9	11	24867	0	0	0	248.5	4061.5	13282.5	0.7199	0.73371	0.72418	0.05609	0.14199	0.27112	0.155649	0.0142094	0.0057596	0.03699	0.043	0.04892	0, 0	0, 0	0, 0
BC040290.1	IOH27654	ubiquitin-conjugating enzyme E2D N-terminal like (UBE2DNL)	3	9	13	5189.36	0	0	0	36	1215.5	3303	-0.69125	0.31738	0.30461	-0.12524	-0.36233	-0.59505	1	0.300271	0.136757	0.07857	0.05759	0.04196	-50, -50	0, 0	0, 0
BC050434.1	IOH26685	hypothetical protein FLJ10154 (FLJ10154)	3	9	15	12722.9	0	0	0	179	1888.5	6939	-0.74058	0.63518	-0.04957	-0.00321	-0.24307	-0.27946	0.696535	0.0830176	0.034045	0.48194	0.02059	0.25272	0, -50	0, 0	0, 0
NM_003668.2		mitogen-activated protein kinase-activated protein kinase 5 (MAPKAPK5), transcript variant 1	3	9	19	14694.4	0	0	1	404	13320.5	46481	0.65322	0.75179	0.79118	0.18879	1.78271	3.15256	0.0614849	0.0011832	0.0004383	0.08051	0.06885	0.0575	0, 0	0, 0	0, 0
NM_006255.1		protein kinase C, eta	3	9	21	5903.64	0	0	0	202	2131	4038	0.75107	-0.49015	-0.59232	0.01641	-0.2001	-0.53125	0.230691	0.132154	0.15557	0.014	0.38093	0.34602	0, 0	0, 0	0, 0
NM_000222.1		v-kit Hardy-Zuckerman 4 feline sarcoma viral oncogene homolog (KIT), transcript variant 1; see catalog number for detailed information on wild-type or point mutant status	3	10	1	11762.9	0	0	0	249	2120	8758	0.343	0.54564	0.25087	0.05652	-0.20205	-0.12158	0.187669	0.0666577	0.0175204	0.15903	0.05937	0.1773	0, 0	0, 0	0, 0
NM_004445.1		Ephrin type-B receptor 6	3	10	3	6045.06	0	0	0	255	2043	7298	0.82148	0.62126	0.21226	0.06164	-0.2157	-0.24831	0.140902	0.0696047	0.0262043	0.00555	0.03253	0.17498	0, 0	0, 0	0, 0
NM_001715.1		Tyrosine-protein kinase BLK	3	10	5	5645.97	0	0	0	156.5	1835	5431	-0.93204	0.39584	0.56912	-0.02241	-0.25256	-0.41034	1	0.102093	0.0402725	0.52864	0.09094	0.03463	-50, 0	0, 0	0, 0
NM_005157.2		v-abl Abelson murine leukemia viral oncogene homolog 1 (ABL1), transcript variant a; see catalog number for detailed information on wild-type or point mutant status	3	10	7	26191.3	0	0	0	182	2484	12613.5	-1.05077	0.45475	0.81188	-0.00065	-0.13755	0.21305	0.857916	0.0488505	0.0061318	0.58278	0.10134	0.01833	-50, 0	0, 0	0, 0
NM_001616.2		Activin receptor type-2A	3	10	9	28803.4	0	0	0	153.5	2380.5	8085.5	0.07336	0.63767	0.7088	-0.02497	-0.1559	-0.17995	0.55832	0.0485452	0.0162055	0.2073	0.04069	0.02615	0, 0	0, 0	0, 0
NM_001446.2	IOH11228	fatty acid binding protein 7, brain (FABP7)	3	11	21	24469.1	0	0	0	32	539	1122	-1.65415	-0.32864	-1.91913	-0.12865	-0.48221	-0.78435	1	1	1	0.26517	0	0.15125	-50, -50	-50, -50	0, 0
NM_144977.1	IOH11157	DENN domain-containing protein 1B	3	12	1	6418.98	0	0	0	125	1666	5790	-1.75585	0.47397	0.527	-0.04929	-0.28251	-0.37918	1	0.122888	0.0359251	0.75802	0.05603	0.05447	-50, 0	0, 0	0, 0
NM_014172.1	IOH10635	phosphohistidine phosphatase 1 (PHPT1)	3	12	3	29605.7	0	0	0	98.5	903	3191	-0.25305	-2.03419	0.21141	-0.0719	-0.41771	-0.60477	1	1	0.15557	0.25126	0.65308	0.06249	-50, -50	0, -50	0, 0
NM_144642.1	IOH10744	synaptoporin (SYNPR)	3	12	5	18381.6	0	0	1	245	10158.5	33399	0.70685	0.73612	0.78888	0.0531	1.22239	2.01712	0.161082	0.0020786	0.0008548	0.04041	0.06968	0.05352	0, 0	0, 0	0, 0
NM_017625.1	IOH12875	intelectin 1 (galactofuranose binding) (ITLN1)	3	12	7	8202.3	0	0	0	166	3024	11183.5	-1.04366	0.29152	0.31529	-0.01431	-0.04186	0.08894	1	0.0345885	0.0101868	0.5708	0.16742	0.1723	0, -50	0, 0	0, 0
BC014131.1	IOH12938	RNA pseudouridylate synthase domain containing 4 (RPUSD4)	3	12	9	8185.99	0	0	0	151	2534.5	7843	-1.19799	0.42805	0.59702	-0.02711	-0.12861	-0.201	1	0.0474007	0.0182817	0.60877	0.11132	0.05932	0, -50	0, 0	0, 0
BC012842.1	IOH10512	Obg-like ATPase 1 (GTPBP9)	3	12	11	21033.8	0	0	0	267.5	2344.5	3908.5	0.74036	0.63752	0.53997	0.07231	-0.16228	-0.54249	0.133248	0.050261	0.0831754	0.03436	0.03951	0.0009	0, 0	0, 0	0, 0
BC025761.1	IOH11223	Cytochrome P450 2W1	3	12	13	6444.1	0	0	0	138	1635	3511	-1.96874	0.52868	0.4601	-0.0382	-0.288	-0.57699	1	0.124536	0.109812	0.84033	0.03719	0.00725	-50, 0	0, 0	0, 0
BC020985.1	IOH21447	Coenzyme A synthase (COASY)	3	12	15	28274.5	0	0	0	159.5	1348	2770	-1.67471	0.26365	0.2038	-0.01986	-0.33886	-0.64131	1	0.237433	0.214829	0.76696	0.09022	0.03421	0, -50	0, 0	0, 0
NM_021709.1	IOH21450	Apoptosis regulatory protein Siva	3	12	17	33225.9	0	1	1	335	14109	40334.5	0.83917	0.88358	0.91866	0.12991	1.92243	2.61908	0.0814116	0.0009854	0.0005482	0.01266	0.02616	0.01359	0, 0	0, 0	0, 0
NM_152471.1	IOH10190	hypothetical protein MGC17515 (MGC17515)	3	12	19	32160.4	0	0	0	270	4637	8939	0.70245	0.82033	0.77789	0.07444	0.24396	-0.10587	0.133248	0.0102377	0.0127034	0.04714	0.02074	0.01092	0, 0	0, 0	0, 0
BC013112.2	IOH21474	solute carrier family 23 (nucleobase transporters), member 2 (SLC23A2)	3	12	21	14926.2	0	0	0	237	2594.5	6363	0.41952	0.53925	0.68837	0.04628	-0.11797	-0.32946	0.198643	0.042202	0.0270753	0.13128	0.07822	0.01334	0, 0	0, 0	0, 0
BC024939.1	IOH21470	ganglioside-induced differentiation-associated protein 1 (GDAP1)	3	13	1	2849.96	0	0	0	27	654.5	1463.5	-1.89769	-0.11308	-1.76994	-0.13292	-0.46175	-0.7547	1	1	1	0.20951	0.02269	0.30681	-50, -50	0, -50	0, 0
BC000120.1	IOH4407	general transcription factor IIF, polypeptide 1, 74kDa (GTF2F1)	3	13	3	14602.8	0	0	0	130.5	2119	5620	-1.61555	-0.23215	0.36861	-0.0446	-0.20223	-0.39394	1	0.109934	0.0416627	0.72065	0.30033	0.1004	-50, 0	0, 0	0, 0
NM_173344.1	IOH21481	ST3 beta-galactoside alpha-2,3-sialyltransferase 1 (ST3GAL1), transcript variant 2	3	13	5	2565.84	0	0	0	28.5	702	2300	-3.39726	0.00176	-0.43461	-0.13164	-0.45333	-0.6821	1	1	0.488904	0.62027	0.01612	0.16294	-50, -50	-50, -50	0, 0
NM_138461.1	IOH21483	transmembrane 4 L six family member 19 (TM4SF19)	3	13	7	9801.11	0	0	0	29.5	1172.5	4227	-2.43257	0.11455	0.16217	-0.13078	-0.36996	-0.51485	1	0.379334	0.0862348	0.40749	0.11036	0.12647	-50, -50	0, 0	0, 0
BC029032.1	IOH22628	arachidonate 15-lipoxygenase (ALOX15)	3	13	9	14326.3	0	0	0	30.5	2535	9396	-2.8341	0.50731	0.77502	-0.12994	-0.12851	-0.06621	1	0.0452756	0.0114698	0.53323	0.08647	0.0149	-50, -50	0, 0	0, 0
NM_024059.2	IOH2960	chromosome 20 open reading frame 195 (C20orf195)	3	13	11	13052.5	0	0	0	58.5	2007	6917	-0.65233	0.70299	0.6745	-0.10604	-0.22208	-0.28137	1	0.0693445	0.0228664	0.25383	0.00564	0.02494	-50, -50	0, 0	0, 0
NM_002095.1	IOH22963	general transcription factor IIE, polypeptide 2, beta 34kDa (GTF2E2)	3	13	13	10079.8	0	0	0	152.5	4720.5	13386	-1.42372	0.88161	0.76443	-0.02583	0.25876	0.2801	1	0.0095573	0.0055558	0.6816	0.00165	0.03624	-50, 0	0, 0	0, 0
NM_002197.1	IOH11817	aconitase 1, soluble (ACO1)	3	13	15	20627.3	0	0	0	79.5	1576	4320	0.29902	0.17911	0.55308	-0.08812	-0.29845	-0.50677	1	0.169194	0.0664237	0.04447	0.13819	0.01146	-50, -50	0, 0	0, 0
NM_145271.1	IOH14111	zinc finger protein 688 (ZNF688), transcript variant 1	3	13	17	4580.92	0	0	0	135.5	2188	4351.5	-1.67903	0.52334	0.5722	-0.04033	-0.19	-0.50404	1	0.062762	0.0647415	0.74625	0.06916	0.00666	-50, 0	0, 0	0, 0
NM_018413.2	IOH12727	carbohydrate (chondroitin 4) sulfotransferase 11 (CHST11)	3	13	19	3120.97	0	0	0	17.5	945.5	3120.5	-5.2368	-0.2551	0.03125	-0.14103	-0.41018	-0.61089	1	0.935309	0.181545	0.44447	0.16977	0.11035	-50, -50	-50, 0	0, 0
BC012569.1	IOH12120	zinc finger protein 673 (ZNF673)	3	13	21	11852.8	0	0	0	175	1885.5	5749.5	0.71098	0.66632	0.49051	-0.00663	-0.24361	-0.3827	0.311751	0.0818963	0.0371726	0.01616	0.01088	0.06506	0, 0	0, 0	0, 0
BC010426.1	IOH12487	cDNA clone MGC:15478 IMAGE:2967661, complete cds	3	14	1	31521.2	0	0	0	45.5	3142	10326.5	-0.77054	0.69796	0.79418	-0.11713	-0.02096	0.01455	1	0.0252866	0.0093431	0.20203	0.04096	0.01417	-50, -50	0, 0	0, 0
BC008407.1	IOH7438	tropomyosin 3 (TPM3)	3	14	3	16977.4	0	0	0	22.5	521.5	1836.5	-6.819	-1.90124	-0.43234	-0.13676	-0.48531	-0.72233	1	1	0.830992	1.1628	0.35932	0.08278	-50, -50	-50, -50	0, -50
NM_138793.1	IOH9933	calcium activated nucleotidase 1 (CANT1)	3	14	5	10726.7	0	0	0	155.5	3539.5	12739.5	-1.23145	0.80408	0.63848	-0.02327	0.04949	0.22399	1	0.0184421	0.006554	0.62298	0.01378	0.07477	-50, 0	0, 0	0, 0
BC005823.1	IOH5772	Signal transducer and activator of transcription 6	3	14	7	24025.8	0	0	0	212	4654	23431.5	0.22422	0.77674	0.62947	0.02495	0.24698	1.15199	0.27424	0.0103864	0.0018988	0.18678	0.03495	0.09859	0, 0	0, 0	0, 0
NM_007255.1	IOH5828	xylosylprotein beta 1,4-galactosyltransferase, polypeptide 7 (galactosyltransferase I) (B4GALT7)	3	14	9	8254.84	0	0	0	68	3938	13026.5	0.13113	-0.01572	0.32417	-0.09793	0.1201	0.2489	1	0.0234506	0.0074067	0.06239	0.28191	0.17734	-50, -50	0, 0	0, 0
NM_053050.2	IOH13265	mitochondrial ribosomal protein L53 (MRPL53), nuclear gene encoding mitochondrial protein	3	14	11	28080	0	0	0	72.5	2448.5	7998.5	0.2237	0.61332	0.58489	-0.09409	-0.14385	-0.1875	1	0.0461551	0.0176575	0.04877	0.05054	0.06462	-50, -50	0, 0	0, 0
NM_138408.1	IOH13484	general transcription factor IIIC, polypeptide 6, alpha 35kDa (GTF3C6)	3	14	13	14448.7	0	0	0	251.5	3727.5	10766	0.42793	0.61044	0.68894	0.05865	0.0828	0.05271	0.175978	0.0182537	0.0090343	0.13214	0.07835	0.05018	0, 0	0, 0	0, 0
NM_020384.1	IOH12584	claudin 2 (CLDN2)	3	14	15	4049.62	0	0	0	29	1449	3367.5	-1.82597	0.16745	0.42473	-0.13122	-0.32096	-0.58945	1	0.210397	0.122738	0.24383	0.12981	0.01029	-50, -50	0, 0	0, 0
NM_022154.2	IOH12587	Zinc transporter ZIP8	3	14	17	1214.05	0	0	0	15	615	1323	-9.21605	-1.67863	-1.26187	-0.14316	-0.46874	-0.7669	1	1	1	0.84853	0.39552	0.12293	-50, -50	-50, 0	0, 0
BC022253.1	IOH13441	solute carrier family 6, member 15 (SLC6A15)	3	14	19	21751	0	0	1	295	10920.5	30031.5	0.21208	0.83317	0.93147	0.09577	1.35742	1.72484	0.144386	0.0017062	0.0009886	0.21093	0.03904	0.00473	0, 0	0, 0	0, 0
BC029121.1	IOH22696	interleukin 12 receptor, beta 1 (IL12RB1)	3	14	21	3314.96	0	0	0	126	1964	4493.5	-1.08899	0.40138	0.41093	-0.04844	-0.22969	-0.49172	1	0.0866441	0.0657577	0.54997	0.09649	0.05995	-50, 0	0, 0	0, 0
BC015842.1	IOH23072	eukaryotic translation initiation factor 4A, isoform 2 (EIF4A2)	3	15	1	16681.2	0	0	0	45	766.5	2241	-0.51234	0.07514	-0.3263	-0.11756	-0.4419	-0.68722	1	1	0.483003	0.12571	0.02306	0.12495	-50, -50	-50, -50	0, 0
BC029566.1	IOH21579	Doublesex- and mab-3-related transcription factor B1	3	15	3	28629.7	0	0	1	284	7794.5	35234	0.73284	0.81656	0.71122	0.08639	0.80348	2.17638	0.118811	0.003449	0.0007976	0.03984	0.03783	0.07999	0, 0	0, 0	0, 0
NM_016176.2	IOH10229	stromal cell derived factor 4 (SDF4)	3	15	5	11145.7	0	0	0	283	3789	15036	0.6703	0.78895	0.79823	0.08553	0.0937	0.42331	0.123351	0.0160373	0.0043056	0.05997	0.02202	0.02991	0, 0	0, 0	0, 0
NM_032169.2	IOH10227	Acyl-CoA dehydrogenase family member 11	3	15	7	1585.57	0	0	0	19	629	2002.5	-5.70839	-0.98142	-0.03824	-0.13975	-0.46626	-0.70792	1	1	0.525864	0.66989	0.22933	0.01024	-50, -50	-50, 0	0, 0
NM_058169.1	IOH10242	loss of heterozygosity, 12, chromosomal region 1 (LOH12CR1)	3	15	9	4360.02	0	0	0	9	466	946	-36.0801	-1.14383	-2.22955	-0.14828	-0.49515	-0.79961	1	1	1	0.78567	0.11532	0.0583	-50, -50	-50, -50	-50, -50
NM_006054.1	IOH10268	reticulon 3 (RTN3), transcript variant 1	3	15	11	17637.8	0	0	0	71.5	961.5	2862	-0.7143	-1.63545	0.20081	-0.09495	-0.40734	-0.63332	1	1	0.199833	0.32636	0.5626	0.0425	-50, -50	0, 0	0, 0
P2281		protein kinase C, beta 1 (PRKCB1), transcript variant 1	3	15	13	0	0	0	0	291.5	4763	13245	0.85187	0.79305	0.77407	0.09279	0.26629	0.26787	0.106599	0.0098054	0.0056508	0.00243	0.03058	0.03267	0, 0	0, 0	0, 0
PV3361		adrenergic, beta, receptor kinase 1 (ADRBK1)	3	15	15	0	0	0	0	41	783	1557.5	-1.32252	-0.25894	-0.5611	-0.12097	-0.43898	-0.74654	1	1	1	0.31044	0.11921	0.04404	-50, -50	-50, -50	0, 0
PV3182		fms-related tyrosine kinase 3 (FLT3); see catalog number for detailed information on wild-type or point mutant status	3	15	17	0	0	0	0	30.5	899	2176	-2.46756	0.09429	0.01177	-0.12993	-0.41842	-0.69287	1	0.822439	0.419203	0.44049	0.05978	0.0234	-50, -50	0, 0	0, 0
PV3628		Angiopoietin-1 receptor	3	15	19	19066.4	0	0	0	68	1487	5563	0.06118	0.3909	0.64749	-0.09793	-0.31422	-0.39889	1	0.170854	0.0367548	0.08319	0.06657	0.01297	-50, -50	0, 0	0, 0
PV4213		receptor-interacting serine-threonine kinase 2 (RIPK2)	3	15	21	0	0	0	0	201	1794	4633.5	0.70597	0.34724	0.55861	0.01556	-0.25982	-0.47957	0.238028	0.110977	0.0569204	0.02814	0.10327	0.01908	0, 0	0, 0	0, 0
PV4647		NIMA (never in mitosis gene a)- related kinase 11	3	16	1	7079.01	0	0	0	206	2084	6080	-0.78165	0.69507	0.31295	0.01983	-0.20843	-0.35402	0.549434	0.0638176	0.0363591	0.50802	0.01154	0.12607	-50, 0	0, 0	0, 0
PV4653		NIMA (never in mitosis gene a)- related kinase 9	3	16	3	15263.9	0	0	0	166.5	2498.5	6679.5	-1.37046	0.49152	0.55987	-0.01388	-0.13498	-0.30198	1	0.0472058	0.026103	0.67526	0.09028	0.05791	-50, 0	0, 0	0, 0
PHC0017		Interleukin-1 alpha	3	16	5	77.59	0	0	0	2.5	9384.5	15141	-12.0523	0.8486	0.86873	-0.15382	1.08523	0.43243	1	0.0023125	0.004101	3.11127	0.03127	0.00729	-50, -50	0, 0	0, 0
NM_004497.1	IOH10014	forkhead box A3 (FOXA3)	3	16	7	459.01	0	0	0	230.5	1340.5	2097	0.79237	0.22518	-0.28139	0.04073	-0.34018	-0.69972	0.174397	0.247029	0.548139	0.0092	0.10075	0.09104	0, 0	0, 0	0, 0
NM_000449.2	IOH10040	regulatory factor X, 5 (influences HLA class II expression) (RFX5), transcript variant 1	3	16	9	20082	0	0	0	155	1376	4942.5	-0.67869	0.16287	0.59703	-0.0237	-0.3339	-0.45275	0.875305	0.240755	0.0485652	0.44707	0.12333	0.01531	-50, 0	0, 0	0, 0
NM_003068.2	IOH10082	snail homolog 2 (Drosophila) (SNAI2)	3	16	11	2225.55	0	0	0	23.5	1069	2249	-4.75864	0.00799	-0.25868	-0.13591	-0.3883	-0.68653	1	0.528928	0.458399	0.75224	0.12303	0.10753	-50, -50	-50, 0	0, 0
BC008318.1	IOH6883	Isoleucyl-tRNA synthetase, cytoplasmic	3	16	13	3595.4	0	0	0	46	2724	6640.5	-1.68069	0.66376	0.49119	-0.11671	-0.09502	-0.30537	1	0.0353314	0.0273983	0.46116	0.04257	0.0789	-50, -50	0, 0	0, 0
NM_003491.1	IOH3480	ARD1 homolog A, N-acetyltransferase (S. cerevisiae) (ARD1A)	3	16	15	15201.6	0	0	0	221	3697	12428.5	-0.43812	0.65792	0.66122	0.03263	0.07739	0.197	0.376689	0.0181144	0.0068157	0.40315	0.06273	0.06628	0, -50	0, 0	0, 0
NM_015933.1	IOH3769	coiled-coil domain containing 72 (CCDC72)	3	16	17	12854.3	0	0	0	259	7403	22392.5	0.68944	0.92744	0.89166	0.06505	0.73411	1.06182	0.145576	0.0036336	0.0018268	0.04914	0.00038	0.01159	0, 0	0, 0	0, 0
NM_012279.1	IOH6492	zinc finger protein 346 (ZNF346)	3	16	19	6123.92	0	0	0	51	3274	8368	-0.30446	0.79219	0.71885	-0.11244	0.00243	-0.15543	1	0.0219917	0.0150092	0.11092	0.01339	0.02535	-50, -50	0, 0	0, 0
BC007315.1	IOH5888	CCR4-NOT transcription complex, subunit 7 (CNOT7)	3	16	21	22100.3	0	0	0	296	6152.5	20382.5	0.39119	0.33811	0.76888	0.09663	0.51252	0.88736	0.130157	0.0072998	0.0023487	0.15289	0.18722	0.0493	0, 0	0, 0	0, 0
BC041626.1	IOH27997	Dixin	3	17	1	33970.1	0	0	0	273.5	1070.5	3217	0.45928	-0.17231	0.42035	0.07742	-0.38803	-0.60251	0.146781	0.605599	0.136208	0.12668	0.17504	0.00308	0, 0	0, 0	0, 0
NM_001633.1	IOH28015	alpha-1-microglobulin/bikunin precursor (AMBP)	3	17	3	8.74	0	0	0	-8	-10.5	-21	-2.98581	-3.8483	-5.1781	-0.16279	-0.57959	-0.88355	1	1	1	-0.88388	-8.14856	-15.6237	-50, -50	-50, -50	-50, -50
BC013900.1	IOH27818	chromosome 12 open reading frame 41 (C12orf41)	3	17	5	28841.7	0	0	1	270.5	8998.5	35143.5	0.72719	0.74324	0.74057	0.07487	1.01683	2.16853	0.131175	0.0026589	0.00079	0.03921	0.06499	0.07028	0, 0	0, 0	0, 0
BC035969.1	IOH27974	albumin (ALB)	3	17	7	29475.5	0	0	0	215	3159.5	12352.5	-0.84745	0.22687	0.40035	0.02751	-0.01785	0.1904	0.532288	0.0326342	0.0079206	0.5328	0.1909	0.15015	0, -50	0, 0	0, 0
BC006182.1	IOH5966	calmodulin 3 (phosphorylase kinase, delta) (CALM3)	3	17	9	32511.2	0	0	0	134.5	1421.5	6044	-1.66673	-0.04563	0.52648	-0.04119	-0.32583	-0.35714	1	0.255988	0.0328076	0.74128	0.19052	0.05896	-50, 0	-50, 0	0, 0
NM_001826.1	IOH6416	CDC28 protein kinase regulatory subunit 1B (CKS1B)	3	17	11	41841.3	0	0	0	37.5	684	2534.5	-1.09962	-0.05564	0.01973	-0.12396	-0.45652	-0.66175	1	1	0.292726	0.20742	0.02274	0.06445	-50, -50	-50, -50	0, 0
BC030519.1	IOH27533	cryptochrome 1 (photolyase-like) (CRY1)	3	17	13	11065.5	0	0	0	70	1137	4247	0.15887	0.39843	0.57436	-0.09623	-0.37625	-0.51311	1	0.340541	0.0681724	0.06061	0.02239	0.00266	-50, -50	0, -50	0, 0
BC029120.1	IOH22695	chromosome 12 open reading frame 26 (C12orf26)	3	17	15	22899.1	0	0	0	369.5	5661.5	20338	0.69633	0.55162	0.9072	0.15935	0.42551	0.8835	0.0718337	0.007722	0.002205	0.06315	0.11503	0.00403	0, 0	0, 0	0, 0
NM_021107.1	IOH6073	mitochondrial ribosomal protein S12 (MRPS12), nuclear gene encoding mitochondrial protein, transcript variant 1	3	17	17	9616.44	0	0	0	149	5200.5	14990.5	-2.45703	0.77108	0.56515	-0.02882	0.34382	0.41936	1	0.0082311	0.0048767	1.00608	0.04093	0.10543	0, -50	0, 0	0, 0
NM_001011700.1	IOH54583	Mitochondrial coiled-coil domain protein 1	3	17	19	22224.9	0	0	0	47	1838	6090.5	-0.22205	0.63809	0.69022	-0.11586	-0.25203	-0.35311	1	0.0883602	0.029674	0.06018	0.01693	0.00871	-50, -50	0, 0	0, 0
NM_000331.2	IOH58953	Serum amyloid A protein	3	17	21	18564.1	0	0	0	412	1348.5	4393	0.0939	0.1419	0.55487	0.19561	-0.33876	-0.50044	0.0799299	0.257219	0.0639947	0.26431	0.12637	0.0132	0, 0	0, 0	0, 0
NM_021034.1	IOH58755	Interferon-induced transmembrane protein 3	3	18	1	22646.7	0	0	0	247	3909.5	13632.5	0.249	0.78274	0.8113	0.05481	0.11505	0.3015	0.200566	0.0150382	0.0052292	0.18894	0.0255	0.02184	0, 0	0, 0	0, 0
NM_178540.2	IOH26200	C1q and tumor necrosis factor related protein 9 (C1QTNF9)	3	18	3	19085.3	0	0	0	149	5005.5	15075	-0.30052	0.5592	0.77824	-0.02882	0.30926	0.4267	0.735707	0.0099778	0.0043254	0.32271	0.10807	0.03649	-50, 0	0, 0	0, 0
NM_004402.1	IOH26584	DNA fragmentation factor, 40kDa, beta polypeptide (caspase-activated DNase) (DFFB)	3	18	5	3496.89	0	0	0	0	292.5	1089	-14.8281	-3.16283	-3.31721	-0.15596	-0.52589	-0.7872	1	1	1	1	0.08945	0.42206	-50, -50	-50, -50	-50, -50
NM_016135.1	IOH26043	ets variant gene 7 (TEL2 oncogene) (ETV7)	3	18	7	22168.1	0	0	0	90.5	806	6067	0.34073	-3.34151	0.49473	-0.07873	-0.4349	-0.35514	1	1	0.0330941	0.05469	0.96503	0.06923	-50, -50	0, 0	0, 0
NM_182494.1	IOH26292	family with sequence similarity 26, member A (FAM26A)	3	18	9	0	0	0	0	18.5	1131	3583	-6.96048	-0.99245	0.04871	-0.14017	-0.37731	-0.57074	1	1	0.132246	0.87911	0.42389	0.13262	-50, -50	-50, 0	0, 0
BC065533.1	IOH61590	Inositol hexakisphosphate kinase 2	3	18	11	0	0	0	0	0.5	-57.5	-20	-11.3382	-2.02793	-2.89901	-0.15553	-0.58791	-0.88346	1	1	1	29.6985	-0.62717	-0.42426	-50, -50	-50, -50	-50, -50
BC068547.1	IOH61662	Serine/threonine-protein kinase SRPK2	3	18	13	10761.7	0	0	0	57	1295	3443.5	-0.14682	-0.08887	0.24266	-0.10732	-0.34825	-0.58285	1	0.336808	0.129059	0.09924	0.18783	0.06797	-50, -50	0, 0	0, 0
BC067435.1	IOH62535	Cytochrome P450 2E1	3	18	15	2963.81	0	0	0	27	814.5	3098	-2.32951	-0.73822	0.08053	-0.13292	-0.43339	-0.61284	1	1	0.179209	0.31427	0.26131	0.09449	-50, -50	0, 0	0, 0
BC067811.1	IOH61678	Protein cereblon	3	18	17	19605.5	0	0	0	76	4360.5	13732.5	-0.20022	0.77377	0.83976	-0.09111	0.19497	0.31017	1	0.0119526	0.0050801	0.18608	0.03324	0.01292	-50, -50	0, 0	0, 0
BC044582.1	IOH62427	Ubiquitin-like protein 3	3	18	19	31994.3	0	0	0	139	1079	3909	-1.01161	-0.92136	0.47539	-0.03735	-0.38653	-0.54245	1	1	0.0860147	0.53923	0.39189	0.02026	-50, 0	0, 0	0, 0
BC073977.1	IOH61809	HLA class II histocompatibility antigen, DQ(5) alpha chain	3	18	21	10760.6	0	0	0	158.5	2063	5633.5	-0.70999	0.1641	0.11294	-0.02071	-0.21216	-0.39277	0.857916	0.0893638	0.0479191	0.45951	0.17481	0.17987	-50, 0	0, 0	0, 0
BC074501.1	IOH61735	Protein yippee-like 1	3	19	1	17170.8	0	0	0	235.5	12397.5	33101	0.77832	0.91564	0.44395	0.045	1.61914	1.99126	0.168283	0.0012634	0.0010405	0.01501	0.01386	0.16697	0, 0	0, 0	0, 0
BC047486.1	IOH62402	JmjC domain-containing histone demethylation protein 1A	3	19	3	6090.04	0	0	0	21	383	1409.5	-4.10385	-2.66737	-1.42707	-0.13804	-0.50985	-0.75939	1	1	1	0.4714	0.2954	0.20117	-50, -50	-50, -50	0, -50
NM_032730.3	IOH56958	Reticulon-4-interacting protein 1	3	19	5	16062.7	0	0	0	341.5	4698.5	20318	-0.38295	0.30563	0.66388	0.13545	0.25486	0.88176	0.155649	0.0131639	0.0024923	0.41205	0.18737	0.08352	0, 0	0, 0	0, 0
NM_001001709.1	IOH58672	chromosome 9 open reading frame 170 (C9orf170), mRNA.	3	19	7	15714.1	0	0	0	168	2844	19606.5	-0.56926	-1.18537	0.80173	-0.0126	-0.07376	0.82001	0.696535	0.127502	0.0025007	0.4209	0.62953	0.03747	0, -50	0, 0	0, 0
NM_000314.3	IOH56926	Phosphatidylinositol-3,4,5-trisphosphate 3-phosphatase and dual-specificity protein phosphatase PTEN	3	19	9	14700	0	0	0	25	2371.5	10203	-2.94717	0.70493	0.7282	-0.13462	-0.15749	0.00384	1	0.0472058	0.0098976	0.39598	0.01938	0.03465	-50, -50	0, 0	0, 0
NM_016433.3	IOH57161	Glycolipid transfer protein	3	19	11	27403.6	0	0	0	31.5	413.5	1871	-1.44559	-1.09612	-0.22741	-0.12908	-0.50445	-0.71934	1	1	0.695211	0.20203	0.02907	0.03628	-50, -50	-50, 0	0, 0
NM_002983.1	IOH29648	chemokine (C-C motif) ligand 3 (CCL3)	3	19	13	17635.2	0	0	0	170.5	720	2329.5	-2.53456	-0.36073	0.11118	-0.01047	-0.45014	-0.67954	1	1	0.337243	1.04926	0.11982	0.01609	-50, 0	0, -50	0, 0
NM_080391.1	IOH29576	protein tyrosine phosphatase type IVA, member 2 (PTP4A2), transcript variant 1	3	19	15	32172.4	0	0	0	147.5	1844.5	5194.5	-0.48094	0.67326	0.53417	-0.03009	-0.25088	-0.43087	0.841039	0.0859239	0.0451029	0.37872	0.00652	0.04043	0, -50	0, 0	0, 0
BC060852.1	IOH29264	CCR4-NOT transcription complex, subunit 7 (CNOT7)	3	19	17	32608.5	0	0	0	71	1776	7083	-0.22785	0.6582	0.76001	-0.09537	-0.26302	-0.26696	1	0.0947859	0.0208428	0.17927	0.00717	0	-50, -50	0, 0	0, 0
BC060768.1	IOH29221	zinc finger protein 449 (ZNF449)	3	19	19	4372.2	0	0	0	224.5	3057	8059	0.49356	0.75625	0.54747	0.03561	-0.03601	-0.18225	0.212708	0.026046	0.0177242	0.10394	0.02082	0.07704	0, 0	0, 0	0, 0
NM_003650.2	IOH9888	cystatin F (leukocystatin) (CST7)	3	19	21	22607.4	0	0	0	36.5	1414	4176	-0.88056	0.56708	0.39904	-0.12482	-0.32716	-0.51928	1	0.174248	0.0775725	0.13561	0.007	0.05317	-50, -50	0, 0	0, 0
NM_152430.1	IOH12973	olfactory receptor, family 51, subfamily E, member 1 (OR51E1)	3	20	1	4194.08	0	0	0	39.5	1761.5	5370.5	-1.89275	0.5696	-0.46638	-0.12226	-0.26559	-0.41559	1	0.101631	0.0770575	0.44754	0.03332	0.35299	-50, -50	0, 0	0, 0
NM_001769.2	IOH10491	CD9 molecule (CD9)	3	20	3	12196.5	0	0	0	48.5	1736	6804	-0.33216	0.39023	0.12965	-0.11458	-0.2701	-0.29118	1	0.116988	0.0318458	0.10206	0.08635	0.19455	-50, -50	0, 0	0, 0
BC014776.1	IOH10283	hypothetical LOC541471 (LOC541471)	3	20	5	29125.8	0	0	0	23	715.5	2791.5	-2.09612	0.0368	-0.93679	-0.13633	-0.45093	-0.63943	1	1	0.459076	0.12298	0.01285	0.36198	-50, -50	0, -50	0, 0
BC005198.1	IOH7244	chromosome 14 open reading frame 100 (C14orf100)	3	20	7	6502.02	0	0	0	51.5	1551.5	7656	-0.91431	-1.36164	0.71466	-0.11201	-0.3028	-0.21723	1	0.720071	0.0181106	0.28833	0.60023	0.02032	-50, -50	0, 0	0, 0
BC019302.1	IOH13198	LAS1-like (S. cerevisiae) (LAS1L)	3	20	9	4434.49	0	0	0	66	3801.5	10434.5	-1.70696	0.76238	0.27138	-0.09964	0.09591	0.02393	1	0.0161437	0.0120471	0.59997	0.03069	0.18236	-50, -50	0, 0	0, 0
BC018090.1	IOH11156	zinc finger protein 641 (ZNF641)	3	20	11	1973.55	0	0	0	8.5	1468.5	3816	-102.007	0.51261	0.17438	-0.14871	-0.31751	-0.55052	1	0.163727	0.107013	3.07799	0.02841	0.10636	-50, -50	0, 0	0, 0
BC029662.1	IOH22367	chromosome 20 open reading frame 142 (C20orf142)	3	20	13	7639.6	0	0	0	19	2117.5	7291.5	-4.25169	0.22928	0.76696	-0.13975	-0.2025	-0.24887	1	0.0806888	0.0195439	0.37216	0.15728	0.0001	-50, -50	0, 0	0, 0
NM_015937.1	IOH10124	phosphatidylinositol glycan anchor biosynthesis, class T (PIGT)	3	20	15	3707.79	0	0	0	46.5	1546	4227	-1.26716	0.49864	0.06577	-0.11628	-0.30377	-0.51485	1	0.145353	0.0912405	0.34975	0.03933	0.15557	-50, -50	0, 0	0, 0
BC060793.1	IOH29233	potassium channel, subfamily K, member 5 (KCNK5)	3	20	17	7501.91	0	0	0	63	2466.5	8464	-0.86179	0.19705	0.70432	-0.1022	-0.14066	-0.1471	1	0.0579229	0.014764	0.33672	0.18147	0.03074	-50, -50	0, 0	0, 0
BC002963.1	IOH4927	immunoglobulin heavy constant mu (IGHM)	3	20	19	11275.2	0	0	0	37.5	1501	3550.5	-1.38106	0.40035	-0.08558	-0.12396	-0.31174	-0.57356	1	0.165945	0.146378	0.28284	0.06501	0.17068	-50, -50	0, 0	0, 0
NM_004721.3	IOH45191	mitogen-activated protein kinase kinase kinase 13 (MAP3K13)	3	20	21	8792.48	0	0	0	129.5	1870.5	6099	-2.85262	0.64123	-0.04049	-0.04545	-0.24627	-0.35237	1	0.0846266	0.0444223	1.10844	0.01777	0.23651	0, -50	0, 0	0, 0
NM_138468.3	IOH40023	islet cell autoantigen 1,69kDa-like (ICA1L), transcript variant 1	3	21	1	3618.17	0	0	0	40	3846	10758.5	-1.26371	0.55005	0.65821	-0.12182	0.1038	0.05205	1	0.0176279	0.0091896	0.28284	0.09928	0.06001	-50, -50	0, 0	0, 0
NM_133496.3	IOH39796	Zinc transporter 7	3	21	3	5512.94	0	0	0	49.5	1586.5	6273.5	-0.1999	0.21906	-0.02511	-0.11372	-0.29659	-0.33723	1	0.162169	0.0414597	0.07142	0.12703	0.23478	-50, -50	0, 0	0, 0
NM_012232.2	IOH39825	polymerase I and transcript release factor (PTRF)	3	21	5	10320	0	0	0	203	1543.5	5223.5	-2.69555	0.55708	0.55807	0.01727	-0.30422	-0.42835	1	0.140992	0.0440173	1.12162	0.02153	0.03371	-50, 0	0, 0	0, 0
NM_152688.1	IOH22222	KH domain containing, RNA binding, signal transduction associated 2 (KHDRBS2)	3	21	7	12243.5	0	0	0	14	528	1951	-5.64837	-1.28576	-0.31717	-0.14402	-0.48416	-0.71239	1	1	0.665878	0.10102	0.21963	0.07539	-50, -50	-50, -50	0, 0
NM_181481.2	IOH42514	Uncharacterized protein C18orf1	3	21	9	7108.1	0	0	0	57.5	4242	12401.5	-0.34688	0.70036	0.4392	-0.10689	0.17397	0.19465	1	0.013171	0.0076923	0.15987	0.05568	0.13781	-50, -50	0, 0	0, 0
NM_021244.2	IOH41163	Ras-related GTP-binding protein D	3	21	11	24337.2	0	0	0	243.5	7413	27797.5	0.62414	0.90476	0.79071	0.05182	0.73588	1.53094	0.169781	0.0036639	0.001238	0.06679	0.00782	0.04953	0, 0	0, 0	0, 0
NM_173084.1	IOH43187	Tripartite motif-containing protein 59	3	21	13	1874.4	0	0	0	22	332	969	-3.75546	-2.29789	-2.23321	-0.13719	-0.5189	-0.79762	1	1	1	0.44998	0.08519	0.08319	-50, -50	-50, -50	0, 0
NM_001007529.1	IOH43417	cDNA FLJ40194 fis, clone TESTI2019481FLJ40194 protein ; [Source:UniProtKB/TrEMBL;Acc:Q8N7Z3]	3	21	15	4938.88	0	0	0	26	1983	5894	-1.3706	0.71529	0.43173	-0.13378	-0.22633	-0.37016	1	0.0708384	0.0363893	0.05439	0.00071	0.0859	-50, -50	0, 0	0, 0
NM_001490.3	IOH42122	Beta-1,3-galactosyl-O-glycosyl-glycoprotein beta-1,6-N-acetylglucosaminyltransferase	3	21	17	2176.41	0	0	0	15	581	2254	-11.989	-0.74968	-0.55475	-0.14316	-0.47477	-0.68609	1	1	0.557085	1.31993	0.13631	0.18948	-50, -50	-50, 0	0, 0
NM_175634.1	IOH42249	Protein CBFA2T1	3	21	19	21151.7	0	0	0	258.5	3788	13911.5	0.57902	0.82737	0.74801	0.06463	0.09352	0.32571	0.154333	0.0157339	0.005176	0.0848	0.00971	0.04315	0, 0	0, 0	0, 0
XM_290842.3	IOH42563	Leucine-rich repeat and fibronectin type III domain-containing protein 1	3	21	21	2261.51	0	0	0	19.5	460.5	1459	-5.25773	-0.90227	-0.88397	-0.13932	-0.49612	-0.75509	1	1	1	0.61645	0.05374	0.09015	-50, -50	-50, -50	0, 0
NM_024787.2	IOH42086	RING finger protein 122	3	22	1	7280.68	0	0	0	34.5	1806	5595.5	-2.42549	0.5594	0.28114	-0.12652	-0.2577	-0.39607	1	0.0963247	0.0441382	0.5124	0.03915	0.127	-50, -50	0, 0	0, 0
BC050424.1	IOH26735	F-box protein 38 (FBXO38)	4	2	11	3971.15	0	0	0	282.5	1291	3334.5	0.77031	0.36541	0.04995	0.08511	-0.34896	-0.59231	0.117064	0.24587	0.15517	0.02253	0.0482	0.11939	0, 0	0, 0	0, 0
BC042674.1	IOH27340	phospholipase B1 (PLB1)	4	2	13	7297.56	0	0	0	366	2721	9126	0.75872	0.75552	0.25716	0.15636	-0.09556	-0.08964	0.0706046	0.0336631	0.0160538	0.03864	0.01247	0.17914	0, 0	0, 0	0, 0
NM_152332.2	IOH27272	tandem C2 domains, nuclear (TC2N)	4	2	15	8261.39	0	0	0	65	4441	12532	-0.50324	0.58647	0.76834	-0.1005	0.20923	0.20598	1	0.0126636	0.0063663	0.21757	0.0933	0.03385	-50, -50	0, 0	0, 0
BC014413.1	IOH13994	serine/threonine kinase 10 (STK10)	4	2	17	7294.28	0	0	0	45	1766	5794	-0.513	0.49105	0.6495	-0.11756	-0.26478	-0.37884	1	0.105093	0.0338543	0.09428	0.05445	0.01977	-50, -50	0, 0	0, 0
NM_012148.1	IOH39321	double homeobox, 3 (DUX3)	4	2	19	18225.3	0	0	0	517	4413	17152	-0.40207	0.62781	0.82922	0.28522	0.20427	0.60697	0.0694068	0.0125563	0.003247	0.4322	0.0798	0.02581	0, 0	0, 0	0, 0
NM_144980.1	IOH12741	chromosome 6 open reading frame 118 (C6orf118)	4	2	21	5049.72	0	0	0	129.5	1106	3127.5	-0.76905	-0.39601	0.37443	-0.04545	-0.38174	-0.61028	1	0.640519	0.149727	0.44228	0.234	0.0147	-50, 0	0, 0	0, 0
NM_199191.1	IOH3115	brain and reproductive organ-expressed (TNFRSF1A modulator) (BRE), transcript variant 3	4	3	1	16857.2	0	0	0	198	3451	10521	-0.36688	0.53788	0.1694	0.013	0.03381	0.03144	0.438132	0.0223989	0.0125704	0.36427	0.09589	0.21614	0, -50	0, 0	0, 0
NM_002135.3	IOH10133	nuclear receptor subfamily 4, group A, member 1 (NR4A1), transcript variant 1	4	3	3	32262	0	0	0	264.5	5951.5	26036.5	0.57267	0.81331	0.83986	0.06975	0.47689	1.3781	0.146781	0.0060602	0.0013816	0.08287	0.03125	0.03294	0, 0	0, 0	0, 0
BC030805.1	IOH23050	syndecan 4 (SDC4)	4	3	5	22261	0	0	1	89	10279	48557.5	0.14726	0.75448	0.81922	-0.08001	1.24374	3.33278	1	0.002009	0.0003961	0.09534	0.06356	0.04923	-50, -50	0, 0	0, 0
BC001648.1	IOH3702	WD repeat domain 18 (WDR18)	4	3	7	28105.1	0	0	0	168	4284.5	20752.5	-0.8337	0.82431	0.73514	-0.0126	0.1815	0.91948	0.824656	0.0120836	0.0023064	0.49666	0.01568	0.06184	-50, 0	0, 0	0, 0
BC022363.1	IOH23061	vacuolar protein sorting 37 homolog A (S. cerevisiae) (VPS37A)	4	3	9	35982.9	0	0	0	255.5	878.5	3409.5	0.55716	0.20688	0.36948	0.06206	-0.42205	-0.5858	0.15833	0.791546	0.123774	0.08579	0.01368	0.03215	0, 0	0, 0	0, 0
NM_032735.1	IOH6549	bestrophin 3 (BEST3), transcript variant 1	4	3	11	17769.6	0	0	0	301.5	5824	14667	0.78515	0.30607	0.8917	0.10132	0.4543	0.39128	0.102236	0.0083275	0.0043397	0.02111	0.1945	0.00039	0, 0	0, 0	0, 0
NM_004547.2	IOH3212	NADH dehydrogenase (ubiquinone) 1 beta subcomplex, 4, 15kDa (NDUFB4), nuclear gene encoding mitochondrial protein	4	3	13	15192.9	0	0	0	251.5	2699.5	8968.5	0.13268	0.63652	0.42152	0.05865	-0.09937	-0.10331	0.204495	0.0364915	0.0152074	0.22211	0.04898	0.12607	0, 0	0, 0	0, 0
BC006839.1	IOH3171	GATA binding protein 3 (GATA3)	4	3	15	8972.79	0	0	0	65.5	1402.5	3748.5	0.20402	0.34525	0.4491	-0.10007	-0.3292	-0.55638	1	0.201545	0.0962382	0.0108	0.06706	0.02509	-50, -50	0, 0	0, 0
NM_004060.2	IOH4393	cyclin G1 (CCNG1), transcript variant 1	4	3	17	19278.8	0	0	0	386	5716.5	19840	0.28954	0.74948	0.7861	0.17343	0.43526	0.84027	0.0809132	0.0068118	0.0024644	0.19418	0.05059	0.04405	0, 0	0, 0	0, 0
NM_003021.2	IOH3498	small glutamine-rich tetratricopeptide repeat (TPR)-containing, alpha (SGTA)	4	3	19	27425.4	0	0	0	32	455.5	1430	-1.31418	-1.39555	-1.14848	-0.12865	-0.49701	-0.75761	1	1	1	0.13258	0.10711	0.12263	-50, -50	-50, -50	0, 0
BC036870.1	IOH25926	Uncharacterized protein C4orf37	4	3	21	0	0	0	0	-4	-39.5	28.5	-3.22077	-2.56322	-2.61371	-0.15937	-0.58472	-0.87926	1	1	1	-0.35355	-2.13027	1.21573	-50, -50	-50, -50	-50, -50
BC039856.1	IOH26187	Rac/Cdc42 guanine nucleotide exchange factor (GEF) 6 (ARHGEF6)	4	4	1	0	0	0	0	8	44.5	-26.5	-156.294	-5.87134	-2.60658	-0.14914	-0.56984	-0.88403	1	1	1	1.76777	2.93966	-3.76234	-50, -50	-50, -50	-50, -50
BC035230.1	IOH27646	Probable palmitoyltransferase ZDHHC23	4	4	3	6723.86	0	0	0	61	1772.5	4575	-0.21939	0.63009	0.30084	-0.10391	-0.26364	-0.48464	1	0.0963247	0.0674419	0.11592	0.01316	0.09799	-50, -50	0, 0	0, 0
BC032698.1	IOH27591	ephrin-A1 (EFNA1)	4	4	5	0	0	0	0	262.5	3636	12343	0.51941	0.56628	0.18932	0.06804	0.06659	0.18958	0.153035	0.019688	0.0089415	0.09967	0.08985	0.21873	0, 0	0, 0	0, 0
BC047720.1	IOH26648	lipoxygenase homology domains 1 (LOXHD1)	4	4	7	3863.85	0	0	0	68	795	1711	0.13178	0.06876	-0.55915	-0.09793	-0.43684	-0.73322	1	1	1	0.04159	0.02313	0.07852	-50, -50	0, 0	0, 0
NM_030772.1	IOH26484	gap junction protein, alpha 10, 59kDa (GJA10)	4	4	9	3204.7	0	0	0	63	1177.5	2989	-0.25186	-0.17532	0.3678	-0.1022	-0.36907	-0.6223	1	0.452679	0.166393	0.13469	0.18556	0.00757	-50, -50	0, 0	0, 0
BC048299.1	IOH26615	spermatogenesis associated, serine-rich 2 (SPATS2)	4	4	11	22793.1	0	0	0	368.5	3637.5	14618.5	0.87202	-0.64188	0.60045	0.1585	0.06685	0.38708	0.0659908	0.0434613	0.0050503	0.00192	0.47296	0.09418	0, 0	0, 0	0, 0
NM_002269.1	IOH26522	karyopherin alpha 5 (importin alpha 6) (KPNA5)	4	4	13	3965.72	0	0	0	249	1434.5	2715	0.79993	0.56777	0.16142	0.05652	-0.32353	-0.64608	0.148	0.16691	0.231335	0.00568	0.00542	0.04375	0, 0	0, 0	0, 0
BC007382.1	IOH7027	RAB7B, member RAS oncogene family (RAB7B)	4	4	15	11823.8	0	0	0	138.5	1843	6499	-2.62238	0.23949	0.61303	-0.03778	-0.25114	-0.31765	1	0.11028	0.0270269	1.03641	0.13505	0.04156	-50, 0	0, 0	0, 0
NM_017871.3	IOH7042	cleavage and polyadenylation specific factor 3-like (CPSF3L)	4	4	17	2590.97	0	0	0	39.5	570	2395	-1.23595	-2.79841	0.1498	-0.12226	-0.47672	-0.67385	1	1	0.310764	0.23272	0.56817	0.01535	-50, -50	0, 0	0, 0
NM_000310.2	IOH7465	palmitoyl-protein thioesterase 1 (ceroid-lipofuscinosis, neuronal 1, infantile) (PPT1)	4	4	19	14264	0	0	0	38.5	1435	3758.5	-1.58124	-0.73586	0.25809	-0.1231	-0.32344	-0.55551	1	0.425153	0.105954	0.31223	0.38632	0.08109	-50, -50	0, 0	0, 0
NM_004548.1	IOH5864	NADH dehydrogenase (ubiquinone) 1 beta subcomplex, 10, 22kDa (NDUFB10)	4	4	21	3877.17	0	0	0	175	1453	1781	-2.93475	0.28968	-6.10426	-0.00662	-0.32025	-0.72714	1	0.190849	1	1.17178	0.08857	1.44836	0, -50	0, 0	0, -50
NM_144638.1	IOH10667	transmembrane protein 42 (TMEM42)	4	5	1	23340.1	0	0	0	123.5	3612.5	9868	-2.50565	0.4713	0.68816	-0.05057	0.06242	-0.02524	1	0.0210356	0.0108562	0.97907	0.1196	0.04758	0, -50	0, 0	0, 0
NM_022060.2	IOH11269	abhydrolase domain containing 4 (ABHD4)	4	5	3	0	0	0	0	34.5	614.5	1709	-1.49241	-0.48552	-0.47553	-0.12652	-0.46884	-0.7334	1	1	1	0.22545	0.07019	0.05793	-50, -50	-50, -50	0, 0
NM_152277.1	IOH11072	ubiquitin domain containing 2 (UBTD2)	4	5	5	8784.76	0	0	0	59.5	857	2683	-1.1104	-0.36437	0.30316	-0.10519	-0.42586	-0.64885	1	1	0.220129	0.36841	0.15842	0.00211	-50, -50	-50, -50	0, 0
BC018302.1	IOH10233	TRM1 tRNA methyltransferase 1 homolog (S. cerevisiae) (TRMT1)	4	5	7	7083.38	0	0	0	75	1467.5	4130	0.03333	0.55909	0.18544	-0.09196	-0.31768	-0.52326	1	0.15852	0.0897583	0.09428	0.01108	0.11745	-50, -50	0, 0	0, 0
BC034036.1	IOH22229	ATP-sensitive inward rectifier potassium channel 10	4	5	9	9994.01	0	0	0	247	3143.5	9777.5	0.79826	0.68378	-0.03181	0.05482	-0.02068	-0.03309	0.150486	0.0254013	0.0164877	0.00573	0.04431	0.27532	0, 0	0, 0	0, 0
BC032587.1	IOH21953	tubby like protein 3 (TULP3)	4	5	11	17204.7	0	0	0	231	2101.5	6178.5	0.51812	0.52797	0.63555	0.04116	-0.20533	-0.34547	0.196748	0.0684029	0.0297409	0.09183	0.06158	0.0301	0, 0	0, 0	0, 0
BC033882.1	IOH22100	chromosome 17 open reading frame 83 (C17orf83)	4	5	13	6.56	0	0	0	-5.5	1459.5	4616	-3.2233	0.24531	0.44925	-0.16065	-0.3191	-0.48108	1	0.194048	0.0611001	-0.64282	0.10223	0.05484	-50, -50	0, 0	0, 0
NM_173571.1	IOH22557	cancer/testis CT47 family, member 11 (CT47.11)	4	5	15	22340.7	0	0	0	312.5	7003.5	19276	0.73726	0.81722	0.41293	0.11071	0.66331	0.79132	0.097476	0.0043044	0.0031702	0.03847	0.03463	0.16456	0, 0	0, 0	0, 0
BC009553.2	IOH9938	golgi associated PDZ and coiled-coil motif containing (GOPC)	4	5	17	8.74	0	0	0	-6	-34	10	-5.11665	-2.36483	-3.10112	-0.16108	-0.58375	-0.88086	1	1	1	-2.12132	-1.87175	13.2936	-50, -50	-50, -50	-50, -50
BC002670.2	IOH5294	SERTA domain containing 1 (SERTAD1)	4	5	19	12213.6	0	0	0	291.5	2301.5	5064.5	0.82239	0.68626	0.42956	0.09279	-0.1699	-0.44215	0.107353	0.0509076	0.050559	0.00728	0.0212	0.07218	0, 0	0, 0	0, 0
BC012379.2	IOH10443	chromosome 8 open reading frame 76 (C8orf76)	4	5	21	5714.29	0	0	0	136.5	1766.5	2094.5	-2.34976	0.13214	-5.38927	-0.03948	-0.2647	-0.69993	1	0.130575	1	0.94799	0.16212	1.40206	0, -50	0, 0	-50, 0
BC018950.2	IOH14350	TNF receptor-associated protein 1 (TRAP1)	4	6	1	11446.5	0	0	0	143	2406.5	6878	-1.3597	0.60017	0.04531	-0.03393	-0.15129	-0.28475	1	0.0481925	0.0327559	0.64282	0.05142	0.22247	0, -50	0, -50	0, -50
BC006005.1	IOH7509	unconventional SNARE in the ER 1 homolog (S. cerevisiae) (USE1)	4	6	3	4171.86	0	0	0	223.5	4924	12709	0.1381	0.74296	0.81644	0.03476	0.29482	0.22135	0.256568	0.0093656	0.0060408	0.21197	0.04739	0.01903	0, 0	0, 0	0, 0
NM_000732.3	IOH40817	CD3d molecule, delta (CD3-TCR complex) (CD3D), transcript variant 1	4	6	5	2776.85	0	0	0	73.5	1635	4932.5	-0.1492	0.15135	0.14599	-0.09324	-0.288	-0.45361	1	0.155573	0.0625393	0.14431	0.14618	0.1544	-50, -50	0, 0	0, 0
BC039826.1	IOH26225	DEAD (Asp-Glu-Ala-Asp) box polypeptide 6 (DDX6)	4	6	7	12325	0	0	0	51	812	2509	-0.88907	-0.72848	-0.11579	-0.11244	-0.43384	-0.66396	1	1	0.324804	0.24957	0.23686	0.0992	-50, -50	0, 0	0, 0
NM_002865.1	IOH5825	RAB2A, member RAS oncogene family (RAB2A)	4	6	9	26789.4	0	0	0	76	3402.5	12263.5	-0.26202	0.83809	0.79132	-0.09111	0.02521	0.18268	1	0.0197273	0.0065818	0.18608	0.00021	0.02554	-50, -50	0, 0	0, 0
BC065717.1	IOH40735	V-set domain containing T cell activation inhibitor 1 (VTCN1)	4	6	11	1964.81	0	0	0	52	1274	3057.5	-1.2276	0.09251	0.00221	-0.11158	-0.35197	-0.61635	1	0.303412	0.193565	0.35355	0.12433	0.11494	-50, -50	0, -50	0, 0
BC070203.1	IOH40798	collagen, type IV, alpha 6 (COL4A6)	4	6	13	17634.2	0	0	0	175.5	1697.5	6939	-1.85008	0.56161	0.64004	-0.0062	-0.27692	-0.27946	1	0.110977	0.0232167	0.82597	0.02874	0.03872	-50, 0	0, 0	0, 0
BC062353.1	IOH40673	chromosome 1 open reading frame 131 (C1orf131)	4	6	15	6923.83	0	0	0	40	918.5	2184.5	-0.61507	0.12948	-0.06568	-0.12183	-0.41497	-0.69212	1	0.731788	0.435003	0.07071	0.04542	0.04564	-50, -50	-50, 0	0, 0
NM_178817.3	IOH40717	melanocortin 2 receptor accessory protein (MRAP), transcript variant 1	4	6	17	4797.29	0	0	0	29	1263	4206	-1.04572	0.04814	0.07232	-0.13121	-0.35392	-0.51666	1	0.319884	0.0920257	0	0.13549	0.15366	-50, -50	0, 0	0, 0
NM_006246.2	IOH29856	protein phosphatase 2, regulatory subunit B', epsilon isoform (PPP2R5E)	4	6	19	6692.16	0	0	0	35.5	685.5	1770	-0.9498	-0.36147	-0.20232	-0.12567	-0.45625	-0.7281	1	1	0.779117	0.09959	0.08355	0.00639	-50, -50	-50, -50	0, 0
NM_170678.1	IOH35216	integrin beta 1 binding protein 3 (ITGB1BP3)	4	6	21	14759	0	0	0	304	996	2404	-3.54081	0.16266	0.03483	0.10345	-0.40123	-0.67307	1	0.565319	0.328462	1.42817	0.05538	0.04706	0, -50	-50, -50	0, 0
NM_005118.2	IOH35359	tumor necrosis factor (ligand) superfamily, member 15 (TNFSF15)	4	7	1	18992.1	0	0	0	63	6272.5	18991	-0.71011	0.7953	0.60601	-0.1022	0.53378	0.76659	1	0.005478	0.0029503	0.26937	0.03867	0.10135	-50, -50	0, 0	0, 0
NM_002835.2	IOH28818	protein tyrosine phosphatase, non-receptor type 12 (PTPN12)	4	7	3	0	0	0	0	62	2100	7442.5	-0.50814	0.37425	0.5689	-0.10305	-0.2056	-0.23575	1	0.0748399	0.0207774	0.20529	0.10842	0.06641	-50, -50	0, 0	0, 0
NM_017437.1	IOH38302	cleavage and polyadenylation specific factor 2, 100kDa (CPSF2)	4	7	5	8113.61	0	0	0	74	2812.5	9614	-0.55495	0.66982	0.77283	-0.09282	-0.07934	-0.04728	1	0.0327181	0.010988	0.26755	0.04148	0.01927	-50, -50	0, 0	0, 0
NM_007368.2	IOH25931	RAS p21 protein activator 3 (RASA3)	4	7	7	11975.1	0	0	0	78.5	1776	5336	0.34966	0.59508	0.35272	-0.08897	-0.26302	-0.41859	1	0.0977563	0.0471072	0.00901	0.02389	0.10151	-50, -50	0, 0	0, 0
NM_015459.3	IOH37933	DKFZP564J0863 protein (DKFZP564J0863)	4	7	9	1278.55	0	0	0	15	256	1132.5	-4.8391	-6.84817	-1.82343	-0.14316	-0.53236	-0.78343	1	1	1	0	0.12706	0.09678	-50, -50	-50, -50	0, 0
NM_018158.1	IOH38323	solute carrier family 4 (anion exchanger), member 1, adaptor protein (SLC4A1AP)	4	7	11	2290.46	0	0	0	152	1954.5	3471.5	-2.29875	-0.88374	-0.03128	-0.02625	-0.23139	-0.58042	1	0.223803	0.148848	0.94901	0.48226	0.15053	0, -50	-50, 0	0, 0
NM_198493.1	IOH43276	ankyrin repeat domain 45 (ANKRD45)	4	7	13	20978	0	0	0	29.5	2384	3192	-2.4424	-2.408	0.4401	-0.13079	-0.15528	-0.60468	1	1	0.1382	0.35955	0.9788	0	-50, -50	0, -50	0, 0
XM_376522.1	IOH43713	PREDICTED: Homo sapiens similar to Heat shock protein 67B2 (LOC401270)	4	7	15	7351.11	0	0	0	75.5	966	2683.5	-0.48951	-0.23498	0.29659	-0.09153	-0.40655	-0.64881	1	0.829549	0.220805	0.25287	0.15665	0.00395	-50, -50	-50, -50	0, 0
NM_152340.1	IOH42183	hypothetical protein FLJ39075 (FLJ39075)	4	7	17	43141.7	0	0	0	364.5	7147	27540.5	0.62106	0.83285	0.85598	0.15508	0.68874	1.50863	0.0761709	0.0040944	0.0012233	0.08342	0.03008	0.02878	0, 0	0, 0	0, 0
NM_013313.3	IOH43282	yippee-like 1 (Drosophila) (YPEL1)	4	7	19	2458.75	0	0	1	334.5	12886	37438	0.37874	0.70269	0.95096	0.12948	1.70571	2.36768	0.102236	0.0012977	0.000628	0.15854	0.08429	0.00261	0, 0	0, 0	0, 0
NM_016339.1	IOH42129	Rap guanine nucleotide exchange factor (GEF)-like 1 (RAPGEFL1)	4	7	21	5196.15	0	0	0	147.5	2187	6557.5	-2.29872	0.49422	0.73852	-0.0301	-0.19018	-0.31257	1	0.0635892	0.024906	0.94441	0.07566	0.00356	-50, 0	0, 0	0, 0
NM_144969.1	IOH43013	zinc finger, DHHC-type containing 15 (ZDHHC15)	4	8	1	10390.7	0	0	0	95.5	3144	9074	0.47522	0.68598	0.42295	-0.07447	-0.0206	-0.09415	1	0.025363	0.0148306	0.0074	0.04363	0.1264	-50, -50	0, 0	0, 0
NM_005737.3	IOH44753	ADP-ribosylation factor-like 4C (ARL4C)	4	8	3	945.59	0	0	0	360	4512.5	16519.5	0.76665	0.74645	0.89006	0.15124	0.2219	0.55207	0.072671	0.0112545	0.0034044	0.03536	0.04278	0.00492	0, 0	0, 0	0, 0
XM_373800.2	IOH43694	PREDICTED: Homo sapiens hypothetical LOC388528 (LOC388528)	4	8	5	44064	1	1	1	4808	65004	65038	0.30323	0.991	0.97488	3.94686	10.9412	4.76321	0.0005318	4.27e-05	0.0002041	0.22884	0.00033	0.00052	0, 0	0, 0	0, 0
BC001497.2	IOH12354	RAN binding protein 5 (RANBP5)	4	8	7	6517.26	0	0	0	30	1233.5	1877.5	-1.14314	-2.46691	-0.34186	-0.13036	-0.35914	-0.71877	1	1	0.734686	0.04714	0.84899	0.06365	-50, -50	-50, 0	0, 0
BC007782.2	IOH6514	immunoglobulin lambda constant 1 (Mcg marker) (IGLC1)	4	8	9	10056.3	0	0	0	322.5	7033.5	26515.5	0.44934	0.80998	0.88485	0.11924	0.66863	1.41967	0.105852	0.0042818	0.0013027	0.13375	0.0371	0.01859	0, 0	0, 0	0, 0
BC005043.1	IOH6656	hypothetical protein MGC31957 (MGC31957)	4	8	11	1343.02	0	0	1	1869	10062	41212.5	0.43162	0.61131	0.7636	1.43891	1.20529	2.69529	0.0032672	0.0022597	0.0005667	0.18084	0.11005	0.06559	0, 0	0, 0	0, 0
BC002552.2	IOH4031	high-mobility group 20B (HMG20B)	4	8	13	5877.28	0	0	0	10.5	551.5	1498	-22.4959	-0.55422	-0.66427	-0.147	-0.48	-0.7517	1	1	1	0.87547	0.03718	0.03965	-50, -50	-50, 0	0, 0
NM_006208.1	IOH45491	ectonucleotide pyrophosphatase/phosphodiesterase 1 (ENPP1)	4	8	15	0	0	0	0	41	1890.5	5653.5	-1.70504	0.59118	0.49858	-0.12098	-0.24272	-0.39104	1	0.0845101	0.0385356	0.37942	0.03179	0.06341	-50, -50	0, 0	0, 0
NM_001007024.1	IOH45919	golgi SNAP receptor complex member 1 (GOSR1), transcript variant 3	4	8	17	13911.8	0	0	0	54.5	889.5	3650	-0.8838	-0.54337	0.32299	-0.10945	-0.4201	-0.56493	1	1	0.109102	0.27246	0.21702	0.05734	-50, -50	-50, -50	0, 0
NM_153759.2	IOH45457	DNA (cytosine-5-)-methyltransferase 3 alpha (DNMT3A), transcript variant 2	4	8	19	18128	0	0	0	48	1320.5	4791	-1.23808	0.33168	0.24339	-0.115	-0.34373	-0.46589	1	0.236886	0.0630189	0.32409	0.06158	0.12132	-50, -50	-50, -50	0, 0
NM_173455.1	IOH45492	High affinity cAMP-specific and IBMX-insensitive 3prime,5prime-cyclic phosphodiesterase 8A	4	8	21	16335.1	0	0	0	75.5	1429.5	4520.5	-0.11543	0.5762	0.09569	-0.09153	-0.32442	-0.48937	1	0.167558	0.0776666	0.14048	0.00247	0.15752	-50, -50	0, 0	0, 0
BC031549.1	IOH21007	CDC-like kinase 1 (CLK1)	4	9	1	15704.7	0	0	0	233	1960.5	5433.5	0.3531	-0.20646	0.42153	0.04287	-0.23031	-0.41013	0.210609	0.127935	0.0436774	0.14567	0.27736	0.08264	0, 0	0, 0	0, 0
BC018929.1	IOH22929	pleckstrin homology-like domain, family A, member 1 (PHLDA1)	4	9	3	25550.1	0	0	0	325.5	5173	13565.5	0.57459	0.30906	0.85066	0.1218	0.33895	0.29568	0.097476	0.0106782	0.0051956	0.09341	0.18891	0.01069	0, 0	0, 0	0, 0
NM_020529.1	IOH4138	nuclear factor of kappa light polypeptide gene enhancer in B-cells inhibitor, alpha (NFKBIA)	4	9	5	20844.9	0	0	0	318	7521.5	26453.5	0.59847	0.80758	0.69576	0.1154	0.7551	1.41429	0.100841	0.0037288	0.001437	0.0845	0.03958	0.08043	0, 0	0, 0	0, 0
BC002877.2	IOH5717	Metallophosphoesterase 1	4	9	7	7281.88	0	0	0	36	2132.5	7601.5	-0.54414	0.34233	0.41295	-0.12524	-0.19984	-0.22196	1	0.0735951	0.0215758	0	0.1197	0.11674	-50, -50	0, 0	0, 0
NM_024515.1	IOH5172	WD repeat domain 25 (WDR25)	4	9	11	4191.89	0	0	0	54.5	2328	7087	-0.97398	0.14074	0.50816	-0.10946	-0.16519	-0.26661	1	0.0679812	0.0237655	0.29841	0.19014	0.08142	-50, -50	0, 0	0, 0
BC026100.2	IOH11308	testis-specific transcript, Y-linked 8	4	9	13	35602.8	0	0	0	266.5	1090	2530	0.65785	-0.07185	0.04861	0.07145	-0.38458	-0.66213	0.138649	0.518164	0.289647	0.05572	0.14012	0.05702	0, 0	0, 0	0, 0
BC003595.1	IOH3758	chromosome 17 open reading frame 62 (C17orf62)	4	9	15	19671.1	0	1	1	314	25307	65283.5	0.81467	0.95179	0.97593	0.11199	3.90674	4.78451	0.0930411	0.0002912	0.0002024	0.01351	0.00911	0.00021	0, 0	0, 0	0, 0
NM_004071.1		Dual specificity protein kinase CLK1	4	9	19	17082.3	0	0	0	90.5	2732	8454.5	0.03495	0.27496	0.4502	-0.07873	-0.09361	-0.14792	1	0.0435903	0.0169345	0.13283	0.16254	0.11299	-50, -50	0, 0	0, 0
NM_002344.1		Leukocyte tyrosine kinase receptor	4	9	21	10685.2	0	0	0	114.5	2735.5	8699	0.56837	0.76934	0.59118	-0.05826	-0.09298	-0.1267	0.749501	0.0330286	0.0148228	0.00618	0.00853	0.07056	-50, -50	0, 0	0, 0
NM_003188.2		mitogen-activated protein kinase kinase kinase 7 (MAP3K7), transcript variant A	4	10	3	4859.78	0	0	0	68	2463	6959.5	-0.28863	0.40123	0.66179	-0.09793	-0.14127	-0.27768	1	0.0511259	0.0228212	0.16638	0.11484	0.03221	-50, -50	0, 0	0, 0
NM_002741.1		Serine/threonine-protein kinase N1	4	10	5	6.56	0	0	0	77	1685.5	5469	0.30514	0.56937	0.64027	-0.09026	-0.27904	-0.40705	1	0.112391	0.0384698	0.01837	0.02559	0.01681	-50, -50	0, 0	0, 0
NM_021133.1		2-5A-dependent ribonuclease	4	10	7	12514.4	0	0	0	243	2986	11671.5	0.65074	0.6094	0.76436	0.0514	-0.0486	0.13129	0.166804	0.0295974	0.0073859	0.05238	0.06441	0.03193	0, 0	0, 0	0, 0
NM_002742.1		Serine/threonine-protein kinase D1	4	10	9	3525.89	0	0	0	59.5	1281	3580	-1.1104	-0.02474	0.16822	-0.10519	-0.35073	-0.571	1	0.324212	0.123964	0.36841	0.15897	0.09876	-50, -50	0, 0	0, 0
NM_152732.2	IOH22555	chromosome 6 open reading frame 206 (C6orf206)	4	11	21	24223.6	0	0	0	59	1656	5162.5	-0.0198	0.53353	0.59998	-0.10562	-0.28428	-0.43365	1	0.119687	0.0444223	0.04794	0.03416	0.02287	-50, -50	0, 0	0, 0
BC031606.1	IOH22809	peroxisomal biogenesis factor 7 (PEX7)	4	12	1	3477.95	0	0	0	69	2356	6423	-0.61234	0.32704	0.0643	-0.09708	-0.16024	-0.32425	1	0.0590618	0.0374079	0.26645	0.13386	0.20983	-50, -50	0, 0	0, 0
NM_033030.2	IOH21808	bol, boule-like (Drosophila) (BOLL), transcript variant 2	4	12	3	6842.04	0	0	0	17.5	554	1444	-7.39704	-0.98878	-0.87584	-0.14103	-0.47956	-0.75639	1	1	1	0.76772	0.13785	0.06758	-50, -50	-50, -50	0, 0
NM_145027.1	IOH10936	kinesin family member 6 (KIF6)	4	12	5	9559.61	0	0	0	108	2446	16500	0.2662	0.73897	0.70814	-0.0638	-0.14429	0.55039	0.970724	0.0431201	0.0037316	0.09166	0.00983	0.06377	-50, -50	0, 0	0, 0
NM_153237.1	IOH22672	chromosome 9 open reading frame 71 (C9orf71)	4	12	7	16957.1	0	0	0	81.5	5476	30147	0.03224	0.87543	0.74887	-0.08641	0.39264	1.73486	1	0.0069993	0.0010738	0.11279	0.00852	0.06558	-50, -50	0, 0	0, 0
NM_001956.1	IOH22678	endothelin 2 (EDN2)	4	12	9	4624.88	0	0	0	154.5	1859	6573	-1.88202	0.47631	0.61077	-0.02412	-0.24831	-0.31122	1	0.0938258	0.0264181	0.81924	0.06466	0.04325	0, -50	0, 0	0, 0
BC000175.2	IOH2926	Hermansky-Pudlak syndrome 1 (HPS1)	4	12	11	9694.39	0	0	0	283.5	3366.5	13050	0.77114	0.65667	0.84436	0.08596	0.01883	0.25094	0.116206	0.0221783	0.0056434	0.02245	0.05692	0.01116	0, 0	0, 0	0, 0
NM_007262.1	IOH3149	Parkinson disease (autosomal recessive, early onset) 7 (PARK7)	4	12	13	35371.5	0	0	0	96	885	2975.5	-0.12072	0.22316	0.05609	-0.07404	-0.4209	-0.62347	1	0.765524	0.199445	0.19151	0.01119	0.09387	-50, -50	0, 0	0, 0
BC031999.1	IOH22178	hydroxy-delta-5-steroid dehydrogenase, 3 beta- and steroid delta-isomerase 1 (HSD3B1)	4	12	15	11093	0	0	1	854	9226.5	32508	0.86774	0.82461	0.92845	0.57278	1.05723	1.93979	0.0124602	0.0024227	0.0008445	0.0265	0.03855	0.00792	0, 0	0, 0	0, 0
NM_004549.2	IOH5873	NADH dehydrogenase (ubiquinone) 1, subcomplex unknown, 2, 14.5kDa (NDUFC2)	4	12	17	14971	0	0	0	422.5	5152.5	14897	0.5309	0.61704	0.61538	0.20458	0.33532	0.41125	0.0595594	0.0090844	0.0048215	0.11883	0.08961	0.09009	0, 0	0, 0	0, 0
BC036015.1	IOH27212	exostoses (multiple)-like 2 (EXTL2)	4	12	19	1631.52	0	0	0	230	2844	5878.5	0.80191	0.77157	0.70172	0.04031	-0.07376	-0.3715	0.172838	0.0302594	0.0319823	0	0.01044	0.00517	0, 0	0, 0	0, 0
NM_178863.2	IOH27502	potassium channel tetramerisation domain containing 13 (KCTD13)	4	12	21	2132.01	0	0	0	233.5	1134	2071	0.43899	-0.78088	-0.39059	0.04329	-0.37678	-0.70198	0.200566	0.84405	0.600181	0.1181	0.34794	0.11199	0, 0	0, 0	0, 0
NM_003692.1	IOH27690	transmembrane protein with EGF-like and two follistatin-like domains 1 (TMEFF1)	4	13	1	4229.39	0	0	0	158.5	1481.5	3286	-1.49674	0.49551	0.14912	-0.02071	-0.3152	-0.59652	1	0.160634	0.151509	0.70041	0.03102	0.08823	0, -50	0, 0	0, 0
NM_002734.1	IOH25740	protein kinase, cAMP-dependent, regulatory, type I, alpha (tissue specific extinguisher 1) (PRKAR1A), transcript variant 1	4	13	3	13136.4	0	0	0	285.5	2592.5	6578.5	0.48287	0.56772	0.70674	0.08766	-0.11833	-0.31075	0.132206	0.0414726	0.02513	0.11641	0.06737	0.01365	0, 0	0, 0	0, 0
BC035028.1	IOH27133	serpin peptidase inhibitor, clade D (heparin cofactor), member 1 (SERPIND1)	4	13	5	4227.95	0	0	0	487	3599.5	9252.5	0.33301	0.83625	0.76178	0.25962	0.06012	-0.07866	0.0499406	0.0174738	0.011964	0.18876	0.00373	0.02056	0, 0	0, 0	0, 0
BC028241.1	IOH21566	solute carrier family 41, member 3 (SLC41A3)	4	13	7	2726.51	0	0	0	201.5	1873	4996.5	-0.41875	0.52066	0.56933	0.01598	-0.24583	-0.44805	0.438132	0.089872	0.0484024	0.3825	0.0521	0.02845	-50, 0	0, 0	0, 0
NM_032213.2	IOH13135	RNA binding motif and ELMO/CED-12 domain 1 (RBED1)	4	13	9	11111	0	0	0	20.5	1267	4347	-5.79179	-0.03791	0.44166	-0.13847	-0.35321	-0.50443	1	0.336808	0.0698703	0.72435	0.16073	0.04912	-50, -50	0, 0	0, 0
NM_007083.2	IOH12334	nudix (nucleoside diphosphate linked moiety X)-type motif 6 (NUDT6), transcript variant 1	4	13	11	13437.2	0	0	0	57	8546.5	25264	0.11029	0.81442	0.8709	-0.10732	0.93674	1.31105	1	0.0028519	0.0014467	0	0.04029	0.02217	-50, -50	0, 0	0, 0
NM_021255.1	IOH12192	pellino homolog 2 (Drosophila) (PELI2)	4	13	13	30918	0	0	0	280.5	2653	9634.5	0.11603	0.61685	0.48259	0.0834	-0.10761	-0.0455	0.166804	0.0383418	0.0126847	0.23444	0.05384	0.11134	0, 0	0, 0	0, 0
BC015323.1	IOH11084	polybromo 1 (PBRM1)	4	13	15	6655.01	0	0	0	38.5	2809	9325	-0.48813	0.75724	0.75822	-0.1231	-0.07996	-0.07237	1	0.0313342	0.0117921	0.01837	0.0141	0.02214	-50, -50	0, 0	0, 0
BC010896.1	IOH14253	chromosome 3 open reading frame 28 (C3orf28)	4	13	17	3142.38	0	0	0	39.5	1204	3160.5	-3.61872	-0.32887	-0.09548	-0.12226	-0.36438	-0.60741	1	0.479805	0.19045	0.87717	0.23374	0.14968	-50, -50	0, 0	0, 0
BC003366.1	IOH2912	calcium regulated heat stable protein 1, 24kDa (CARHSP1)	4	13	19	8843.48	0	0	0	-4	446	863	-4.33238	-2.53024	-4.1127	-0.15937	-0.49869	-0.80682	1	1	1	-1.41421	0.32026	0.1737	-50, -50	-50, 0	0, 0
BC027866.1	IOH12025	ST8 alpha-N-acetyl-neuraminide alpha-2,8-sialyltransferase 4 (ST8SIA4)	4	13	21	2266.3	0	0	0	28	1478.5	3090	-5.0679	0.42914	0.40524	-0.13206	-0.31573	-0.61354	1	0.167883	0.151381	0.95964	0.05022	0.00366	-50, -50	0, 0	0, 0
NM_007362.2	IOH3243	nuclear cap binding protein subunit 2, 20kDa (NCBP2), transcript variant 1	4	14	1	4753.58	0	0	0	28	1431.5	3273.5	-1.76463	0.44834	0.43897	-0.13207	-0.32406	-0.5976	1	0.179894	0.130689	0.15152	0.04001	0.00497	-50, -50	0, 0	0, 0
BC000691.1	IOH4341	tubulin polymerization-promoting protein family member 3 (TPPP3)	4	14	3	4778.71	0	0	0	17.5	530.5	1745.5	-10.7743	-2.66464	-0.32094	-0.14103	-0.48372	-0.73023	1	1	0.864994	1.41421	0.48651	0.02957	-50, -50	0, 0	0, 0
NM_024348.2	IOH3523	dynactin 3 (p22) (DCTN3), transcript variant 2	4	14	5	8261.03	0	0	0	-1	646	2228.5	-9.23806	-0.1096	-0.04617	-0.15681	-0.46325	-0.6883	1	1	0.410476	-14.1421	0	0.04664	-50, -50	-50, -50	0, 0
NM_024043.1	IOH4354	dysbindin (dystrobrevin binding protein 1) domain containing 1 (DBNDD1), transcript variant 2	4	14	7	9826.22	0	0	0	24.5	999.5	2112	-3.94958	0.0656	0.00516	-0.13506	-0.40061	-0.69842	1	0.598958	0.452376	0.54837	0.08277	0.01674	-50, -50	-50, 0	0, 0
BC008461.1	IOH7570	trans-golgi network protein 2 (TGOLN2)	4	14	9	3451.58	0	0	0	11.5	708	2413	-12.5041	-1.25108	-0.35749	-0.14615	-0.45227	-0.67229	1	1	0.412199	0.30744	0.3176	0.15297	-50, -50	0, 0	0, 0
BC011710.2	IOH13726	Putative HIF-prolyl hydroxylase PH-4	4	14	11	3251.44	0	0	0	32	1440	4952.5	-3.38797	0.18493	0.25979	-0.12865	-0.32256	-0.45188	1	0.208581	0.0581525	0.66291	0.11785	0.12065	-50, -50	0, 0	0, 0
BC011811.1	IOH14689	cerebral endothelial cell adhesion molecule 1 (CEECAM1)	4	14	13	8203.5	0	0	0	137.5	1920	6364.5	-1.73679	0.5555	0.47193	-0.03863	-0.2375	-0.32932	1	0.083131	0.030388	0.75596	0.04419	0.08322	0, -50	0, 0	0, 0
BC011739.2	IOH14463	apolipoprotein B mRNA editing enzyme, catalytic polypeptide-like 3C (APOBEC3C)	4	14	15	6409.4	0	0	0	-1.5	1788.5	6303.5	-4.63677	0.5574	0.32731	-0.15724	-0.2608	-0.33462	1	0.098192	0.0335177	-1.41421	0.03598	0.12687	-50, -50	0, 0	0, 0
NM_002622.3	IOH14625	prefoldin subunit 1 (PFDN1)	4	14	17	19034	0	0	0	14	614.5	2233.5	-12.2079	-0.6602	-0.04077	-0.14402	-0.46884	-0.68787	1	1	0.407061	1.01015	0.11162	0.04591	-50, -50	-50, -50	0, 0
BC009048.1	IOH3342	tubulointerstitial nephritis antigen-like 1 (TINAGL1)	4	14	19	3559.44	0	0	0	15.5	1893.5	4302.5	-5.79401	0.69573	0.5533	-0.14274	-0.24219	-0.50829	1	0.0795079	0.0674419	0.2281	0.00037	0.01463	-50, -50	0, 0	0, 0
BC008212.1	IOH3386	chromosome 9 open reading frame 46 (C9orf46)	4	14	21	2790.95	0	0	0	42.5	2090	4557.5	-2.01294	0.65933	0.32956	-0.1197	-0.20737	-0.48616	1	0.0644328	0.0669488	0.4825	0.02098	0.0889	-50, -50	0, 0	0, 0
NM_014713.2	IOH3687	lysosomal-associated protein transmembrane 4 alpha (LAPTM4A)	4	15	1	2550.34	0	0	0	40	1465.5	3055.5	-1.78815	0.37068	-0.15328	-0.12182	-0.31804	-0.61652	1	0.177745	0.212676	0.38891	0.0661	0.15852	-50, -50	0, 0	0, 0
NM_024071.2	IOH3850	zinc finger, FYVE domain containing 21 (ZFYVE21)	4	15	3	32591	0	0	0	192.5	3663	11358.5	-1.19849	0.80211	0.41133	0.00831	0.07137	0.10413	0.857916	0.0171183	0.0093746	0.62813	0.01544	0.14337	0, -50	0, 0	0, 0
NM_015671.2	IOH12715	WD repeat domain 62 (WDR62), transcript variant 2	4	15	5	15431.5	0	0	1	223	11479.5	33126	-0.2674	0.60169	0.88614	0.03433	1.45648	1.99342	0.327319	0.0017325	0.0008296	0.34246	0.11562	0.02211	-50, 0	0, 0	0, 0
NM_032138.2	IOH10969	kelch repeat and BTB (POZ) domain containing 7 (KBTBD7)	4	15	7	16500.5	0	0	0	178	2662.5	14230.5	-0.99982	0.61404	0.63484	-0.00406	-0.10592	0.3534	0.841039	0.0380941	0.0052432	0.55615	0.05498	0.08204	-50, 0	0, 0	0, 0
NM_005180.1	IOH13688	BMI1 polycomb ring finger oncogene (BMI1)	4	15	9	24862.2	0	0	0	853	3297	14929	0.29056	0.6361	0.6908	0.57193	0.00652	0.41402	0.0168301	0.0234676	0.0046196	0.21719	0.0622	0.06584	0, 0	0, 0	0, 0
BC001214.1	IOH4802	leucine carboxyl methyltransferase 1 (LCMT1)	4	15	11	14273.7	0	0	0	23.5	640.5	2719	-2.40759	-0.51205	0.30868	-0.13591	-0.46423	-0.64573	1	1	0.21289	0.15045	0.09384	0.00364	-50, -50	-50, 0	0, 0
PV3360		NIMA (never in mitosis gene a)-related kinase 2 (NEK2)	4	15	13	0	0	0	0	286.5	2094	5544	0.30228	0.42984	0.39855	0.08852	-0.20666	-0.40053	0.144386	0.0729377	0.0423564	0.17523	0.09117	0.09183	0, 0	0, 0	0, 0
PV4209		homeodomain interacting protein kinase 3 (HIPK3), transcript variant 1	4	15	15	0	0	0	0	175.5	983.5	3085.5	-1.24417	0.07337	0.37086	-0.0062	-0.40345	-0.61393	1	0.623857	0.154639	0.63257	0.07693	0.01306	-50, 0	0, 0	0, 0
PV4315		NIMA (never in mitosis gene a)-related kinase 4 (NEK4)	4	15	17	6006.99	0	0	0	143	1964	5627.5	-3.42546	-0.01532	0.29832	-0.03393	-0.2297	-0.39329	1	0.11168	0.0433218	1.29554	0.21962	0.12402	0, -50	0, 0	0, 0
PV3304		mitogen-activated protein kinase 14 (MAPK14), transcript variant 2	4	15	19	9542.19	0	0	0	245	185.5	688	-3.2398	-70.4428	-10.428	0.0531	-0.54485	-0.82201	1	1	1	1.31031	0.11817	0.42755	0, -50	-50, -50	0, 0
PV3821		NIMA (never in mitosis gene a)-related kinase 3 (NEK3), transcript variant 1	4	15	21	3971.15	0	0	0	8.5	581	2086	-79.3717	-0.36182	-0.03202	-0.14871	-0.47477	-0.70068	1	1	0.475775	1.58059	0.01704	0.02237	-50, -50	-50, 0	0, 0
PHC1115		chemokine (C-C motif) ligand 8 (CCL8)	4	16	3	215.72	0	0	0	50.5	1339.5	4878.5	-1.15739	0.41197	0.59634	-0.11286	-0.34036	-0.4583	1	0.217424	0.0502632	0.32205	0.04065	0.01754	-50, -50	0, 0	0, 0
PV5586		phosphoinositide-3-kinase, class 2, alpha polypeptide	4	16	5	5188.5	0	0	0	264	2545.5	9101.5	0.64625	0.49644	0.06245	0.06932	-0.12665	-0.09176	0.142049	0.0449579	0.0180682	0.05893	0.08806	0.24045	0, 0	0, 0	0, 0
BC047083.1	IOH26543	spastic paraplegia 20 (Troyer syndrome) (SPG20)	4	16	7	10460.2	0	0	0	188	1867.5	6316	-1.19454	0.40991	0.57038	0.00446	-0.2468	-0.33354	0.893229	0.0964664	0.0293429	0.62436	0.08519	0.05217	-50, 0	0, 0	0, 0
NM_000997.2	IOH1585	ribosomal protein L37 (RPL37)	4	16	9	5059.56	0	0	0	130	2343.5	6697	-1.43691	0.35743	0.73381	-0.04503	-0.16246	-0.30046	1	0.0587234	0.0238776	0.65271	0.12401	0.00676	0, -50	0, 0	0, 0
BC007401.2	IOH5852	cell division cycle 25 homolog A (S. pombe) (CDC25A)	4	16	11	23896.8	0	0	0	94.5	1749	5812	0.22551	0.57462	0.46854	-0.07532	-0.2678	-0.37728	1	0.102558	0.0369087	0.08231	0.0283	0.07543	-50, -50	0, 0	0, 0
NM_016303.1	IOH27824	WW domain binding protein 5 (WBP5), transcript variant 1	4	16	13	11111	0	0	0	272	3857.5	16113.5	0.7211	0.74513	0.74583	0.07614	0.10584	0.51684	0.129151	0.015762	0.0038438	0.0364	0.03611	0.05077	0, 0	0, 0	0, 0
BC028565.1	IOH13565	Protein Daple	4	16	15	0	0	0	0	3.5	1010	3379	-16.0683	0.33978	-0.05466	-0.15298	-0.39875	-0.58845	1	0.482968	0.160215	2.22234	0.0098	0.15193	-50, -50	0, 0	0, 0
BC012981.2	IOH13857	ankyrin repeat and sterile alpha motif domain containing 6 (ANKS6)	4	16	17	2.4	0	0	0	-5.5	755.5	2196	-3.2233	-0.20398	-0.16596	-0.16065	-0.44384	-0.69112	1	1	0.455708	-0.64282	0.07768	0.07342	-50, -50	0, 0	0, 0
BC012782.2	IOH13955	Kruppel-like factor 13 (KLF13)	4	16	19	3186.72	0	0	0	109	907.5	1918	-2.73465	0.19771	-0.20838	-0.06295	-0.41691	-0.71525	1	0.722974	0.643953	1.02498	0.02415	0.03834	0, -50	-50, -50	0, 0
NM_006233.3	IOH13698	polymerase (RNA) II (DNA directed) polypeptide I, 14.5kDa (POLR2I)	4	16	21	30851.3	0	1	1	170.5	64702	65222.5	-0.97472	0.98892	0.97479	-0.01047	10.8876	4.77922	0.893229	4.32e-05	0.0002029	0.54329	0.00101	0.00057	-50, 0	0, 0	0, 0
NM_000024.3	IOH29873	adrenergic, beta-2-, receptor, surface (ADRB2)	4	17	1	6296.74	0	0	0	31	3218.5	8460.5	-2.85368	0.61904	0.53512	-0.12951	-0.0074	-0.1474	1	0.024966	0.0161696	0.50182	0.06613	0.08634	-50, -50	0, 0	0, 0
BC056150.1	IOH29126	ELK1, member of ETS oncogene family (ELK1)	4	17	3	21615.1	0	0	1	272	9907	37922	0.81732	0.73463	0.92995	0.07614	1.17782	2.40968	0.123351	0.0021892	0.0006181	0.0052	0.06938	0.0097	0, 0	0, 0	0, 0
BC058906.1	IOH29100	aarF domain containing kinase 1 (ADCK1)	4	17	5	9.83	0	0	0	30.5	945	3721	-1.00462	-0.94299	0.38752	-0.12993	-0.41027	-0.55876	1	1	0.101026	0.02318	0.3427	0.04181	-50, -50	0, 0	0, 0
BC038976.1	IOH28763	Rho GTPase-activating protein 15	4	17	7	0	0	0	0	-17	6324.5	25129	-1.32364	0.81084	0.55473	-0.17047	0.543	1.29933	1	0.0053423	0.0017148	-0.24957	0.03388	0.12544	-50, -50	0, 0	0, 0
BC039895.1	IOH26171	breast cancer anti-estrogen resistance 3 (BCAR3)	4	17	9	3706.86	0	0	0	11.5	941.5	1304.5	-20.8847	-2.8145	-1.97501	-0.14615	-0.41089	-0.7685	1	1	1	1.29124	0.84793	0.24013	-50, -50	0, -50	0, 0
BC035636.1	IOH27581	amyloid beta (A4) precursor protein-binding, family B, member 1 interacting protein (APBB1IP)	4	17	11	17672.6	0	0	0	83.5	2079	8614.5	-0.61176	0.47219	0.3635	-0.08471	-0.20932	-0.13404	1	0.0723811	0.0170648	0.31333	0.07755	0.14159	-50, -50	0, 0	0, 0
BC053667.1	IOH29009	lectin, galactoside-binding, soluble, 3 (LGALS3)	4	17	13	42146.2	0	0	0	225.5	2071.5	9725.5	-1.41057	0.65489	0.80562	0.03646	-0.21065	-0.03761	0.778279	0.0659302	0.0105571	0.71181	0.02151	0.00952	0, -50	0, 0	0, 0
BC053545.1	IOH28972	tropomyosin 1 (alpha) (TPM1)	4	17	15	2.4	0	0	0	4	-73	-37.5	-16.6973	-1.19644	-2.10969	-0.15254	-0.59066	-0.88498	1	1	1	1.41421	-0.13561	-0.73539	-50, -50	-50, -50	-50, -50
NM_053049.2	IOH54667	Urocortin-3	4	17	17	6726.04	0	0	0	86	4783	14647	0.22271	0.05158	0.51457	-0.08257	0.26983	0.38955	1	0.0147201	0.0052606	0.06578	0.26818	0.12195	-50, -50	0, 0	0, 0
NM_003926.5	IOH59233	Methyl-CpG-binding domain protein 3	4	17	19	12174.6	0	0	0	203.5	4605	14960.5	0.4397	0.59316	0.37612	0.01769	0.2383	0.41676	0.262264	0.0116789	0.0054264	0.10772	0.09275	0.16746	0, 0	0, 0	0, 0
NM_004300.2	IOH54659	Low molecular weight phosphotyrosine protein phosphatase	4	17	21	29739.9	0	0	0	59	1520.5	4704.5	-0.67821	0.28906	0.2806	-0.10562	-0.30829	-0.4734	1	0.17052	0.0642067	0.2397	0.09534	0.10777	-50, -50	0, 0	0, 0
NM_031431.2	IOH52865	Conserved oligomeric Golgi complex subunit 3	4	18	1	27618.8	0	0	0	103	2013.5	6800	0.139	0.71561	0.71466	-0.06807	-0.22093	-0.29153	1	0.0681494	0.0233405	0.12357	0.00035	0.01393	-50, -50	0, 0	0, 0
NM_181314.1	IOH58938	Tafazzin	4	18	3	7949.95	0	0	0	76	3744	8055.5	-0.01446	0.54253	-0.25229	-0.09111	0.08572	-0.18256	1	0.0187179	0.0283404	0.11165	0.09896	0.32979	-50, -50	0, 0	0, 0
NM_018973.3	IOH58681	Dolichol-phosphate mannosyltransferase subunit 3	4	18	5	16225.5	0	0	0	87	3984.5	14194	-0.35418	0.70237	0.52143	-0.08172	0.12834	0.35023	1	0.0150294	0.0055902	0.24383	0.05129	0.11847	-50, -50	0, 0	0, 0
NM_182692.1	IOH38187	Serine/threonine-protein kinase SRPK2	4	18	7	0	0	0	0	142	2677.5	11748.5	-0.49434	0.6469	0.75769	-0.03479	-0.10327	0.13798	0.893229	0.0369582	0.0073105	0.36849	0.04516	0.03437	-50, 0	0, 0	0, 0
NM_000584.2	IOH58939	Interleukin-8	4	18	9	21815.1	0	0	0	198.5	3799	12514.5	-1.01841	0.799	0.2236	0.01342	0.09547	0.20446	0.696535	0.0158467	0.0085223	0.57352	0.01824	0.20844	0, -50	0, 0	0, 0
BC021187.1	IOH10893	DKFZP434K028 protein (DKFZP434K028)	4	18	11	18403.5	0	0	1	337.5	7672.5	34701	0.47437	0.89693	0.90278	0.13204	0.78187	2.13013	0.0955373	0.0034233	0.0007492	0.1278	0.01097	0.01736	0, 0	0, 0	0, 0
NM_207168.1	IOH40772	endosulfine alpha (ENSA), transcript variant 8	4	18	13	17469.1	0	0	0	89.5	1553	5929.5	0.23002	0.41533	0.52941	-0.07959	-0.30253	-0.36707	1	0.14992	0.0342649	0.07111	0.06101	0.05879	-50, -50	0, 0	0, 0
NM_033185.2	IOH40389	keratin associated protein 3-3 (KRTAP3-3)	4	18	15	25845.3	0	0	0	405.5	1605	5684	-0.07535	0.21672	0.31368	0.19007	-0.29331	-0.38839	0.0906414	0.156156	0.0420543	0.31563	0.12424	0.12042	0, 0	0, 0	0, 0
NM_012387.1	IOH11317	peptidyl arginine deiminase, type IV (PADI4)	4	18	17	17432	0	0	1	344.5	11798	44814	0.79997	0.52042	0.88027	0.13802	1.51291	3.00787	0.0780165	0.0017102	0.000452	0.02258	0.14276	0.02818	0, 0	0, 0	0, 0
BC067523.1	IOH62530	Collagenase 3	4	18	19	5334.94	0	0	0	200	3929.5	10954	0.63884	0.67313	0.81566	0.01471	0.1186	0.06902	0.245719	0.0157246	0.0082108	0.04243	0.05992	0.01252	0, 0	0, 0	0, 0
BC096097.2	IOH63199	Histidine ammonia-lyase	4	18	21	13216	0	0	0	20.5	1495.5	3612.5	-2.86583	0.28523	0.12203	-0.13847	-0.31272	-0.56818	1	0.1781	0.124728	0.10348	0.09409	0.11372	-50, -50	0, 0	0, 0
BC066265.1	IOH61828	Interleukin-22	4	19	1	19622.5	0	0	0	109	2696.5	6442	0.39876	0.64283	0.52183	-0.06295	-0.0999	-0.32259	0.893229	0.0364585	0.0288565	0.0519	0.04694	0.06893	-50, -50	0, 0	0, 0
BC072396.1	IOH61805	T cell receptor gamma variable 9, mRNA (cDNA clone MGC:90486 IMAGE:5755352), complete cds	4	19	3	12005.3	0	0	0	169.5	3524.5	11925.5	-1.92942	0.74893	0.63024	-0.01132	0.04682	0.15334	1	0.0191247	0.0075575	0.84686	0.03029	0.07584	0, -50	0, 0	0, 0
BC067085.1	IOH57304	Huntingtin-interacting protein 1-related protein	4	19	5	29466.7	0	0	0	95.5	3203.5	16856	0.33067	0.68725	0.88416	-0.07447	-0.01006	0.58127	1	0.0243247	0.0032762	0.05183	0.04437	0.00747	-50, -50	0, 0	0, 0
NM_001030002.1	IOH55430	Growth factor receptor-bound protein 7	4	19	7	15030	0	0	0	787.5	7395	29131.5	0.50565	-0.14481	0.42866	0.51604	0.73268	1.64673	0.0175589	0.00666	0.0013594	0.14456	0.34901	0.16993	0, 0	0, 0	0, 0
NM_005277.3	IOH55974	Neuronal membrane glycoprotein M6-a	4	19	9	18535.5	0	0	0	343.5	1987	5396	0.83725	0.44302	0.34422	0.13716	-0.22562	-0.41338	0.0770854	0.0817854	0.0462075	0.01029	0.08185	0.10536	0, 0	0, 0	0, 0
NM_005431.1	IOH57264	DNA repair protein XRCC2	4	19	11	30729.9	0	0	1	278.5	11587.5	43037	0.81388	0.86871	0.88165	0.08169	1.47561	2.85364	0.117933	0.0014842	0.0004901	0.00762	0.02813	0.02724	0, 0	0, 0	0, 0
NM_005672.3	IOH57253	Prostate stem cell antigen	4	19	13	23940.6	0	0	0	149.5	3173	12255.5	-1.11732	0.4695	0.86683	-0.02839	-0.01547	0.18198	1	0.0279567	0.006353	0.57231	0.11232	0.00133	-50, 0	0, 0	0, 0
NM_004902.2	IOH52195	RNA-binding protein 39	4	19	15	10219.3	0	0	0	45.5	1595	5435	-1.44088	0.50448	0.47691	-0.11714	-0.29509	-0.41	1	0.133299	0.0423944	0.35744	0.03813	0.06583	-50, -50	0, 0	0, 0
NM_138285.3	IOH56483	Nucleoporin NUP53	4	19	17	34318.1	0	0	0	394	3503	9111.5	0.57863	0.48515	0.46894	0.18026	0.04302	-0.0909	0.0667278	0.0223197	0.0143472	0.1005	0.11344	0.11214	0, 0	0, 0	0, 0
NM_014281.3	IOH57033	Poly(U)-binding-splicing factor PUF60	4	19	19	0	0	0	0	34	3554	7469.5	-1.45945	0.7329	0.73137	-0.12695	0.05206	-0.23341	1	0.0189382	0.0189963	0.20797	0.03581	0.016	-50, -50	0, 0	0, 0
BC016934.1	IOH10340	superoxide dismutase 2, mitochondrial (SOD2)	4	19	21	2220.52	0	0	0	36.5	2175	3302	-2.05105	-0.16293	-0.12547	-0.12481	-0.19231	-0.59513	1	0.0971799	0.17595	0.40683	0.27634	0.16746	-50, -50	0, 0	0, 0
NM_022458.2	IOH10735	limb region 1 homolog (mouse) (LMBR1)	4	20	1	3305.37	0	0	0	22.5	435.5	1961	-2.63401	-1.41679	-0.15619	-0.13676	-0.50055	-0.71152	1	1	0.592161	0.15713	0.07956	0.03317	-50, -50	-50, -50	0, 0
BC029428.1	IOH23124	Spermatogenesis-associated protein 4	4	20	3	5702.11	0	0	0	223.5	2036	5178	-3.14133	0.69509	0.54037	0.03476	-0.21694	-0.4323	1	0.0671495	0.0455018	1.26868	0.00764	0.04124	-50, 0	0, 0	0, 0
BC016743.1	IOH11305	BRF1 homolog, subunit of RNA polymerase III transcription initiation factor IIIB (S. cerevisiae) (BRF1)	4	20	5	3500.72	0	0	0	310.5	999	2782.5	-3.07242	0.20186	0.26606	0.109	-0.4007	-0.64023	1	0.545713	0.206615	1.27757	0.0453	0.02058	0, -50	0, 0	0, 0
NM_138355.1	IOH14669	secernin 2 (SCRN2)	4	20	7	22268.7	0	0	0	62.5	1457.5	5233.5	-0.99539	0.40652	0.45162	-0.10262	-0.31945	-0.42749	1	0.176334	0.0465774	0.35072	0.05482	0.06931	-50, -50	0, 0	0, 0
NM_033161.2	IOH14151	surfeit 4 (SURF4)	4	20	9	5134.23	0	0	0	27	1765	5088.5	-3.64216	0.30368	-0.04872	-0.13292	-0.26497	-0.44007	1	0.117559	0.0656111	0.57616	0.11057	0.2172	-50, -50	0, 0	0, 0
BC025263.1	IOH13964	cell division cycle associated 4 (CDCA4)	4	20	11	4922.1	0	0	0	56.5	2041.5	5801	-0.89349	0.64706	0.09604	-0.10775	-0.21597	-0.37823	1	0.0684877	0.0455441	0.28785	0.02251	0.18918	-50, -50	0, 0	0, 0
NM_024419.2	IOH13912	phosphatidylglycerophosphate synthase 1 (PGS1)	4	20	13	2205.22	0	0	0	24	1177.5	3569.5	-2.17646	0.24886	0.37878	-0.13548	-0.36907	-0.57191	1	0.336808	0.111252	0.11785	0.06546	0.03744	-50, -50	0, 0	0, 0
NM_020145.1	IOH14380	Endophilin-B2	4	20	15	24416.3	0	0	0	51.5	675.5	2754	-2.93838	-0.0737	0.29508	-0.11202	-0.45802	-0.6427	1	1	0.208261	0.83754	0.00733	0.01027	-50, -50	-50, -50	0, 0
BC036452.1	IOH22480	Potassium voltage-gated channel subfamily E member 1	4	20	17	5620.81	0	0	0	256	3513	11941.5	-0.3381	0.66857	0.55526	0.0625	0.04478	0.15473	0.262264	0.0200864	0.0078338	0.37565	0.05555	0.09989	0, -50	0, 0	0, 0
BC022816.1	IOH14672	NA	4	20	19	0	0	0	0	370.5	4880	17177.5	-0.40106	0.71258	0.90227	0.1602	0.28702	0.60918	0.133248	0.009696	0.0031248	0.41797	0.0568	0.00218	0, 0	0, 0	0, 0
BC026038.1	IOH13982	Ig gamma-1 chain C region	4	20	21	8817.11	0	0	0	285.5	13160	25514	0.74227	0.5923	0.86847	0.08766	1.75426	1.33274	0.116206	0.0013163	0.0014197	0.0322	0.1209	0.02317	0, 0	0, 0	0, 0
BC099658.1	IOH63280	Oral-facial-digital syndrome 1 protein (Protein 71-7A) [Source:UniProtKB/Swiss-Prot;Acc:O75665]	4	21	1	42742.1	0	0	0	260	1800.5	5964.5	0.77504	-0.17379	0.10867	0.06591	-0.25867	-0.36404	0.137543	0.153274	0.0426235	0.01632	0.25645	0.18838	0, 0	0, 0	0, 0
BC011618.2	IOH13944	Probetacellulin	4	21	3	5930.01	0	0	0	173.5	3969	9367	-1.60335	0.86284	0.69922	-0.00791	0.12559	-0.06872	1	0.013964	0.0120299	0.74582	0	0.04107	-50, 0	0, 0	0, 0
BC100766.2	IOH63422	Glycoprotein Xg	4	21	5	16591.6	0	0	0	304	2516	7393	-2.22459	0.40936	0.7422	0.10346	-0.13188	-0.24005	1	0.0484946	0.019308	1.00018	0.1141	0.01186	0, -50	0, 0	0, 0
BC100813.1	IOH63506	Putative T-complex protein 1 subunit theta-like 2	4	21	7	14288.1	0	0	0	285.5	3474.5	12194.5	0.51339	0.6499	0.40409	0.08766	0.03796	0.17669	0.130157	0.0207779	0.0081304	0.1065	0.06085	0.14931	0, 0	0, 0	0, 0
BC063114.1	IOH40733	Asporin	4	21	9	4391.18	0	0	0	36	829	2298.5	-1.28716	-0.06494	-0.14343	-0.12524	-0.43083	-0.68223	1	1	0.404248	0.19642	0.06994	0.08152	-50, -50	0, -50	0, 0
NM_199290.2	IOH40757	Nascent polypeptide-associated complex subunit alpha-2	4	21	11	29397.2	0	0	0	468.5	2535.5	8747	-2.72586	0.69041	0.57611	0.24383	-0.12843	-0.12254	1	0.0408009	0.0147679	1.19084	0.02761	0.07567	0, -50	0, 0	0, 0
BC067262.1	IOH40509	Rho guanine nucleotide exchange factor 1	4	21	13	9330.06	0	0	0	93	1630	5606.5	0.3855	0.42296	0.30372	-0.0766	-0.28888	-0.39511	1	0.13261	0.0435386	0.03041	0.06507	0.12196	-50, -50	0, 0	0, 0
NM_003512.3	IOH14485	Histone H2A type 1-C	4	21	15	9548.68	0	0	0	228.5	5395	21234	-0.72529	0.80112	0.72585	0.03903	0.37828	0.96127	0.425891	0.0074957	0.0022115	0.49203	0.03198	0.06547	-50, 0	0, 0	0, 0
NM_024623.1	IOH44690	2-oxoglutarate and iron-dependent oxygenase domain-containing protein 2	4	21	17	27968.6	0	0	0	138.5	3708.5	11881.5	0.35605	0.81367	0.4733	-0.03777	0.07943	0.14952	0.57675	0.0165696	0.0082645	0.097	0.01239	0.12587	-50, -50	0, 0	0, 0
NM_017592.1	IOH44564	Mediator of RNA polymerase II transcription subunit 29	4	21	19	3908.2	0	0	0	229	662.5	2031.5	-0.69267	-1.57148	-0.18155	0.03945	-0.46033	-0.70541	0.414156	1	0.552585	0.4817	0.36609	0.05186	-50, 0	-50, -50	0, 0
NM_005608.2	IOH42040	Protein tyrosine phosphatase receptor type C-associated protein	4	21	21	8610.98	0	0	0	32	4613	10806	-0.96855	0.57381	0.69841	-0.12865	0.23971	0.05618	1	0.011757	0.0089489	0.04419	0.09902	0.04921	-50, -50	0, 0	0, 0
NM_017850.1	IOH45670	Uncharacterized protein C1orf109	4	22	1	5986.34	0	0	0	27.5	359.5	1080	-2.78578	-2.09889	-2.2915	-0.13249	-0.51402	-0.78799	1	1	1	0.38569	0.04131	0.14273	-50, -50	-50, -50	0, 0
BC009872.1	IOH13974	branched chain ketoacid dehydrogenase kinase (BCKDK)	5	2	11	0	0	0	0	11.5	-3	-50.5	-24.6986	-6.85616	-2.21102	-0.14615	-0.57825	-0.88611	1	1	1	0.55339	-19.3276	-2.6744	-50, -50	-50, -50	-50, -50
BC027955.1	IOH11484	glycoprotein Ib (platelet), alpha polypeptide (GP1BA)	5	2	13	22965.8	0	0	0	155.5	3468	10990	-0.7636	-1.30771	0.62461	-0.02327	0.03681	0.07214	0.857916	0.0292389	0.0090737	0.44109	0.2459	0.08068	-50, 0	0, 0	0, 0
BC001280.1	IOH21165	Serine/threonine-protein kinase 6	5	2	15	21176.9	0	1	1	356.5	16820.5	62588	0.8162	0.58997	0.83605	0.14825	2.40291	4.55056	0.0722505	0.0007111	0.0002361	0.01785	0.04948	0.04738	0, 0	0, 0	0, 0
BC027865.1	IOH11820	chromosome 11 open reading frame 16 (C11orf16)	5	2	17	24076.1	0	0	0	231.5	3339.5	11960.5	0.51557	-1.05275	0.79986	0.04158	0.01405	0.15638	0.194881	0.0268193	0.0069703	0.08858	0.15478	0.0282	0, 0	0, 0	0, 0
BC060513.1	IOH29428	plasminogen (PLG)	5	2	19	12254.3	0	0	0	42.5	1825.5	4481.5	-0.9081	-2.65174	0.63058	-0.1197	-0.25424	-0.49276	1	0.10287	0.061133	0.08319	0.08793	0.01436	-50, -50	0, 0	0, 0
NM_000484.1	IOH29583	amyloid beta (A4) precursor protein (peptidase nexin-II, Alzheimer disease) (APP), transcript variant 1	5	2	21	17684.6	0	0	0	98	3744.5	11922	0.17519	-0.827	0.44278	-0.07233	0.08582	0.15303	1	0.0203863	0.0084339	0.08658	0.14786	0.14235	-50, -50	0, 0	0, 0
BC056887.1	IOH29097	chromosome 5 open reading frame 5 (C5orf5)	5	3	1	5616.01	0	0	0	51.5	1322.5	4156	-0.90271	-4.57492	0.50739	-0.11202	-0.34337	-0.52101	1	0.221811	0.0769644	0.17849	0.03262	0.0422	-50, -50	0, 0	0, 0
BC047901.2	IOH28877	actinin, alpha 2 (ACTN2)	5	3	3	36085.7	0	0	0	43	652.5	1882.5	-1.67852	-43.399	-0.11861	-0.11927	-0.4621	-0.71833	1	1	0.705421	0.26311	0.18098	0.05071	-50, -50	0, 0	0, 0
BC033758.1	IOH21879	centaurin, alpha 2 (CENTA2)	5	3	5	49028.5	0	1	1	1244.5	16272	64121	0.49028	0.64731	0.94932	0.90601	2.30572	4.68361	0.0071119	0.0007372	0.0002129	0.15625	0.02807	0.01008	0, 0	-50, 0	-50, -50
NM_005252.2	IOH5624	v-fos FBJ murine osteosarcoma viral oncogene homolog (FOS)	5	3	7	31149.6	0	0	0	230.5	3506.5	11020.5	0.06272	-0.68417	0.62469	0.04073	0.04364	0.07479	0.248366	0.0208918	0.0090212	0.23008	0.07643	0.08078	0, 0	0, 0	-50, 0
BC001012.2	IOH4207	carbonic anhydrase XII (CA12)	5	3	9	28529.5	0	0	0	297	4766.5	13274	0.4553	-0.0943	0.77946	0.09748	0.26691	0.27038	0.123351	0.0097916	0.0056759	0.1238	0.03071	0.03857	0, 0	0, 0	0, 0
BC047023.1	IOH26604	Rab9 effector protein with kelch motifs (RABEPK)	5	3	11	46803.6	0	0	0	297.5	4668.5	17145	0.53855	-0.15125	0.79046	0.0979	0.24955	0.60637	0.117933	0.0104065	0.0033349	0.09745	0.04044	0.04289	0, 0	0, 0	0, 0
NM_006573.2	IOH12947	tumor necrosis factor (ligand) superfamily, member 13b (TNFSF13B)	5	3	13	37979.5	0	0	0	255	8452.5	20703	0.6948	0.38931	0.83277	0.06164	0.92008	0.91517	0.148	0.0028548	0.0022211	0.03882	0.02568	0.03374	0, 0	0, 0	0, 0
BC011804.2	IOH14438	chromosome 1 open reading frame 165 (C1orf165)	5	3	15	2471.24	0	0	0	340.5	5511.5	16630	0.74223	0.13247	0.90328	0.1346	0.39892	0.56166	0.0819146	0.0068951	0.0033602	0.03946	0.00783	0.00553	0, 0	0, 0	0, 0
NM_004264.2	IOH7394	mediator complex subunit 21 (MED21)	5	3	17	1694.63	0	0	0	25	315	1576.5	-3.73801	-16.8339	-0.91565	-0.13462	-0.52191	-0.74489	1	1	1	0.11314	0.02694	0.17358	-50, -50	-50, -50	-50, -50
NM_000576.1	IOH9821	interleukin 1, beta (IL1B)	5	3	19	37241.8	0	0	0	31	343.5	2488.5	-5.30553	-19.9964	-0.29198	-0.12951	-0.51686	-0.66574	1	1	0.397069	0.6843	0.16674	0.17589	-50, -50	0, 0	0, 0
NM_005412.2	IOH10529	serine hydroxymethyltransferase 2 (mitochondrial) (SHMT2)	5	3	21	22608.5	0	0	0	147.5	3649	13622	-2.17174	-0.43761	0.77594	-0.03009	0.06889	0.30058	1	0.0175506	0.0053901	0.85812	0.02558	0.04059	0, -50	0, 0	0, 0
BC026317.1	IOH11060	solute carrier family 16, member 1 (monocarboxylic acid transporter 1) (SLC16A1)	5	4	1	12839.2	0	0	1	199.5	9988	32173	0.22624	-0.0699	0.90614	0.01428	1.19218	1.91071	0.300792	0.0026544	0.0008747	0.16659	0.19766	0.01749	0, 0	0, 0	0, 0
NM_005097.1	IOH10604	leucine-rich, glioma inactivated 1 (LGI1)	5	4	3	4144.3	0	0	0	42.5	1463.5	3835	-1.05671	-4.06711	0.15461	-0.1197	-0.31839	-0.54887	1	0.192839	0.111738	0.11646	0.10291	0.13497	-50, -50	0, 0	0, 0
BC015395.1	IOH10729	hypothetical protein BC015395 (LOC130940)	5	4	5	0	0	0	0	284.5	2037	5284.5	0.70456	-2.17927	0.68786	0.08682	-0.21677	-0.42306	0.118811	0.078042	0.041423	0.04225	0.09025	0.01351	0, 0	0, 0	0, 0
BC000250.1	IOH4515	non-metastatic cells 3, protein expressed in (NME3)	5	4	7	0	0	0	0	56.5	4355.5	9530.5	-0.87855	-0.27828	0.37268	-0.10775	0.19409	-0.05454	1	0.0123653	0.0139586	0.21276	0.05276	0.15366	-50, -50	0, 0	0, 0
BC000623.1	IOH4257	transmembrane protein 103 (TMEM103)	5	4	9	5382.31	0	0	0	48.5	896.5	2637.5	-1.68191	-11.1078	0.09942	-0.11458	-0.41886	-0.65281	1	0.720071	0.27215	0.33533	0.00552	0.08338	-50, -50	0, 0	0, 0
NM_145283.1	IOH10752	nucleoredoxin-like 2 (NXNL2)	5	4	11	32554.9	0	0	0	179.5	1666	4629.5	-1.94307	-2.74601	0.6846	-0.00279	-0.28251	-0.47991	1	0.110627	0.0553848	0.82332	0.00085	0.00168	-50, 0	0, 0	0, 0
BC015877.1	IOH13013	cadherin 19, type 2 (CDH19)	5	4	13	14665.6	0	0	0	242.5	1968	4897	0.66883	-2.26518	0.41241	0.05097	-0.22899	-0.45669	0.165346	0.0830176	0.056421	0.04374	0.07689	0.08924	0, 0	0, 0	0, 0
NM_017724.1	IOH29011	leucine rich repeat (in FLII) interacting protein 2 (LRRFIP2), transcript variant 2	5	4	15	28533.5	0	0	0	70.5	850.5	1863	-1.46382	-13.6714	-0.05938	-0.0958	-0.42701	-0.72003	1	1	0.699014	0.45134	0.08896	0.03264	-50, -50	0, 0	0, -50
BC025406.1	IOH11226	phosphodiesterase 4D interacting protein (myomegalin) (PDE4DIP)	5	4	17	0	0	0	0	57.5	1442	4971.5	-0.83541	-4.64856	0.36977	-0.1069	-0.3222	-0.45022	1	0.250555	0.0558705	0.20906	0.19909	0.10369	-50, -50	0, 0	0, 0
BC033130.1	IOH23218	lysyl oxidase-like 3 (LOXL3)	5	4	19	2011.8	0	0	0	21	405	929	-6.42625	-27.8652	-2.06721	-0.13804	-0.50595	-0.8011	1	1	1	0.13469	0.02095	0.03654	-50, -50	-50, -50	0, -50
BC032708.1	IOH21938	transducin (beta)-like 1X-linked (TBL1X)	5	4	21	26931.5	0	0	0	96	1931	9190	0.05167	-2.37421	0.73842	-0.07404	-0.23555	-0.08409	1	0.0882359	0.0124394	0.11785	0.08349	0.03601	-50, -50	0, 0	0, 0
NM_002391.1	IOH13794	midkine (neurite growth-promoting factor 2) (MDK), transcript variant 3	5	5	1	23977.7	0	0	0	122.5	1890.5	5895	-2.27687	-2.17699	0.73203	-0.05143	-0.24273	-0.37008	1	0.0818963	0.0319948	0.84853	0.01459	0.00936	-50, 0	0, 0	0, 0
BC022034.1	IOH10988	lactate dehydrogenase A-like 6B (LDHAL6B)	5	5	3	3815.92	0	0	0	64.5	1722	4730	-1.0009	-2.81683	0.64368	-0.10092	-0.27259	-0.47119	1	0.112928	0.0539378	0.296	0.05749	0.01615	-50, -50	0, 0	0, 0
NM_138551.1	IOH13700	thymic stromal lymphopoietin (TSLP), transcript variant 2	5	5	5	7647.41	0	0	0	138	4666.5	14418.5	0.23594	-0.22293	0.90483	-0.0382	0.24919	0.36972	0.606154	0.0107729	0.0045022	0.12298	0.06137	0.00093	-50, -50	0, 0	0, 0
NM_004221.2	IOH14487	interleukin 32 (IL32), transcript variant 2	5	5	7	7884.38	0	0	0	57	1019	3585.5	-0.21614	-8.5079	0.11065	-0.10732	-0.39716	-0.57052	1	0.573458	0.1333	0.04962	0.0916	0.13746	-50, -50	0, 0	0, 0
NM_030768.2	IOH12865	integrin-linked kinase-associated serine/threonine phosphatase 2C (ILKAP)	5	5	9	9654.68	0	0	0	238	2898.5	8910.5	0.70952	-1.60092	0.70284	0.04713	-0.0641	-0.10835	0.168283	0.0425324	0.01351	0.02971	0.22224	0.04563	0, 0	0, 0	0, 0
NM_004064.2	IOH1795	cyclin-dependent kinase inhibitor 1B (p27, Kip1) (CDKN1B)	5	5	11	44274.9	0	0	0	70	797.5	2531.5	0.06592	-16.5447	0.32754	-0.09623	-0.4364	-0.662	1	1	0.263991	0.04041	0.0665	0.01257	-50, -50	0, 0	0, 0
NM_006298.2	IOH34757	zinc finger protein 192 (ZNF192)	5	5	13	20735.4	0	0	0	282.5	8894.5	21783.5	0.40219	0.44556	0.92399	0.08511	0.9984	1.00896	0.139769	0.0025318	0.0019157	0.13767	0.01693	0.0051	0, 0	0, 0	0, 0
BC016057.1	IOH12761	Usher syndrome 1C (autosomal recessive, severe) (USH1C)	5	5	15	26474.7	0	0	0	46	1545	3958	-2.35443	-3.93556	0.34777	-0.11671	-0.30395	-0.53819	1	0.186961	0.0934401	0.46116	0.15836	0.08289	-50, -50	0, 0	0, 0
BC031073.1	IOH22537	poly (ADP-ribose) polymerase family, member 11 (PARP11)	5	5	17	6168.72	0	0	0	50	1442	4145	-2.09992	-4.97693	0.58571	-0.1133	-0.3222	-0.52197	1	0.297178	0.0743368	0.45255	0.26676	0.01877	-50, -50	0, 0	0, 0
BC048107.1	IOH26749	zinc finger protein 333 (ZNF333)	5	5	19	18361.7	0	0	0	204.5	2947	9334.5	-0.97805	-0.97911	0.82435	0.01854	-0.0555	-0.07154	0.606154	0.0305102	0.0115397	0.54286	0.0643	0.00962	-50, 0	0, 0	0, 0
NM_152324.1	IOH22764	chromosome 13 open reading frame 16 (C13orf16)	5	5	21	7788.83	0	0	0	161.5	3211.5	7818.5	-1.26696	-0.71144	0.72856	-0.01815	-0.00864	-0.20313	1	0.0239869	0.0175609	0.59984	0.03941	0.03012	-50, 0	0, 0	0, 0
BC006105.1	IOH5992	chromosome 6 open reading frame 134 (C6orf134)	5	6	1	71503.7	0	0	0	713.5	8418	26318.5	0.69773	-0.793	0.69008	0.45289	0.91397	1.40257	0.0193389	0.0055244	0.0014628	0.07829	0.39329	0.08514	0, 0	0, 0	0, 0
NM_030636.1	IOH39935	Endonuclease/exonuclease/phosphatase family domain-containing protein 1	5	6	3	0	0	0	0	273	1844	5432.5	0.68325	-2.32236	0.53111	0.077	-0.25096	-0.41022	0.130157	0.0884847	0.0422806	0.04662	0.02224	0.06365	0, 0	0, 0	0, 0
NM_138959.1	IOH39982	vang-like 1 (van gogh, Drosophila) (VANGL1)	5	6	5	3.28	0	0	0	4.5	-18	-26	-4.31574	-6.34289	-1.57796	-0.15212	-0.58091	-0.88399	1	1	1	0.4714	0	-0.10879	-50, -50	-50, -50	-50, -50
NM_022559.2	IOH40047	growth hormone 1 (GH1), transcript variant 2	5	6	7	17102	0	0	0	202.5	2078	7564	-0.95403	-1.79674	0.72031	0.01684	-0.20949	-0.22522	0.606154	0.0647438	0.0189111	0.53426	0.01565	0.03066	0, -50	0, 0	0, 0
NM_014460.2	IOH39936	cold shock domain containing C2, RNA binding (CSDC2)	5	6	9	1379.43	0	0	0	251	1153.5	2938.5	-0.00836	-6.89021	0.2302	0.05822	-0.37333	-0.62669	0.219197	0.462948	0.196188	0.25918	0.16858	0.06906	0, 0	0, 0	0, 0
NM_015289.2	IOH40537	vacuolar protein sorting 39 homolog (S. cerevisiae) (VPS39)	5	6	11	7289.07	0	0	0	112.5	1540.5	4066.5	-1.40396	-3.29588	0.29953	-0.05996	-0.30475	-0.52878	1	0.140492	0.0903468	0.57197	0.01698	0.10068	0, -50	0, 0	0, 0
BC007919.2	IOH40619	StAR-related lipid transfer (START) domain containing 10 (STARD10)	5	6	13	44642.1	0	0	0	134.5	2077	7367	0.44252	-2.08484	0.75541	-0.04118	-0.20968	-0.24231	0.57675	0.0736898	0.0196514	0.05783	0.08579	0.01804	-50, -50	0, -50	0, 0
BC059405.1	IOH40433	Transducin-like enhancer protein 4	5	6	15	32780	0	0	0	272	4760.5	19328	0.58338	-0.2712	0.58945	0.07615	0.26585	0.79583	0.137543	0.010673	0.0028895	0.07799	0.08244	0.11129	0, 0	0, 0	0, 0
NM_020247.3	IOH40578	chaperone, ABC1 activity of bc1 complex homolog (S. pombe) (CABC1), nuclear gene encoding mitochondrial protein	5	6	17	6789.31	0	0	0	130.5	1888	5756	0.6054	-2.14962	0.5048	-0.0446	-0.24317	-0.38214	0.567423	0.0810155	0.0378369	0.00542	0.00674	0.0769	-50, -50	0, 0	0, 0
BC066645.1	IOH39925	methionine adenosyltransferase II, beta (MAT2B)	5	6	19	54032.3	0	0	0	498.5	1578	4820	0.21337	-3.21136	0.33851	0.26943	-0.2981	-0.46338	0.0506703	0.135634	0.0608052	0.22554	0.03226	0.10973	0, 0	0, 0	0, 0
NM_000586.2	IOH40161	interleukin 2 (IL2)	5	6	21	17382.8	0	0	0	146.5	2762	8329.5	-0.65929	-1.35187	0.58145	-0.03095	-0.08829	-0.15878	0.893229	0.0395055	0.0165617	0.40061	0.12391	0.08005	-50, 0	0, 0	0, 0
NM_004013.1	IOH36376	dystrophin (muscular dystrophy, Duchenne and Becker types) (DMD), transcript variant Dp140	5	7	1	35007.1	0	0	0	59	1762	5906.5	-0.82139	-2.80988	0.5947	-0.10561	-0.26549	-0.36908	1	0.111857	0.0341547	0.21573	0.08347	0.0516	-50, -50	0, 0	0, 0
BC065522.1	IOH39948	vascular endothelial growth factor A (VEGFA)	5	7	3	20277.6	0	0	0	219.5	3183.5	8898	0.46665	-0.91978	0.51877	0.03134	-0.0136	-0.10943	0.221426	0.0267778	0.0148977	0.09986	0.09218	0.10363	0, 0	0, 0	0, 0
BC050439.1	IOH26673	vacuolar protein sorting 36 homolog (S. cerevisiae) (VPS36)	5	7	5	4515.35	0	0	0	31	1053	2719	-1.57301	-8.96217	0.34687	-0.12951	-0.39113	-0.64573	1	0.836753	0.220579	0	0.26323	0.02185	-50, -50	0, 0	0, 0
BC031262.1	IOH21607	catenin (cadherin-associated protein), alpha 1, 102kDa (CTNNA1)	5	7	7	11485.1	0	0	0	39	1902.5	1527	-4.47736	-3.33497	-0.40221	-0.12268	-0.2406	-0.74919	1	0.14483	1	0.79776	0.29548	0.04075	-50, -50	0, 0	-50, -50
NM_004039.1	IOH3974	annexin A2 (ANXA2), transcript variant 3	5	7	9	14229	0	0	0	64.5	630	1730	-0.32946	-54.4438	-0.24284	-0.10092	-0.46608	-0.73157	1	1	0.945549	0.12059	0.12346	0.05232	-50, -50	0, 0	0, 0
NM_004169.2	IOH25904	serine hydroxymethyltransferase 1 (soluble) (SHMT1), transcript variant 1	5	7	11	64614.8	0	0	0	267.5	2401	5473.5	0.66801	-1.38423	0.53241	0.0723	-0.15226	-0.40666	0.13645	0.0469157	0.0415703	0.05022	0.03298	0.06395	0, 0	0, 0	0, 0
NM_004701.2	IOH41218	cyclin B2 (CCNB2)	5	7	13	7613.38	0	0	0	1134.5	8263	14935.5	0.9476	0.44609	0.71252	0.81215	0.8865	0.41459	0.0068114	0.0028979	0.0046025	0.00436	0.00394	0.06406	0, 0	0, 0	0, 0
NM_172178.1	IOH44756	mitochondrial ribosomal protein L42 (MRPL42), nuclear gene encoding mitochondrial protein, transcript variant 3	5	7	15	11940.8	0	0	0	238.5	2476	5999.5	0.77629	-1.26272	0.31116	0.04756	-0.13897	-0.36101	0.162485	0.0429509	0.038437	0.00889	0.02456	0.1399	0, 0	0, 0	0, 0
NM_058173.1	IOH42944	mucin-like 1 (MUCL1)	5	7	17	26296.6	0	0	0	192.5	12257.5	29665.5	-1.34861	0.45117	0.93521	0.00831	1.59434	1.69307	0.911709	0.0013888	0.0010168	0.65017	0.06121	0.00679	-50, 0	0, 0	0, 0
NM_021912.2	IOH43073	gamma-aminobutyric acid (GABA) A receptor, beta 3 (GABRB3), transcript variant 2	5	7	19	1786.69	0	0	0	57.5	1382	3239	-1.41993	-4.53571	0.43602	-0.1069	-0.33283	-0.60059	1	0.227355	0.140122	0.35663	0.10335	0.02794	-50, -50	0, 0	0, 0
BC034774.1	IOH22743	Uncharacterized protein C6orf10	5	7	21	4198.45	0	0	0	29.5	5340	13374.5	-1.95763	-0.89913	0.61852	-0.13078	0.36854	0.2791	1	0.0124504	0.0060613	0.02397	0.30721	0.09057	-50, -50	0, 0	0, 0
BC015814.1	IOH10105	EF-hand calcium binding domain 7, mRNA (cDNA clone MGC:9635 IMAGE:3915942), complete cds	5	8	1	8100.43	0	0	0	17	899	2374.5	-21.7297	-11.1487	-0.25781	-0.14145	-0.41842	-0.67563	1	0.743793	0.434379	0.49913	0.02202	0.15455	-50, -50	0, 0	0, 0
BC013990.1	IOH14082	WD repeat-containing protein 33	5	8	3	1878.48	0	0	0	17.5	964	2199	-15.5406	-9.83411	-0.51526	-0.14103	-0.4069	-0.69086	1	0.722974	0.620956	0.28284	0.10563	0.20065	-50, -50	0, 0	0, 0
BC004242.1	IOH5508	heterogeneous nuclear ribonucleoprotein U-like 1, mRNA (cDNA clone IMAGE:3619753), complete cds.	5	8	5	33282.7	0	0	0	57.5	1126	2647.5	-0.15347	-7.75749	-0.02931	-0.10689	-0.3782	-0.65194	1	0.642954	0.291009	0.03689	0.25622	0.11939	-50, -50	0, 0	0, 0
NM_031883.2	IOH41833	protocadherin alpha subfamily C, 2 (PCDHAC2), transcript variant 2	5	8	7	10471	0	0	0	72	6774	14135.5	0.0981	-0.23249	0.5994	-0.09452	0.62265	0.34515	1	0.0057799	0.0054614	0.03928	0.17203	0.0987	-50, -50	0, 0	0, 0
NM_182644.1	IOH44403	Ephrin receptor A3 (EPHA3), transcript variant 2	5	8	9	9792.37	0	0	0	227.5	3817.5	8723	0.38729	-0.54982	0.75139	0.03818	0.09874	-0.12462	0.214839	0.0172785	0.0137878	0.12743	0.07761	0.02918	0, 0	0, 0	0, 0
NM_003592.2	IOH41991	cullin 1 (CUL1)	5	8	11	7340.18	0	0	0	221.5	2863	8537	0.49223	-1.21796	0.80618	0.03306	-0.07039	-0.14076	0.214839	0.0354576	0.0140416	0.09258	0.11114	0.01077	0, 0	0, 0	0, 0
XM_374026.1	IOH44789	PREDICTED: Homo sapiens hypothetical LOC389081 (LOC389081)	5	8	13	26982.8	0	0	0	325.5	9140	21472.5	0.45746	0.51055	0.57915	0.1218	1.04191	0.98196	0.102944	0.0023358	0.0023435	0.12817	0.00108	0.1172	0, 0	0, 0	0, 0
NM_006763.2	IOH41569	BTG family, member 2 (BTG2)	5	8	15	34686.9	0	0	0	56	1478.5	4124	-1.35491	-3.81605	0.55075	-0.10817	-0.31573	-0.52378	1	0.173561	0.0765476	0.3283	0.06648	0.02846	-50, -50	0, 0	0, 0
NM_153045.2	IOH41169	chromosome 9 open reading frame 91 (C9orf91)	5	8	17	0	0	0	0	-6.5	22.5	411.5	-3.11613	-6.92621	-31.5635	-0.16151	-0.57373	-0.84601	1	1	1	-2.06693	0.15713	0.66844	-50, -50	-50, -50	-50, -50
NM_052988.2	IOH41508	cyclin-dependent kinase (CDC2-like) 10 (CDK10), transcript variant a	5	8	19	0	0	0	0	6.5	16	13	-8.59019	-6.92904	-1.83157	-0.15041	-0.57489	-0.8806	1	1	1	1.41421	1.32583	0.65271	-50, -50	-50, -50	-50, -50
XM_378240.1	IOH44459	PREDICTED: Homo sapiens hypothetical protein LOC170425 (LOC170425)	5	8	21	18893.8	0	0	0	218.5	4163	14291	0.50552	-0.17434	0.65412	0.03049	0.15997	0.35865	0.219197	0.0126703	0.0051915	0.08738	0.00544	0.08144	0, 0	0, 0	0, 0
NM_005446.2	IOH44334	purinergic receptor P2X-like 1, orphan receptor (P2RXL1)	5	9	1	9616.49	0	0	0	44	3668	12373.5	-0.45989	-0.9147	0.87528	-0.11841	0.07226	0.19222	1	0.0219609	0.0062625	0	0.16309	0.00531	-50, -50	0, 0	0, 0
NM_006591.1	IOH41599	polymerase (DNA-directed), delta 3, accessory subunit (POLD3)	5	9	3	12126.5	0	0	0	311.5	8007.5	24711.5	0.36064	0.10253	0.58725	0.10985	0.84123	1.26309	0.117933	0.0036201	0.001753	0.15663	0.10482	0.11758	0, 0	0, 0	0, 0
NM_002202.1	IOH45476	Insulin gene enhancer protein ISL-1	5	9	5	17436.3	0	0	0	167	3878.5	11407.5	-2.25274	-0.61703	0.75015	-0.01346	0.10956	0.10838	1	0.0174301	0.0078808	0.90611	0.10374	0.04221	0, -50	0, 0	0, 0
NM_054022.2	IOH36765	golgi SNAP receptor complex member 2 (GOSR2), transcript variant B	5	9	7	30342	0	0	0	171	2256	6467.5	-0.8732	-1.67649	0.48606	-0.01004	-0.17795	-0.32038	0.778279	0.0570095	0.0297633	0.48795	0.05767	0.09239	-50, 0	0, 0	0, 0
NM_181689.1	IOH41368	Neuronatin	5	9	9	22354.9	0	0	0	276.5	5698.5	22598.5	0.6794	-0.96508	0.77125	0.07999	0.43206	1.0797	0.127173	0.0117088	0.0019149	0.04859	0.34757	0.05566	0, 0	0, 0	0, 0
NM_005678.3	IOH45840	SNRPN upstream reading frame (SNURF), transcript variant 1	5	9	11	28510.5	0	0	0	566	3834.5	13267.5	0.86674	-0.54309	0.73208	0.32703	0.10176	0.26982	0.0282331	0.0171077	0.0058172	0.01749	0.07764	0.05378	0, 0	0, 0	0, 0
NM_000897.2	IOH45547	Leukotriene C4 synthase	5	9	13	22639.1	0	0	1	243.5	11937.5	30761	0.50393	0.51026	0.95177	0.05183	1.53764	1.78815	0.17758	0.0014187	0.0009373	0.09583	0.03915	0.00188	0, 0	0, 0	0, 0
NM_032329.4	IOH44706	inhibitor of growth family, member 5 (ING5)	5	9	15	19555.2	0	0	0	208	1752.5	5277	0.44597	-2.82411	0.72847	0.02153	-0.26718	-0.42371	0.248366	0.112748	0.0407162	0.10199	0.08029	0.00107	0, 0	0, 0	0, 0
NM_017572.2	IOH53775	MAP kinase-interacting serine/threonine-protein kinase 2	5	9	17	19778.2	0	0	0	194	3424.5	10984.5	0.52071	-0.47389	0.3638	0.00958	0.02911	0.07166	0.27424	0.0196227	0.0104353	0.0729	0.00599	0.16383	0, 0	0, 0	0, -50
BC008073.2	IOH46125	family with sequence similarity 38, member A (FAM38A)	5	9	19	5024.59	0	0	0	316	7603	16254.5	0.77048	-0.23259	0.01054	0.11369	0.76955	0.52907	0.0936559	0.0047263	0.0057076	0.02685	0.1981	0.29377	0, 0	0, 0	0, 0
NM_032303.2	IOH57810	Hydroxysteroid dehydrogenase-like protein 2	5	9	21	27750	0	0	0	111.5	1671	4915.5	0.35457	-3.03221	0.52333	-0.06081	-0.28162	-0.45509	0.857916	0.124953	0.0527573	0.05708	0.06855	0.05625	-50, -50	0, 0	0, 0
BC047620.1	IOH28815	guanylate cyclase 1, soluble, beta 3 (GUCY1B3)	5	10	3	16327.2	0	0	0	89	1704.5	5042	0.3024	-3.17435	0.69126	-0.08002	-0.27569	-0.44411	1	0.133069	0.0457992	0.03178	0.1257	0.00813	-50, -50	0, 0	0, 0
NM_022156.3	IOH39856	dihydrouridine synthase 1-like (S. cerevisiae) (DUS1L)	5	10	5	27977.3	0	0	1	528.5	8349	33249.5	0.63852	0.38039	0.87576	0.29502	0.90174	2.00414	0.0361213	0.0029322	0.0008304	0.08964	0.02626	0.02792	0, 0	0, 0	0, 0
BC064945.1	IOH39953	SCY1-like 1 binding protein 1 (SCYL1BP1)	5	10	7	7124.9	0	0	0	65	1827	4801	-0.02556	-2.63582	0.31304	-0.1005	-0.25398	-0.46503	1	0.102093	0.0622001	0.04351	0.08515	0.11694	-50, -50	0, 0	0, 0
NM_198498.1	IOH26293	chromosome 11 open reading frame 53 (C11orf53)	5	10	9	4931.69	0	0	0	32	1436.5	3429.5	-3.31085	-4.19759	-0.00529	-0.12865	-0.32317	-0.58407	1	0.201975	0.157867	0.35355	0.09993	0.1635	-50, -50	0, 0	0, 0
BC022374.1	IOH14795	PHD finger protein 19	5	11	21	40087.4	0	0	1	252.5	10897.5	44025.5	0.38036	0.05633	0.93261	0.05951	1.35334	2.93944	0.175978	0.002114	0.000458	0.13722	0.17098	0.01248	0, 0	0, 0	0, 0
NM_145212.1	IOH13804	mitochondrial ribosomal protein L30 (MRPL30), nuclear gene encoding mitochondrial protein, transcript variant 1	5	12	1	17046.2	0	0	0	165	3105.5	7938.5	-1.42509	-0.72267	0.81139	-0.01516	-0.02742	-0.19271	1	0.0252676	0.0163229	0.6514	0.02436	0.00508	0, -50	0, 0	0, 0
NM_000371.1	IOH14065	transthyretin (prealbumin, amyloidosis type I) (TTR)	5	12	3	49005.6	0	0	0	132	4852	15075	-1.06077	-0.1263	0.87903	-0.04332	0.28206	0.4267	1	0.0096509	0.0041593	0.50355	0.04605	0.0106	0, -50	0, 0	0, 0
BC017981.1	IOH13989	chromosome 8 open reading frame 22 (C8orf22)	5	12	5	31845.7	0	1	1	226.5	19791.5	42995.5	0.66386	0.53972	0.93876	0.03732	2.92938	2.85004	0.189434	0.0005329	0.000479	0.04058	0.07885	0.01021	0, 0	0, 0	0, 0
BC005258.1	IOH7193	cell division cycle 23 homolog (S. cerevisiae) (CDC23)	5	12	7	6316.25	0	0	0	46.5	1409	4118	-1.32533	-5.07819	0.52322	-0.11628	-0.32805	-0.52431	1	0.302622	0.0779029	0.2281	0.24691	0.0364	-50, -50	0, 0	0, 0
NM_144647.1	IOH10664	Calcyphosin-like protein	5	12	9	23057.6	0	0	0	198	2643.5	8770	0.2084	-1.05225	0.41671	0.013	-0.10929	-0.12054	0.308032	0.0361962	0.016219	0.17142	0.01525	0.13497	0, 0	0, 0	0, 0
BC007102.1	IOH7474	Cell differentiation protein RCD1 homolog	5	12	11	5568.07	0	0	0	30	692.5	2033	-2.262	-28.4721	-0.10994	-0.13036	-0.45501	-0.70528	1	1	0.57851	0.09428	0.00511	0.07235	-50, -50	0, 0	0, 0
BC008392.1	IOH7460	uncoupling protein 3 (mitochondrial, proton carrier) (UCP3)	5	12	13	2908.97	0	0	0	149.5	2316	5085.5	-2.78223	-1.53026	0.65229	-0.02839	-0.16733	-0.44033	1	0.0520132	0.0458419	1.04529	0.04213	0.02072	-50, 0	0, 0	0, 0
BC004226.1	IOH22896	PDZ domain-containing protein GIPC1	5	12	15	17674.6	0	0	0	55	2299	6763.5	-0.68881	-1.402	0.77951	-0.10903	-0.17034	-0.29469	1	0.0495221	0.0232862	0.15428	0.00369	0.00491	-50, -50	0, 0	0, 0
BC032466.1	IOH21695	nicotinate phosphoribosyltransferase domain containing 1 (NAPRT1)	5	12	17	20287.4	0	0	0	50	1381	3458	-1.04073	-4.06217	0.52013	-0.1133	-0.33301	-0.58159	1	0.186198	0.115491	0.19799	0.00717	0.0139	-50, -50	0, 0	0, 0
BC033622.1	IOH21694	IMP (inosine monophosphate) dehydrogenase 1 (IMPDH1)	5	12	19	42384.4	0	0	0	226.5	-26.5	-25.5	0.66386	-6.39281	-1.66084	0.03732	-0.58242	-0.88394	0.189434	1	1	0.04058	-1.14738	-0.63778	0, 0	-50, -50	-50, -50
BC002940.1	IOH5740	Zinc finger protein ZXDC	5	12	21	63.38	0	0	0	-2	-67.5	-12.5	-4.14442	-5.97786	-1.8531	-0.15767	-0.58969	-0.88281	1	1	1	-6.36396	-0.68092	-2.885	-50, -50	-50, -50	-50, -50
NM_021123.1	IOH27363	G antigen 7 (GAGE7)	5	13	1	11767	0	0	0	64.5	1245.5	3128	-0.41339	-5.2353	0.19961	-0.10092	-0.35701	-0.61023	1	0.270035	0.172779	0.14252	0.04258	0.08907	-50, -50	0, 0	0, 0
BC039172.1	IOH25808	calmodulin-like 5 (CALML5)	5	13	3	0	0	0	0	4	-22	-74	-5.9674	-6.41757	-1.39166	-0.15255	-0.58163	-0.88815	1	1	1	2.12132	-1.0928	-0.13378	-50, -50	-50, -50	-50, -50
NM_174889.2	IOH25846	NDUFA12-like (NDUFA12L)	5	13	5	8017.7	0	0	0	43	711	1720.5	-1.09433	-26.2249	-0.2097	-0.11927	-0.45173	-0.7324	1	1	0.939571	0.13155	0.0915	0.04233	-50, -50	0, 0	0, 0
BC032325.1	IOH21628	thioredoxin domain containing 10 (TXNDC10)	5	13	7	0	0	0	0	4.5	-5.5	-6	-5.66261	-6.61099	-1.85197	-0.15212	-0.5787	-0.88224	1	1	1	1.41421	-3.47125	-4.94975	-50, -50	-50, -50	-50, -50
NM_144654.1	IOH12733	chromosome 9 open reading frame 116 (C9orf116), transcript variant 2	5	13	9	7626.49	0	0	0	75	4061.5	12723.5	-0.06606	-1.23119	0.69385	-0.09196	0.14199	0.22261	1	0.0226874	0.0064659	0.09428	0.30032	0.06452	-50, -50	0, 0	0, 0
NM_005272.2	IOH4363	guanine nucleotide binding protein (G protein), alpha transducing activity polypeptide 2 (GNAT2)	5	13	11	24869.4	0	0	0	246	2672.5	8475	0.39043	-1.22214	0.5575	0.05396	-0.10415	-0.14615	0.184213	0.0385919	0.0161696	0.13222	0.06747	0.08861	0, 0	0, 0	0, 0
BC014665.1	IOH14248	alcohol dehydrogenase 5 (class III), chi polypeptide (ADH5)	5	13	13	39720.3	0	0	0	268.5	7340	25734	0.28597	0.33017	0.78378	0.07316	0.72294	1.35183	0.163906	0.0037932	0.0014609	0.17118	0.01696	0.05408	0, -50	0, 0	0, 0
NM_182488.1	IOH10698	ubiquitin specific peptidase 12 (USP12)	5	13	15	9289.7	0	0	0	128	3065.5	9695.5	-2.13744	-0.90695	0.84549	-0.04673	-0.03451	-0.04021	1	0.028001	0.01055	0.81759	0.06759	0.00474	-50, 0	0, 0	0, 0
NM_007241.2	IOH3275	SNF8, ESCRT-II complex subunit, homolog (S. cerevisiae) (SNF8)	5	13	17	6118.46	0	0	0	297.5	1483	3319	-3.00758	-4.03167	0.47726	0.0979	-0.31493	-0.59366	1	0.191245	0.129666	1.22407	0.11634	0.02003	-50, 0	0, 0	0, 0
BC001244.1	IOH3256	ankyrin repeat and SOCS box-containing 9 (ASB9)	5	13	19	9887.44	0	0	0	115.5	2742	7674.5	0.12932	-1.11778	0.35534	-0.0574	-0.09184	-0.21562	0.893229	0.0356481	0.0222106	0.12856	0.05673	0.14567	-50, -50	0, 0	0, 0
NM_152667.1	IOH10850	N-acetylneuraminic acid phosphatase (NANP)	5	13	21	17190.5	0	0	0	99	858	1630.5	-2.90793	-14.2587	-0.49518	-0.07148	-0.42568	-0.74021	1	1	1	0.97138	0.20109	0.08977	0, -50	0, 0	0, 0
BC012919.1	IOH11176	Kruppel-like factor 7 (ubiquitous) (KLF7)	5	14	1	2237.54	0	0	0	30.5	1608	3214	-2.29162	-3.64955	0.49286	-0.12993	-0.29278	-0.60277	1	0.165626	0.138424	0.11592	0.15391	0.01056	-50, -50	0, 0	0, 0
BC017780.1	IOH12140	pleckstrin homology, Sec7 and coiled-coil domains 4 (PSCD4)	5	14	3	37635.2	0	0	0	41.5	1105	3244.5	-1.13136	-6.62775	0.46549	-0.12055	-0.38192	-0.60012	1	0.367449	0.13742	0.11927	0.01664	0.01983	-50, -50	0, 0	0, 0
BC020630.1	IOH12113	calcium/calmodulin-dependent protein kinase II inhibitor 1 (CAMK2N1)	5	14	5	29288.1	0	0	0	77.5	3780.5	9336.5	0.20954	-0.3364	0.8263	-0.08983	0.09219	-0.07137	1	0.0158751	0.0115235	0.02737	0.01253	0.00901	-50, -50	0, 0	0, 0
BC022405.1	IOH13019	transmembrane protein 185A (TMEM185A)	5	14	7	12247.1	0	0	0	57	1905.5	5682	-0.7089	-2.19192	0.31846	-0.10732	-0.24007	-0.38856	1	0.0820074	0.0430288	0.17368	0.02635	0.13266	-50, -50	0, 0	0, 0
BC017781.1	IOH12143	endomucin (EMCN)	5	14	9	46568.8	0	0	0	277.5	6738	18399	0.7772	0.16489	0.8385	0.08084	0.61627	0.7152	0.120596	0.0047791	0.0028188	0.01784	0.04911	0.02913	0, 0	0, 0	0, 0
BC004259.1	IOH5453	chromosome 14 open reading frame 140 (C14orf140)	5	14	11	28293.4	0	0	0	329.5	4768	13988.5	0.80047	-0.33081	0.66694	0.12521	0.26718	0.3324	0.0850333	0.0109607	0.0053901	0.01931	0.10055	0.07658	0, 0	0, 0	0, 0
NM_152769.1	IOH21544	Protein Dos	5	14	13	9388.78	0	0	0	897	4385	11053.5	-1.44234	-0.33649	0.84888	0.60948	0.19931	0.07766	0.0559703	0.0125763	0.0080151	0.78515	0.07224	0.0094	0, 0	0, 0	0, 0
BC007814.1	IOH6756	HLA class I histocompatibility antigen, Cw-7 alpha chain	5	14	15	6284.56	0	0	0	3.5	1720.5	5047.5	-7.867	-3.25506	0.50647	-0.15298	-0.27285	-0.44363	1	0.138274	0.0502387	4.6467	0.15576	0.06402	-50, -50	0, 0	0, 0
NM_016607.1	IOH7393	armadillo repeat containing, X-linked 3 (ARMCX3), transcript variant 1	5	14	17	13253.8	0	0	0	140.5	2259.5	6196.5	-2.01193	-2.09676	0.6998	-0.03607	-0.17734	-0.3439	1	0.0696047	0.029212	0.80021	0.16492	0.02317	0, -50	0, 0	0, 0
NM_014060.1	IOH4208	malignant T cell amplified sequence 1 (MCTS1)	5	14	19	22561.5	0	0	0	274.5	6682	20888.5	0.46525	-0.31187	0.79158	0.07828	0.60634	0.93128	0.14321	0.0061735	0.0022256	0.11592	0.19302	0.04736	0, 0	0, 0	0, 0
BC015684.2	IOH14516	tripartite motif family-like 1 (TRIML1)	5	14	21	21019.6	0	0	0	247	3552.5	11368	0.72073	-1.29858	0.71827	0.05482	0.05179	0.10496	0.155649	0.0282018	0.0080653	0.02863	0.25577	0.05225	0, 0	0, 0	0, 0
BC002424.1	IOH4157	integral membrane protein 2C (ITM2C)	5	15	1	12667.8	0	0	0	242.5	4871	14108	0.44607	-0.00449	0.51876	0.05097	0.28543	0.34276	0.184213	0.0090599	0.0057199	0.11372	0.01132	0.1246	0, 0	0, 0	0, 0
NM_024055.2	IOH3071	solute carrier family 30 (zinc transporter), member 5 (SLC30A5), transcript variant 2	5	15	3	4956.86	0	0	0	38	1017.5	3280.5	-1.88256	-9.03356	0.36947	-0.12353	-0.39742	-0.597	1	0.708634	0.14104	0.2233	0.16748	0.04893	-50, -50	0, 0	0, 0
BC029158.1	IOH22738	ATP-binding cassette sub-family G member 1	5	15	5	5590.84	0	0	0	58.5	1772	5090	-0.88945	-2.92804	0.49033	-0.10604	-0.26372	-0.43994	1	0.117942	0.0497518	0.22966	0.11732	0.06974	-50, -50	0, 0	0, 0
NM_145245.1	IOH12245	ecotropic viral integration site 5-like (EVI5L)	5	15	7	39833.4	0	0	0	222	5132	17800	0.17737	-0.67421	0.50376	0.03348	0.33168	0.66322	0.251056	0.0116491	0.0035772	0.19111	0.22707	0.13689	0, 0	0, 0	0, 0
BC012462.1	IOH10859	centromere protein I (CENPI)	5	15	9	3310.16	0	0	0	28.5	918	2210.5	-8.57589	-11.0286	0	-0.13164	-0.41505	-0.68986	1	0.825983	0.440682	1.11648	0.08935	0.0675	-50, -50	0, 0	0, 0
BC010451.1	IOH9645	CDC42 effector protein (Rho GTPase binding) 4 (CDC42EP4)	5	15	11	20424.3	0	0	0	277.5	11309.5	27869.5	0.7772	0.51362	0.78754	0.08084	1.42635	1.53719	0.120596	0.001568	0.0012402	0.01784	0.0312	0.05422	0, 0	0, 0	0, 0
Jo-1 Antigen		NA	5	15	13	0	0	0	0	16.5	452.5	966.5	-38.6649	-50.0166	-2.26101	-0.14188	-0.49754	-0.79784	1	1	1	1.15708	0.60788	0.10755	-50, -50	-50, 0	0, 0
P2287		protein kinase C, delta (PRKCD), transcript variant 1	5	15	15	0	0	0	0	280	1427	1528.5	0.67564	-3.91751	-0.53529	0.08297	-0.32486	-0.74906	0.12429	0.178457	1	0.05051	0.03171	0.07171	0, 0	0, 0	0, 0
PV3248		casein kinase 2, alpha 1 polypeptide (CSNK2A1), transcript variant 2	5	15	17	0	0	0	0	18	845	1532	-18.2126	-13.8229	-1.62537	-0.1406	-0.42799	-0.74876	1	1	1	0.62854	0.07531	0.32309	-50, -50	0, 0	0, 0
PV3812		polo-like kinase 3 (Drosophila) (PLK3)	5	15	19	13864.1	0	0	0	67.5	4286.5	13462	-1.28494	-0.36435	0.64903	-0.09836	0.18185	0.2867	1	0.0132141	0.0058874	0.3876	0.07176	0.081	-50, -50	0, 0	0, 0
PV3825		casein kinase 1, gamma 1 (CSNK1G1)	5	15	21	22514.5	0	0	0	296.5	909.5	2633	0.8072	-10.8702	0.13591	0.09706	-0.41656	-0.65319	0.104383	0.731788	0.267571	0.01192	0.03188	0.07305	0, 0	0, 0	0, 0
PV3665		casein kinase 1, delta (CSNK1D), transcript variant 1	5	16	1	16637.5	0	0	0	520	1740.5	4328	0.33482	-2.53467	0.51066	0.28777	-0.2693	-0.50608	0.0436322	0.0996656	0.0702336	0.18766	0.00609	0.04607	0, 0	0, 0	0, 0
PV4802		Estrogen Related Receptor beta, Ligand Binding Domain (ERR beta-LBD)	5	16	3	16103.2	0	0	0	21.5	563	1326.5	-7.33929	-355.016	-0.60066	-0.13761	-0.47796	-0.76659	1	1	1	0.296	0.16328	0.01866	-50, -50	0, 0	0, 0
PV4680		platelet-derived growth factor receptor, alpha polypeptide (PDGFRA); see catalog number for detailed information on wild-type or point mutant status	5	16	5	13131.6	0	0	0	408.5	2349	6273	0.65762	-1.50035	0.75683	0.19262	-0.16148	-0.33727	0.0595594	0.0505827	0.0276569	0.07443	0.04576	0.00654	0, 0	0, 0	0, 0
BC017799.1	IOH14286	nucleoporin 62kDa C-terminal like (NUP62CL)	5	16	7	2636.87	0	0	0	13	1403.5	2171.5	-54.1106	-4.44343	-1.32197	-0.14487	-0.32902	-0.69325	1	0.221317	1	0.21757	0.11134	0.40671	-50, -50	0, 0	0, 0
BC002677.1	IOH5269	A.T hook DNA-binding motif-containing protein 1	5	16	9	0	0	0	0	6.5	-9	-3.5	-5.1733	-6.48376	-1.75631	-0.15042	-0.57932	-0.88203	1	1	1	0.10879	-0.4714	-3.43452	-50, -50	-50, -50	-50, -50
BC002660.1	IOH5287	tropomodulin 1 (TMOD1)	5	16	11	57872.4	0	0	0	250	2329	8488	-1.23483	-1.59287	0.83041	0.05737	-0.16502	-0.14502	0.515932	0.0532134	0.0140452	0.64488	0.06254	0.00283	0, -50	0, 0	0, 0
BC002827.1	IOH5413	tropomyosin 4 (TPM4)	5	16	13	32630.6	0	0	0	32.5	475.5	1584.5	-3.0803	-54.8571	-0.61851	-0.12823	-0.49346	-0.7442	1	1	1	0.32636	0.01041	0.10666	-50, -50	0, -50	0, 0
NM_032174.2	IOH13297	translocase of outer mitochondrial membrane 40 homolog (yeast)-like (TOMM40L)	5	16	15	2173.53	0	0	0	46	1415	3353	-1.29542	-4.01522	0.26959	-0.11671	-0.32698	-0.59071	1	0.185061	0.141735	0.21521	0.03798	0.08098	-50, -50	0, 0	0, 0
BC015742.1	IOH12050	polymerase (DNA directed), eta (POLH)	5	16	17	33486	0	0	0	259	6036	19579	0.63053	-0.05103	0.48979	0.06506	0.49187	0.81762	0.148	0.0064318	0.002966	0.06006	0.08786	0.14403	0, 0	0, 0	0, 0
BC020885.1	IOH14357	Uncharacterized protein C12orf65	5	16	19	20661.5	0	0	0	93.5	2134	6087	-0.3248	-1.68711	0.62778	-0.07617	-0.19958	-0.35341	1	0.0603047	0.0314777	0.21932	0.01259	0.04391	-50, -50	0, 0	0, 0
NM_002262.2	IOH11597	killer cell lectin-like receptor subfamily D, member 1 (KLRD1), transcript variant 1	5	16	21	6718.6	0	0	0	229.5	3061	11045.5	0.74727	-0.70504	0.0351	0.03988	-0.03531	0.07696	0.17758	0.0255747	0.0124727	0.01541	0.01155	0.26894	0, 0	0, 0	0, 0
NM_033083.1	IOH25830	ELL associated factor 1 (EAF1)	5	17	1	23788.7	0	0	0	57	2605	6947.5	-1.00456	-1.06489	0.64351	-0.10732	-0.11612	-0.27873	1	0.0370593	0.0235437	0.24811	0.00869	0.04896	-50, -50	0, 0	0, 0
NM_000824.1	IOH21923	glycine receptor, beta (GLRB)	5	17	3	1890.5	0	0	0	15.5	1089	2053.5	-31.4089	-8.58769	0.09145	-0.14273	-0.38475	-0.70349	1	0.840389	0.501036	0.13686	0.30258	0.02376	-50, -50	0, 0	0, 0
NM_130898.1	IOH26168	cAMP responsive element binding protein 3-like 4 (CREB3L4)	5	17	5	4264.14	0	0	0	56.5	2036.5	5373	-1.3771	-2.14179	0.69134	-0.10775	-0.21685	-0.41538	1	0.0767168	0.0398881	0.33791	0.0809	0.01395	-50, -50	0, 0	0, 0
NM_178498.2	IOH26576	solute carrier family 5 (sodium/glucose cotransporter), member 12, mRNA (cDNA clone MGC:52019 IMAGE:5188979), complete cds	5	17	7	5574.25	0	0	0	134	5910	10363.5	-1.48587	0.10237	0.5886	-0.04161	0.46954	0.01777	1	0.0061966	0.0104446	0.63323	0.03589	0.08945	0, -50	0, 0	0, 0
NM_002623.2	IOH12205	prefoldin subunit 4 (PFDN4)	5	17	9	28502.9	0	0	0	48.5	1401.5	2555	-0.33115	-4.04243	0.33412	-0.11458	-0.32937	-0.65997	1	0.186198	0.257326	0.01458	0.02775	0.01273	-50, -50	0, 0	0, 0
NM_014437.2	IOH4006	solute carrier family 39 (zinc transporter), member 1 (SLC39A1)	5	17	11	18184.9	0	0	0	209.5	1606	5700	-0.03794	-2.99513	0.33136	0.02281	-0.29314	-0.38699	0.315537	0.123708	0.0424325	0.25314	0.00881	0.12902	0, 0	0, 0	0, 0
NM_006357.1	IOH4888	ubiquitin-conjugating enzyme E2E 3 (UBC4/5 homolog, yeast) (UBE2E3), transcript variant 1	5	17	13	4922.96	0	0	0	35	594.5	1132	-1.28562	-99.9	-1.49287	-0.1261	-0.47237	-0.78348	1	1	1	0.04041	0.14868	0.10244	-50, -50	0, 0	0, 0
NM_007006.1	IOH4064	nudix (nucleoside diphosphate linked moiety X)-type motif 21 (NUDT21)	5	17	15	71493.8	0	0	0	1070	2447.5	6765.5	0.56876	-1.21732	0.13467	0.7571	-0.14402	-0.29451	0.0092214	0.0426573	0.0328854	0.1282	0.00433	0.20475	0, 0	0, 0	0, 0
BC002559.1	IOH4053	YTH domain family, member 2 (YTHDF2)	5	17	17	21418.4	0	0	0	391.5	-11	-8.5	0.65344	-6.67622	-1.79789	0.17812	-0.57967	-0.88247	0.064908	1	1	0.07405	-4.11408	-2.74524	0, 0	-50, -50	-50, -50
NM_021130.1	IOH4329	peptidylprolyl isomerase A (cyclophilin A) (PPIA)	5	17	19	1554.41	0	0	0	205.5	-38	18.5	-2.14162	-6.23753	-2.26867	0.0194	-0.58445	-0.88012	1	1	1	0.90496	-0.74432	3.78398	-50, 0	-50, -50	-50, -50
NM_014033.1	IOH3148	methyltransferase like 7A (METTL7A)	5	17	21	8636.15	0	0	0	73.5	1866	8509	-0.12854	-2.37968	0.71941	-0.09324	-0.24706	-0.14319	1	0.0901277	0.0147601	0.10583	0.0485	0.03789	-50, -50	0, 0	0, 0
BC000314.1	IOH3485	Reticulon-1	5	18	1	35002.4	0	0	0	176.5	1588	4845.5	-1.86689	-3.35069	0.63708	-0.00534	-0.29633	-0.46116	1	0.14405	0.0513353	0.79725	0.07125	0.02058	0, -50	0, 0	0, 0
NM_015994.2	IOH4090	ATPase, H+ transporting, lysosomal 34kDa, V1 subunit D (ATP6V1D)	5	18	3	20361.7	0	0	0	175	4626	18151	-0.80033	-0.48857	0.64108	-0.00663	0.24202	0.69368	0.709237	0.0124504	0.0031992	0.46871	0.13635	0.09287	-50, 0	0, 0	0, 0
NM_002764.2	IOH4906	phosphoribosyl pyrophosphate synthetase 1 (PRPS1)	5	18	5	39362.9	0	0	0	39	915	3056	-1.76749	-10.9297	0.37792	-0.12268	-0.41558	-0.61648	1	0.778372	0.165217	0.21757	0.06337	0.03471	-50, -50	0, 0	0, 0
BC010358.1	IOH14272	cytochrome P450, family 39, subfamily A, polypeptide 1 (CYP39A1)	5	18	7	5502.13	0	0	0	25	1321	3495.5	-4.88986	-4.6546	0.18532	-0.13462	-0.34364	-0.57834	1	0.228903	0.135228	0.28284	0.04603	0.11187	-50, -50	0, 0	0, 0
BC010956.1	IOH13684	Keratinocyte growth factor	5	18	9	54524.1	0	0	0	75.5	845.5	1914.5	-1.3326	-14.783	-0.12617	-0.09154	-0.4279	-0.71555	1	1	0.679087	0.44019	0.18984	0.05799	-50, -50	0, 0	0, 0
BC093864.1	IOH62000	Disks large homolog 3	5	18	11	40166.1	0	0	0	318.5	1185	2892.5	0.5843	-6.5219	0.34373	0.11583	-0.36774	-0.63067	0.100841	0.423843	0.191176	0.08658	0.16827	0.03447	0, 0	0, 0	0, 0
NM_000673.3	IOH60854	Alcohol dehydrogenase class 4 mu/sigma chain	5	18	13	58924.7	0	0	0	265	1680	5408.5	0.60556	-2.82354	0.26217	0.07018	-0.28003	-0.4123	0.14321	0.114014	0.0493913	0.06938	0.02862	0.14499	0, 0	0, 0	0, 0
BC041345.1	IOH62289	S-adenosylmethionine decarboxylase proenzyme	5	18	15	38781.6	0	0	0	391.5	11609	30558.5	0.81076	0.13489	0.78792	0.17812	1.47942	1.77058	0.0601911	0.001804	0.0010286	0.02348	0.15483	0.05556	0, 0	0, 0	0, 0
BC012760.2	IOH62834	Glycogen synthase kinase-3 beta	5	18	17	22596.4	0	0	1	346.5	10968	44204	0.56827	0.54146	0.87908	0.13972	1.36584	2.95493	0.0861125	0.0016391	0.0004661	0.09591	0.01831	0.03017	0, 0	0, 0	0, 0
NM_006395.1	IOH52654	Autophagy-related protein 7	5	18	19	1191.28	0	0	0	57.5	1701.5	6320.5	-0.34831	-2.82768	0.47241	-0.1069	-0.27621	-0.33314	1	0.113832	0.0314899	0.08608	0.0453	0.09476	-50, -50	0, 0	0, 0
NM_019110.3	IOH13427	Zinc finger protein with KRAB and SCAN domains 4	5	18	21	22916.6	0	0	0	143.5	3917	11873.5	-1.12346	-0.42147	0.87539	-0.03351	0.11638	0.14882	1	0.0156316	0.0068206	0.53711	0.05199	0.00375	-50, 0	0, 0	0, 0
NM_013411.3	IOH59040	Adenylate kinase isoenzyme 2, mitochondrial	5	19	1	43263	0	0	0	28.5	452.5	1314	-4.78521	-44.6917	-0.64733	-0.13164	-0.49754	-0.76768	1	1	1	0.4714	0.22346	0.02368	-50, -50	0, 0	0, 0
BC040545.1	IOH62182	Fermitin family homolog 1	5	19	3	22180	0	0	0	254.5	4715	13865	0.35024	-0.23059	0.70047	0.06122	0.25779	0.32168	0.175978	0.0106313	0.005397	0.14726	0.06719	0.06548	0, 0	0, 0	0, 0
NM_052926.1	IOH35779	Paraneoplastic antigen-like protein 5	5	19	5	9551.77	0	0	0	13	563	1826	-85.3721	-345.513	-0.11985	-0.14487	-0.47796	-0.72324	1	1	0.762901	0.97907	0.09294	0.04105	-50, -50	0, 0	0, 0
NM_002790.1	IOH29609	proteasome (prosome, macropain) subunit, alpha type, 5 (PSMA5)	5	19	7	44861.8	0	0	0	120.5	1694	5557	-2.33837	-3.09209	0.47705	-0.05313	-0.27755	-0.39941	1	0.128152	0.041423	0.86261	0.09935	0.0822	-50, 0	0, 0	0, 0
BC057816.1	IOH29218	Ly6/PLAUR domain-containing protein 5	5	19	9	27039.7	0	0	0	51.5	1797.5	4220	-1.0157	-3.07057	0.30275	-0.11201	-0.25921	-0.51545	1	0.126006	0.083071	0.20595	0.16719	0.10456	-50, -50	0, 0	0, 0
BC057772.1	IOH29154	chromosome 18 open reading frame 22 (C18orf22)	5	19	11	5979.67	0	0	0	41	1944	4444.5	-0.77865	-2.39144	0.50525	-0.12098	-0.23325	-0.49596	1	0.0886095	0.0664237	0.03449	0.09457	0.05075	-50, -50	0, 0	0, 0
BC010056.2	IOH13015	melanoma antigen family F, 1 (MAGEF1)	5	19	13	11744.1	0	0	0	37	1841	4191	-2.55981	-3.24403	0.40924	-0.12439	-0.2515	-0.51797	1	0.137546	0.0795869	0.344	0.23583	0.07221	-50, -50	0, 0	0, 0
NM_018719.2	IOH26280	cell division cycle associated 7-like (CDCA7L)	5	19	15	5620.15	0	0	0	45	1396.5	3844.5	-0.54951	-4.35307	-0.0162	-0.11756	-0.33026	-0.54805	1	0.211775	0.122925	0.03143	0.08456	0.18521	-50, -50	0, 0	0, 0
BC036031.1	IOH27208	snRNA-activating protein complex subunit 3	5	19	17	2853.55	0	0	0	39.5	995.5	2631.5	-1.96241	-9.54867	0.29968	-0.12225	-0.40132	-0.65332	1	0.781634	0.244469	0.26852	0.17402	0.02821	-50, -50	0, 0	0, 0
NM_148978.1	IOH35641	pantothenate kinase 1 (PANK1), transcript variant beta	5	19	19	30545.3	0	0	0	214.5	828.5	2515.5	0.58028	-14.8782	0.08091	0.02708	-0.43091	-0.66339	0.219197	1	0.307768	0.06263	0.09644	0.07786	0, 0	0, 0	0, 0
NM_016298.1	IOH38196	F-box protein 40 (FBXO40)	5	19	21	1768.11	0	0	0	57.5	1226	2863	-1.80961	-5.85809	0.3365	-0.10689	-0.36047	-0.63323	1	0.341485	0.196567	0.45501	0.12458	0.03458	-50, -50	0, 0	0, 0
NM_024680.2	IOH38417	E2F transcription factor 8 (E2F8)	5	20	1	9221.94	0	0	0	35	1341	3719.5	-1.48718	-4.54374	0.35409	-0.1261	-0.34009	-0.55889	1	0.221811	0.107013	0.08081	0.05168	0.07243	-50, -50	0, 0	0, 0
NM_181656.1	IOH41475	chromosome 17 open reading frame 58 (C17orf58), transcript variant 2	5	20	3	7725.93	0	0	0	51	1814	4377.5	-0.5276	-2.57921	0.21943	-0.11244	-0.25628	-0.50179	1	0.0998148	0.0802759	0.08319	0.06393	0.13391	-50, -50	0, 0	0, 0
NM_032853.2	IOH42561	melanoma associated antigen (mutated) 1 (MUM1)	5	20	5	5497.76	0	0	0	46.5	3691	10395	-1.97704	-0.46162	0.70347	-0.11628	0.07633	0.0205	1	0.017441	0.009787	0.38016	0.03755	0.05306	-50, -50	0, 0	0, 0
NM_000909.4	IOH22474	neuropeptide Y receptor Y1 (NPY1R)	5	20	7	4514.26	0	0	0	17	1743	3832.5	-25.9028	-2.79943	0.51363	-0.14145	-0.26887	-0.54909	1	0.11168	0.0919043	0.7487	0.06815	0.03007	-50, -50	0, 0	0, 0
BC015816.1	IOH13863	Microtubule-associated serine/threonine-protein kinase 2	5	20	9	2360.4	0	0	0	147	835	2287	-3.22001	-15.0299	-0.2565	-0.03052	-0.42976	-0.68322	1	1	0.475061	1.1737	0.15412	0.14408	0, -50	0, 0	0, 0
NM_016930.1	IOH13076	syntaxin 18 (STX18)	5	20	11	5067.21	0	0	0	25	1145.5	2818.5	-4.12196	-6.70395	0.36465	-0.13463	-0.37474	-0.63709	1	0.417384	0.200809	0.16971	0.11914	0.02383	-50, -50	0, 0	0, 0
BC005313.1	IOH7368	kallikrein 1 (KLK1)	5	20	13	37097.6	0	0	0	267.5	4267.5	8802	0.58435	-0.20354	0.8363	0.07231	0.17849	-0.11776	0.142049	0.0123393	0.0129758	0.07666	0.02336	0.00289	0, 0	0, 0	0, 0
BC034376.1	IOH22635	amphiphysin (AMPH)	5	20	15	11262.2	0	0	0	31.5	1083.5	2374	-2.58756	-6.89166	0.19236	-0.12908	-0.38572	-0.67568	1	0.384927	0.331767	0.20203	0.00979	0.03455	-50, -50	0, 0	0, 0
NM_000151.1	IOH39425	glucose-6-phosphatase, catalytic subunit (G6PC)	5	20	17	7804.61	0	0	0	53.5	4600	13552	-0.8065	-0.39755	0.87468	-0.11031	0.23741	0.29451	1	0.0120023	0.0051907	0.17182	0.1076	0.00866	-50, -50	0, 0	0, 0
NM_000865.1	IOH39590	5-hydroxytryptamine (serotonin) receptor 1E (HTR1E)	5	20	19	6163.26	0	0	0	65.5	4049	15884	0.02553	-0.27688	0.88538	-0.10007	0.13977	0.49692	1	0.0138784	0.0037242	0.03239	0.0241	0.01006	-50, -50	0, 0	0, 0
BC016879.1	IOH10754	chromosome 6 open reading frame 113 (C6orf113)	5	20	21	13955.9	0	0	0	241.5	7683	26693	0.49957	0.35584	0.92698	0.05012	0.78373	1.43508	0.180851	0.003451	0.0012649	0.09662	0.01822	0.00784	0, 0	0, 0	0, 0
NM_145701.1	IOH12253	cell division cycle associated 4 (CDCA4), transcript variant 14	5	21	1	5632.17	0	0	0	48	2710.5	6568.5	-1.16059	-1.19876	0.5503	-0.115	-0.09742	-0.31161	1	0.0375369	0.0278381	0.20624	0.0707	0.07374	-50, -50	0, 0	0, 0
NM_001008657.1	IOH13916	Treacher Collins-Franceschetti syndrome 1 (TCOF1), transcript variant 3	5	21	3	17189.4	0	0	0	161.5	1782	2732.5	-2.44588	-3.44392	-1.63219	-0.01815	-0.26195	-0.64456	1	0.152707	1	0.95886	0.24284	0.5675	-50, 0	0, 0	0, 0
BC022347.1	IOH13990	lactotransferrin (LTF)	5	21	5	4289.15	0	0	0	216.5	1351.5	2954	0.03982	-4.64321	-0.00386	0.02879	-0.33824	-0.62533	0.283769	0.233109	0.221939	0.23189	0.08528	0.13548	0, 0	0, 0	0, 0
NM_004712.3	IOH4952	hepatocyte growth factor-regulated tyrosine kinase substrate (HGS)	5	21	7	24661.8	0	0	0	161.5	1317.5	3714.5	-0.8069	-4.73295	0.42516	-0.01815	-0.34426	-0.55933	0.824656	0.235797	0.103301	0.45973	0.05635	0.05159	-50, 0	0, 0	0, 0
NM_002550.1	IOH28412	Olfactory receptor 3A1	5	21	9	6911.81	0	0	0	44.5	1540	4811	-1.06094	-3.26161	0.6983	-0.11799	-0.30483	-0.46415	1	0.138518	0.050559	0.14301	0.00918	0.00147	-50, -50	0, 0	0, 0
NM_005135.1	IOH38670	Solute carrier family 12 member 6	5	21	11	12874	0	0	0	31	1204	2728	-1.82184	-5.96562	-0.15738	-0.1295	-0.36437	-0.64495	1	0.344338	0.293417	0.04562	0.10454	0.16122	-50, -50	0, 0	0, 0
NM_003041.1	IOH38149	Sodium/glucose cotransporter 2	5	21	13	9000.11	0	0	0	110	2813.5	7914.5	-2.10701	-0.9112	0.67788	-0.06209	-0.07916	-0.1948	1	0.0314132	0.0175558	0.77139	0.01784	0.04673	0, -50	0, 0	0, 0
NM_001001436.1	IOH29491	UPF0547 protein C16orf87	5	21	15	2135.29	0	0	0	5	832	968	-5.32376	-14.7185	-3.07517	-0.15169	-0.43029	-0.79771	1	1	1	0.84853	0.10029	0.2469	-50, -50	0, 0	0, 0
BC023144.1	IOH10881	SWI/SNF-related matrix-associated actin-dependent regulator of chromatin subfamily A member 5	5	21	17	19539.9	0	0	0	174	1438	4224	-1.36825	-4.13383	0.60463	-0.00748	-0.32291	-0.5151	1	0.1965	0.0705999	0.64209	0.08851	0.0154	-50, 0	0, 0	0, 0
NM_032554.2	IOH28374	Probable G-protein coupled receptor 81	5	21	19	2973.45	0	0	0	59.5	1776.5	4878.5	-0.4754	-2.815	0.47018	-0.10519	-0.26293	-0.4583	1	0.111857	0.0551584	0.13073	0.09433	0.07146	-50, -50	0, 0	0, 0
BC060850.1	IOH39820	Solute carrier family 46 member 3	5	21	21	3467.16	0	0	0	68.5	1116	2806.5	-0.1542	-6.45687	0.24849	-0.09751	-0.37997	-0.63814	1	0.353114	0.216136	0.0929	0.01267	0.05518	-50, -50	0, 0	0, 0
NM_024117.3	IOH3756	mitogen-activated protein kinase associated protein 1 (MAPKAP1), transcript variant 2, mRNA.	5	22	1	10033.9	0	0	0	96	1374	3352.5	-2.63715	-4.1052	0.24955	-0.07404	-0.33425	-0.59075	1	0.18889	0.143376	0.88388	0.0072	0.08669	-50, 0	0, 0	0, 0
BC004101.1	IOH5622	bridging integrator 1 (BIN1)	6	2	11	17600.3	0	0	0	47.5	900.5	2481.5	-0.09646	-0.02378	-0.59889	-0.11543	-0.41816	-0.66634	1	0.791546	0.402018	0.04466	0.0479	0.17752	-50, -50	-50, -50	-50, -50
NM_016321.1	IOH23160	Rh family, C glycoprotein (RHCG)	6	2	13	5727.47	0	0	0	69.5	2425	7014.5	0.01696	0.44088	0.65821	-0.09665	-0.14801	-0.2729	1	0.0508532	0.0220173	0.11192	0.09156	0.02087	-50, -50	0, 0	0, 0
NM_006739.1	IOH2893	minichromosome maintenance complex component 5 (MCM5)	6	2	15	17635.2	0	0	0	67	1815	5595.5	0.29168	0.0592	0.19069	-0.09879	-0.25611	-0.39607	1	0.123914	0.0450196	0.02111	0.17142	0.13787	-50, -50	0, 0	0, 0
BC009650.1	IOH11334	PDS5, regulator of cohesion maintenance, homolog A (S. cerevisiae) (SCC-112)	6	2	17	20169.4	0	0	0	111	3883	11797	0.1434	0.2603	0.57893	-0.06124	0.11035	0.14219	1	0.020046	0.0078338	0.15289	0.18392	0.0838	-50, -50	0, 0	0, -50
BC009197.2	IOH27820	BH3 interacting domain death agonist (BID)	6	2	19	29554.2	0	0	0	43	897.5	2867.5	-0.75381	-1.1009	0.14429	-0.11927	-0.41868	-0.63284	1	1	0.19209	0.19733	0.31751	0.02491	-50, -50	0, 0	0, 0
BC017887.1	IOH27931	eukaryotic translation initiation factor 3, subunit E (EIF3S6)	6	2	21	3551.05	0	0	0	31.5	614.5	1558	-0.7968	-1.60926	-0.8781	-0.12908	-0.46884	-0.7465	1	1	1	0.06734	0.2497	0.02723	-50, -50	-50, -50	0, -50
BC041590.1	IOH28013	bromodomain containing 9 (BRD9)	6	3	1	25745.8	0	0	0	195.5	1770.5	5484	0.40285	0.42512	0.5819	0.01087	-0.26399	-0.40575	0.293803	0.105742	0.0382897	0.12659	0.06111	0.01779	0, 0	0, 0	0, 0
BC060512.1	IOH29424	Transmembrane protein 156	6	3	3	14474.9	0	0	0	193	980	3584	0.06507	-0.07586	-0.12252	0.00874	-0.40407	-0.57066	0.362171	0.645403	0.137531	0.23448	0.08514	0.15231	0, 0	0, -50	0, 0
BC015207.1	IOH11738	ARP3 actin-related protein 3 homolog B (yeast) (ACTR3B)	6	3	5	10522.4	0	0	0	209	2345.5	8150	0.39028	0.62066	0.714	0.02238	-0.16209	-0.17436	0.259393	0.0497316	0.0156838	0.13533	0.03407	0.01648	0, 0	0, 0	-50, -50
NM_002168.1	IOH13257	isocitrate dehydrogenase 2 (NADP+), mitochondrial (IDH2)	6	3	7	14142.7	0	0	0	132.5	1166	3727	-1.4439	-0.19186	-0.008	-0.0429	-0.37111	-0.55824	1	0.43722	0.118541	0.67776	0.1601	0.12825	-50, 0	0, 0	-50, 0
NM_030935.1	IOH3133	TSC22 domain family, member 4 (TSC22D4)	6	3	9	13916.5	0	0	0	89	2259	7492.5	0.12069	0.26001	0.57789	-0.08002	-0.17742	-0.23142	1	0.0661714	0.0199794	0.12712	0.13898	0.05162	-50, -50	0, 0	0, -50
NM_006503.1	IOH3614	proteasome (prosome, macropain) 26S subunit, ATPase, 4 (PSMC4), transcript variant 1	6	3	11	20792.3	0	0	0	249	2775.5	10782	0.82318	0.77255	0.42194	0.05652	-0.0859	0.05409	0.148	0.031572	0.0102228	0.00568	0.00178	0.12815	0, 0	0, 0	0, -50
BC011554.1	IOH12718	N-6 adenine-specific DNA methyltransferase 1 (putative) (N6AMT1)	6	3	13	26847.3	0	0	0	293.5	5049.5	20592.5	0.72496	0.49656	0.11508	0.09449	0.31706	0.90559	0.112051	0.0100395	0.003251	0.04578	0.12309	0.25846	0, 0	0, 0	0, -50
NM_013431.1	IOH12166	killer cell lectin-like receptor subfamily C, member 4 (KLRC4)	6	3	15	10302	0	0	0	100	2396	8277.5	-0.27478	0.41977	0.6438	-0.07062	-0.15315	-0.16329	1	0.0528663	0.0157224	0.2687	0.0968	0.03955	-50, -50	0, 0	0, 0
NM_003406.2	IOH3874	tyrosine 3-monooxygenase/tryptophan 5-monooxygenase activation protein, zeta polypeptide (YWHAZ), transcript variant 1	6	3	17	23570.1	0	0	0	70.5	1679	5692.5	-1.16	0.3061	0.64873	-0.0958	-0.28021	-0.38765	1	0.128369	0.0342511	0.4714	0.08844	0.00211	-50, -50	0, 0	0, 0
BC017589.2	IOH10834	tumor protein D52-like 3 (TPD52L3)	6	3	19	14427.9	0	0	0	283	4867.5	14338	0.63014	0.77086	0.56791	0.08553	0.28481	0.36274	0.126201	0.0094043	0.0052881	0.07496	0.03414	0.09735	0, 0	0, -50	0, -50
NM_170679.1	IOH13678	S-phase kinase-associated protein 1A (p19A) (SKP1A), transcript variant 2	6	3	21	32429.2	0	0	0	96.5	487.5	2207	-1.99689	-3.15576	-0.24349	-0.07362	-0.49133	-0.69017	1	1	0.420388	0.7987	0.36987	0.04421	-50, 0	-50, -50	0, -50
BC007654.1	IOH5936	NIF3 NGG1 interacting factor 3-like 1 (S. pombe) (NIF3L1)	6	4	1	32749.4	0	0	0	79	1350	4510	0.17493	0.45339	0.31535	-0.08854	-0.3385	-0.49028	1	0.200691	0.066312	0.08951	0.01257	0.06961	-50, -50	0, -50	0, 0
NM_000039.1	IOH7318	apolipoprotein A-I (APOA1)	6	4	3	19887.4	0	0	0	18.5	793	3809.5	-5.90403	-0.37572	-0.3824	-0.14017	-0.4372	-0.55109	1	1	0.141387	0.80266	0.09274	0.23963	-50, -50	-50, -50	-50, -50
NM_138773.1	IOH10147	solute carrier family 25, member 46 (SLC25A46)	6	4	5	6622.23	0	0	0	50	1144.5	4303.5	-1.64095	-0.8192	0.35282	-0.11329	-0.37492	-0.50821	1	0.752991	0.0718415	0.50912	0.32436	0.0511	-50, -50	0, -50	-50, 0
NM_030641.2	IOH26930	apolipoprotein L, 6 (APOL6)	6	4	7	2841.22	0	0	0	13.5	512.5	1720.5	-10.1987	-2.18772	-1.4044	-0.14444	-0.48691	-0.7324	1	1	1	0.99519	0.23593	0.20344	-50, -50	-50, -50	-50, 0
NM_006698.1	IOH26699	bladder cancer associated protein (BLCAP)	6	4	9	30441.5	0	0	0	96	6980.5	26548	-8e-05	0.89145	0.84115	-0.07404	0.65924	1.42249	1	0.0041622	0.0013208	0.17678	0.008	0.02962	-50, -50	-50, -50	0, 0
BC050393.1	IOH26678	F-box protein 25 (FBXO25)	6	4	11	4107.75	0	0	0	60	1244	4816.5	-0.11782	-0.39131	0.31133	-0.10476	-0.35728	-0.46368	1	0.426469	0.0578181	0.11785	0.22964	0.08089	-50, -50	-50, 0	0, 0
BC051850.1	IOH27078	Transmembrane protein 120A	6	4	13	10075.4	0	0	0	71.5	3306.5	11264.5	-0.73547	0.39505	0.34009	-0.09495	0.00819	0.09597	1	0.0262866	0.009766	0.34614	0.13109	0.15687	-50, -50	0, 0	-50, 0
NM_005002.3	IOH13734	NADH dehydrogenase (ubiquinone) 1 alpha subcomplex, 9, 39kDa (NDUFA9)	6	4	15	1982.3	0	0	0	271.5	1966.5	4972.5	0.84619	-0.39512	-0.02007	0.07572	-0.22926	-0.45014	0.123351	0.1395	0.0649212	0.0026	0.31679	0.18387	0, 0	-50, -50	-50, 0
BC027609.2	IOH11601	spermatid associated (SPERT)	6	4	17	0	0	0	0	6	-47.5	2.5	-103.736	-1.21048	-2.35032	-0.15084	-0.58614	-0.8815	1	1	1	0.4714	-0.19352	7.07107	-50, -50	-50, -50	-50, -50
BC053600.1	IOH28975	transmembrane and coiled-coil domains 4 (TMCO4)	6	4	19	0	0	0	0	-3.5	58.5	-56.5	-3.5236	-7.26987	-2.07905	-0.15895	-0.56736	-0.88663	1	1	1	-0.60609	4.43604	-0.51312	-50, -50	-50, -50	-50, -50
NM_021728.2	IOH21928	orthodenticle homeobox 2 (OTX2), transcript variant 1	6	4	21	0	0	0	0	-7.5	39	76.5	-3.44304	-3.57684	-2.94933	-0.16236	-0.57082	-0.87509	1	1	1	-1.03709	2.2845	0.37897	-50, -50	-50, -50	-50, -50
BC005378.1	IOH7320	complement component 4 binding protein, beta (C4BPB)	6	5	1	20745.3	0	0	0	73	7386	22315.5	0.10054	0.50707	0.78522	-0.09366	0.7311	1.05513	1	0.0045051	0.0019292	0.09686	0.13384	0.04338	-50, -50	0, 0	0, 0
BC006429.1	IOH6564	Coiled-coil domain-containing protein 115	6	5	3	24625.7	0	0	0	28	572.5	2172.5	-0.99019	-2.65761	-0.62877	-0.13206	-0.47628	-0.69317	1	1	0.544621	0.05051	0.41871	0.13442	-50, -50	-50, -50	-50, 0
NM_003897.2	IOH6603	immediate early response 3 (IER3)	6	5	5	16126.1	0	0	0	281.5	3146	14422	0.38903	0.78178	0.80842	0.08425	-0.02024	0.37002	0.144386	0.0238642	0.004634	0.15323	0.00764	0.02049	0, 0	0, 0	0, 0
BC001052.2	IOH3752	RecQ protein-like (DNA helicase Q1-like) (RECQL)	6	5	7	21238.1	0	0	0	230	3815.5	20493.5	0.75121	0.64124	0.89258	0.04031	0.09839	0.89699	0.179204	0.0168873	0.0021768	0.0246	0.0632	0.00604	0, 0	0, 0	0, 0
NM_152420.1	IOH23039	chromosome 9 open reading frame 41 (C9orf41)	6	5	9	20216.4	0	0	0	253	2642.5	11254	0.49909	0.62339	0.69032	0.05994	-0.10947	0.09506	0.168283	0.0380238	0.0081576	0.1118	0.04362	0.04574	0, 0	0, 0	0, 0
NM_031473.2	IOH40581	intraflagellar transport 81 homolog (Chlamydomonas) (IFT81), transcript variant 2	6	5	11	2.19	0	0	0	-21	-2.5	-58.5	-0.56242	-2.88867	-2.19499	-0.17388	-0.57817	-0.8868	1	1	1	-0.06734	-40.4465	-0.93072	-50, -50	-50, -50	-50, -50
NM_025076.2	IOH40624	UDP-glucuronate decarboxylase 1 (UXS1)	6	5	13	5525.08	0	0	0	120.5	1359	4572	-1.40344	0.4167	0.3027	-0.05313	-0.33691	-0.4849	1	0.201545	0.0648492	0.65136	0.02393	0.07547	0, -50	0, 0	0, 0
NM_000899.3	IOH40380	KIT ligand (KITLG), transcript variant b	6	5	15	16825.5	0	0	0	88.5	1856	6593.5	-0.06565	0.26964	0.52355	-0.08044	-0.24884	-0.30944	1	0.103498	0.0267961	0.18377	0.11277	0.05609	-50, -50	0, 0	0, 0
NM_178496.2	IOH26761	chromosome 3 open reading frame 59 (C3orf59)	6	5	17	23263	0	0	0	274	1920.5	7424	-0.66675	0.63065	0.55055	0.07785	-0.23741	-0.23736	0.293803	0.0781454	0.0206476	0.49549	0.01068	0.05924	0, 0	0, 0	0, 0
NM_145315.2	IOH39795	lactation elevated 1 (LACE1)	6	5	19	23299.1	0	0	0	361.5	3403.5	14081.5	0.46695	0.76944	0.44359	0.15252	0.02538	0.34047	0.0845013	0.0202355	0.005855	0.13888	0.01641	0.13633	0, 0	0, 0	0, 0
NM_016145.1	IOH39838	chromosome 19 open reading frame 56 (C19orf56)	6	5	21	26207	0	0	0	246.5	1581.5	5136	0.29995	-0.26601	0.31814	0.05438	-0.29748	-0.43595	0.196748	0.213633	0.0503123	0.17498	0.24368	0.08811	0, 0	0, -50	0, 0
NM_153320.1	IOH12336	solute carrier family 22 (organic anion transporter), member 7 (SLC22A7), transcript variant 2	6	6	1	21765.9	0	0	0	354.5	4479.5	15616	0.59032	0.5039	0.43704	0.14654	0.21605	0.47365	0.0824224	0.0128893	0.0047594	0.09774	0.11508	0.14327	0, 0	0, 0	0, 0
NM_144582.1	IOH13625	Protein TEX261	6	6	3	7037.48	0	0	0	32.5	2809	9180	-0.72782	0.44187	0.62428	-0.12823	-0.07996	-0.08496	1	0.0366239	0.0128195	0.06527	0.10422	0.05346	-50, -50	0, 0	0, 0
NM_130807.1	IOH10112	MOB1, Mps One Binder kinase activator-like 2A (yeast) (MOBKL2A)	6	6	5	44278.2	0	0	0	763	1740.5	12217	0.63488	-1.40403	-1.25203	0.49513	-0.26931	0.17864	0.0175589	0.467456	0.0257935	0.1038	0.59112	0.66873	0, 0	-50, -50	0, -50
BC029375.1	IOH23125	chromosome 11 open reading frame 30 (C11orf30)	6	6	7	0	0	0	0	167	2436.5	9739.5	-1.61902	0.53858	0.54492	-0.01345	-0.14597	-0.03639	1	0.0476953	0.0118144	0.76215	0.0624	0.08255	0, -50	-50, 0	-50, 0
NM_005034.2	IOH10479	polymerase (RNA) II (DNA directed) polypeptide K, 7.0kDa (POLR2K)	6	6	9	48125.9	0	0	1	342	11952.5	46827	0.72046	0.94252	0.70293	0.13588	1.54029	3.18259	0.0829348	0.0013411	0.0004502	0.05376	0.00302	0.08526	0, 0	0, 0	0, 0
NM_001545.1	IOH11951	immature colon carcinoma transcript 1 (ICT1)	6	6	11	8796.85	0	0	0	129.5	4013.5	17124	-0.88286	0.72709	0.77388	-0.04545	0.13348	0.60454	1	0.0144944	0.0033211	0.49689	0.03894	0.03849	-50, 0	0, 0	0, 0
NM_017583.2	IOH12577	tripartite motif-containing 44 (TRIM44)	6	6	13	17721.6	0	0	0	22.5	512	2530.5	-1.80435	-1.48585	-0.0118	-0.13676	-0.48699	-0.66209	1	1	0.274328	0.09428	0.1022	0.03102	-50, -50	-50, -50	0, 0
BC016866.1	IOH10396	tripartite motif-containing 31 (TRIM31)	6	6	15	29547	0	0	0	97.5	1031	6020	0.22608	-1.39631	0.42595	-0.07276	-0.39503	-0.35923	1	1	0.0340724	0.10879	0.44443	0.07588	-50, -50	0, -50	0, 0
NM_023930.1	IOH3701	potassium channel tetramerisation domain containing 14 (KCTD14)	6	6	17	10219.7	0	0	0	275.5	3077	10666.5	0.81694	-0.06433	0.7912	0.07913	-0.03247	0.04407	0.121504	0.0404904	0.0086681	0.01283	0.26795	0.01067	0, 0	0, 0	0, 0
BC012575.1	IOH12167	Zinc finger CCCH domain-containing protein 7A	6	6	19	51465.4	0	0	0	91.5	3396.5	14114	-0.17771	0.7569	0.62833	-0.07788	0.02415	0.34329	1	0.0204554	0.0052948	0.22411	0.02019	0.07725	-50, -50	0, 0	0, 0
NM_171998.1	IOH9931	Ras-related protein Rab-39B	6	6	21	16544.8	0	0	1	288.5	14463.5	64844.5	0.72008	0.71464	0.9672	0.09023	1.98524	4.74641	0.116206	0.0010168	0.0002056	0.04657	0.08062	0.00173	0, 0	0, 0	0, 0
NM_030588.1	IOH1868	ATP-dependent RNA helicase A	6	7	1	3571.19	0	0	0	35.5	638	1898	-1.86381	-2.12875	-1.42609	-0.12567	-0.46467	-0.71699	1	1	1	0.41829	0.38569	0.26451	-50, -50	0, -50	-50, -50
NM_001467.2	IOH3548	Glucose-6-phosphate translocase	6	7	3	3723.09	0	0	0	25.5	2436.5	7894	-3.36712	0.47921	0.55909	-0.1342	-0.14597	-0.19657	1	0.0492622	0.0181	0.58232	0.08039	0.06199	-50, -50	0, 0	0, 0
NM_001788.3	IOH43444	septin 7 (SEPT7), transcript variant 1	6	7	5	11944	0	0	0	45	624.5	1009.5	-0.66282	-1.3132	-5.53226	-0.11756	-0.46706	-0.79411	1	1	1	0.18856	0.19588	0.41257	-50, -50	-50, -50	0, -50
NM_001008237.1	IOH43157	tetratricopeptide repeat domain 32 (TTC32)	6	7	7	18356.9	0	0	0	32	603.5	1661.5	-3.33545	-0.59703	-1.90857	-0.12866	-0.47078	-0.73751	1	1	1	0.7513	0.02461	0.29493	-50, -50	-50, -50	0, -50
NM_205848.1	IOH43389	synaptotagmin VI (SYT6)	6	7	9	15936	0	0	0	322	3000	13610	0.50106	0.64207	0.8173	0.11882	-0.04611	0.29955	0.104383	0.0284502	0.0051939	0.12298	0.04761	0.01507	0, 0	0, 0	0, 0
XM_378300.2	IOH43210	PREDICTED: Homo sapiens hypothetical LOC399920 (LOC399920)	6	7	11	6895.97	0	0	0	26.5	1603	5830	-1.03328	0.41838	0.64623	-0.13334	-0.29367	-0.37572	1	0.134459	0.0326143	0.02668	0.0494	0.00558	-50, -50	0, 0	0, 0
NM_138717.1	IOH42435	palmitoyl-protein thioesterase 2 (PPT2), transcript variant 2	6	7	13	4926.24	0	0	0	27	2378	7165.5	-2.1193	0.13364	0.60127	-0.13292	-0.15634	-0.2598	1	0.0635133	0.0216658	0.31427	0.18258	0.04036	-50, -50	0, 0	0, 0
NM_004403.1	IOH41276	deafness, autosomal dominant 5 (DFNA5)	6	7	15	19709.3	0	0	0	44	577.5	3027	-0.59412	-1.27303	0.07871	-0.11841	-0.47539	-0.619	1	1	0.176757	0.16071	0.14081	0.05653	-50, -50	-50, -50	0, 0
NM_005765.2	IOH42509	ATPase, H+ transporting, lysosomal accessory protein 2 (ATP6AP2)	6	7	17	9539.94	0	0	0	85	2498	10627.5	0.39999	0.2762	0.76009	-0.08342	-0.13508	0.04068	1	0.0522387	0.0088665	0.03328	0.14437	0.02029	-50, -50	0, 0	0, 0
NM_194457.1	IOH41277	ubiquitin-conjugating enzyme E2, J2 (UBC6 homolog, yeast) (UBE2J2), transcript variant 4	6	7	19	14626.8	0	0	0	220.5	2576	9743	-0.63737	0.46232	0.43921	0.0322	-0.12125	-0.03609	0.438132	0.0438936	0.0124727	0.4714	0.09058	0.11583	0, -50	0, 0	0, -50
NM_032237.2	IOH42245	hypothetical protein FLJ23356 (FLJ23356)	6	7	21	9706.04	0	0	0	48	2872.5	2727	-0.03221	0.0976	-0.79736	-0.115	-0.06871	-0.64504	1	0.042574	0.375137	0.02946	0.21195	0.26241	-50, -50	0, 0	0, -50
NM_152333.1	IOH41357	solute carrier family 25, member 29 (SLC25A29), transcript variant 2	6	8	1	5608.82	0	0	0	201	4352	15340.5	0.77955	0.70273	0.78719	0.01556	0.19346	0.44975	0.230691	0.0123457	0.004128	0.00704	0.05069	0.02992	0, 0	0, 0	0, 0
BC066294.1	IOH40058	lysozyme-like 2 (LYZL2)	6	8	3	7913.89	0	0	0	117.5	998	4589	-2.04144	-0.86462	0.47358	-0.05569	-0.40087	-0.48343	1	1	0.0589236	0.84853	0.29475	0.02589	-50, 0	-50, 0	0, 0
NM_031463.3	IOH43565	Hydroxysteroid dehydrogenase-like protein 1	6	8	5	9277.67	0	0	0	67.5	9484.5	29419	0.12375	0.83102	0.75952	-0.09836	1.10295	1.67168	1	0.002275	0.0011171	0.07333	0.03511	0.0586	-50, -50	0, 0	0, 0
NM_004117.2	IOH27424	FK506 binding protein 5 (FKBP5)	6	8	7	6818.07	0	0	0	256	1623	5268	0.77713	0.14825	0.53042	0.06249	-0.29013	-0.4245	0.14321	0.15299	0.0427579	0.0221	0.12896	0.02819	0, 0	-50, 0	0, 0
BC001778.1	IOH4907	uroporphyrinogen decarboxylase (UROD)	6	8	9	8122	0	0	0	261.5	1241	5190	0.55737	-1.46449	0.22281	0.06718	-0.35781	-0.43126	0.153035	1	0.0517943	0.09464	0.52307	0.11799	0, 0	0, 0	0, 0
NM_002424.1	IOH45732	matrix metallopeptidase 8 (neutrophil collagenase) (MMP8)	6	8	11	5753.47	0	0	0	324.5	2543.5	8869.5	0.87182	0.71329	0.46115	0.12095	-0.12701	-0.11191	0.0855703	0.0395055	0.0149613	0.00218	0.01307	0.10197	0, 0	0, 0	0, 0
NM_006877.1	IOH6246	guanosine monophosphate reductase (GMPR)	6	8	13	9986.89	0	0	0	296.5	1933	6049	0.7278	0.55032	0.61558	0.09706	-0.23519	-0.35671	0.109664	0.0803641	0.0306433	0.04531	0.03512	0.01894	0, 0	0, 0	0, 0
NM_016954.2	IOH46151	T-box 22 (TBX22), transcript variant 2	6	8	15	3691.4	0	0	0	34.5	2026.5	7095	-1.81465	-0.243	0.59147	-0.12652	-0.21863	-0.26592	1	0.116799	0.0222251	0.38942	0.276	0.04246	-50, -50	0, 0	0, 0
BC017258.2	IOH46181	minichromosome maintenance complex component 2 (MCM2)	6	8	17	29767.5	0	0	0	132.5	2377	5331.5	-0.97268	-1.74416	0.23205	-0.04289	-0.15651	-0.41898	1	0.343382	0.0487053	0.52833	0.75024	0.11897	-50, 0	0, -50	0, 0
NM_032496.1	IOH6543	Rho GTPase activating protein 9 (ARHGAP9), transcript variant 1	6	8	19	9390.23	0	0	0	113.5	3353.5	11789	0.10396	0.47862	-0.84037	-0.05911	0.01652	0.1415	0.991674	0.0243427	0.0193139	0.16821	0.10606	0.5349	-50, -50	0, 0	0, 0
BC004564.2	IOH46115	docking protein 3 (DOK3)	6	8	21	6072.63	0	0	0	41.5	3808	12469.5	-1.25252	0.24366	0.67118	-0.12054	0.09706	0.20055	1	0.021108	0.0066746	0.32374	0.18792	0.05744	-50, -50	0, 0	0, 0
NM_016360.1	IOH6606	coiled-coil domain containing 44 (CCDC44)	6	9	1	25775.3	0	0	0	278.5	3531.5	17514.5	0.16396	0.51947	0.66068	0.0817	0.04806	0.63843	0.166804	0.0212834	0.003356	0.22597	0.09671	0.07586	0, 0	0, 0	0, 0
BC020749.1	IOH13125	CD96 molecule (CD96)	6	9	3	4323.02	0	0	0	55	1781	6041.5	-0.05816	0.53098	0.47414	-0.10903	-0.26213	-0.35736	1	0.0983379	0.0329895	0.07714	0.03097	0.06168	-50, -50	0, 0	0, 0
NM_052838.2	IOH12732	septin 1 (SEPT1)	6	9	5	8705.66	0	0	0	76	2512	9593	0.38334	0.56767	0.73383	-0.0911	-0.13259	-0.04911	1	0.0438501	0.011089	0.01861	0.0563	0.02211	-50, -50	0, 0	0, 0
BC025700.1	IOH11281	AF4/FMR2 family, member 4 (AFF4)	6	9	7	38473.2	1	0	0	5464.5	5955.5	26890	0.99253	0.68634	0.69907	4.50708	0.47761	1.45217	0.000289	0.006422	0.0013806	0.00013	0.06898	0.07631	0, 0	0, 0	0, 0
NM_000709.2	IOH6690	branched chain keto acid dehydrogenase E1, alpha polypeptide (BCKDHA)	6	9	9	2483.88	0	0	0	30.5	607	2525.5	-2.6356	-0.65401	0.07786	-0.12994	-0.47016	-0.66253	1	1	0.262813	0.53323	0.03961	0.007	-50, -50	-50, 0	0, 0
BC020616.1	IOH27932	cytochrome P450, family 20, subfamily A, polypeptide 1 (CYP20A1)	6	9	11	7798.05	0	0	0	42.5	920.5	3736	-1.89617	0.07222	0.01746	-0.1197	-0.41461	-0.55746	1	0.697467	0.116264	0.51577	0.02996	0.12151	-50, -50	0, 0	0, 0
BC038713.1	IOH27724	pleckstrin homology, Sec7 and coiled-coil domains 2 (cytohesin-2) (PSCD2)	6	9	13	12667.5	0	0	0	54	931	3232.5	0.18726	-0.15012	-0.08224	-0.10988	-0.41275	-0.60116	1	0.784917	0.167582	0	0.08962	0.11703	-50, -50	0, 0	0, 0
BC003106.1	IOH4523	transmembrane protein 59 (TMEM59)	6	9	15	7925.91	0	0	0	242	3169.5	9507.5	0.81792	0.53817	0.8016	0.05055	-0.01609	-0.05653	0.156981	0.0266537	0.0109305	0.00584	0.08366	0.00022	0, 0	0, 0	0, 0
NM_014002.1		Inhibitor of nuclear factor kappa-B kinase subunit epsilon	6	9	17	5430.01	0	0	0	247	3266	13500	0.3455	0.6176	0.68506	0.05482	0.00101	0.29	0.191224	0.0239342	0.0056351	0.16032	0.06105	0.05699	0, 0	0, 0	0, 0
NM_021158.1		tribbles homolog 3 (Drosophila) (TRIB3)	6	9	19	17305.2	0	0	0	356.5	4048	17865.5	0.03513	-0.47165	0.7511	0.14825	0.13959	0.6689	0.110451	0.0295011	0.0030812	0.27967	0.41714	0.04738	0, 0	0, 0	0, 0
NM_052987.1		Cell division protein kinase 10	6	9	21	23312.2	0	0	0	227.5	3796	20715.5	0.70042	0.66836	0.68929	0.03818	0.09493	0.91626	0.187669	0.0168354	0.0023527	0.04041	0.05439	0.07233	0, 0	0, 0	0, 0
NM_015112.1		Microtubule-associated serine/threonine-protein kinase 2	6	10	1	9933.34	0	0	0	196	4325.5	17058.5	-0.61399	0.40672	0.66699	0.01129	0.18877	0.59886	0.540759	0.0146443	0.0035297	0.45457	0.14402	0.07283	0, -50	0, 0	0, 0
NM_000323.2		Proto-oncogene tyrosine-protein kinase receptor ret	6	10	3	8444.98	0	0	0	179	2520.5	10617	-0.92053	0.63108	0.81187	-0.00321	-0.13109	0.03977	0.808747	0.0420791	0.0086646	0.54514	0.03731	0.00386	0, -50	0, 0	0, 0
BC011399.1		spleen tyrosine kinase (SYK)	6	10	5	30979.1	0	0	1	322	5902	42416.5	0.63551	0.81147	0.89299	0.11881	0.46813	2.79979	0.097476	0.0061438	0.0005004	0.07906	0.02851	0.02129	0, 0	0, 0	0, 0
NM_017988.1		SCY1-like protein 2	6	10	7	4160.2	0	0	0	77.5	1703.5	8064	0.42622	0.34476	0.09834	-0.08982	-0.27586	-0.18182	1	0.121272	0.0222106	0.00912	0.07928	0.20694	-50, -50	0, 0	0, 0
BC006423.1		Serine/threonine-protein kinase 6	6	10	9	19487.5	0	1	1	489.5	25052.5	64902.5	0.59063	0.90057	0.9706	0.26175	3.86165	4.75145	0.0434364	0.0003043	0.0002049	0.10834	0.02532	0.00062	0, 0	0, 0	0, 0
NM_174903.2	IOH22522	RING finger protein 151	6	11	21	25522.9	0	0	0	356.5	2990	8568.5	0.6775	0.71432	0.59379	0.14826	-0.04789	-0.13803	0.0780165	0.0276058	0.0150092	0.06942	0.02507	0.05785	0, 0	0, 0	0, 0
BC020814.1	IOH12692	SGT1, suppressor of G2 allele of SKP1 like 1 (S. cerevisiae) (SUGT1L1)	6	12	1	20520.2	0	0	0	482	4863.5	15282	0.90981	0.66008	0.85387	0.25534	0.2841	0.44466	0.0382858	0.0099684	0.0040282	0.00293	0.06935	0.00833	0, 0	0, 0	0, 0
BC034401.1	IOH22782	cDNA clone IMAGE:5172086, partial cds	6	12	3	61010.8	0	0	0	542.5	2751.5	10256.5	0.68651	0.72512	0.79462	0.30698	-0.09016	0.00848	0.0337311	0.0329719	0.0093806	0.07951	0.01568	0.00724	0, 0	0, 0	0, 0
BC032003.1	IOH22182	serine peptidase inhibitor, Kazal type 6 (SPINK6)	6	12	5	25223.5	0	0	1	290	14669.5	53333	0.63927	0.5346	0.82153	0.09151	2.02175	3.74728	0.119698	0.0010846	0.0003267	0.07315	0.13993	0.04781	0, 0	0, 0	0, 0
NM_015991.1	IOH23091	complement component 1, q subcomponent, A chain (C1QA)	6	12	7	13300.6	0	0	0	209	4077	16198	0.45312	0.73874	0.57589	0.02238	0.14473	0.52417	0.251056	0.0139328	0.0041078	0.11503	0.03608	0.10014	0, 0	0, 0	0, 0
NM_033261.2	IOH12134	isopentenyl-diphosphate delta isomerase 2 (IDI2)	6	12	9	42643.4	0	0	0	206	3448	14505	0.74255	0.793	0.84148	0.01983	0.03327	0.37723	0.22369	0.0194417	0.0045075	0.0206	0.00984	0.01014	0, 0	0, 0	0, 0
BC003651.1	IOH5212	pyridoxal (pyridoxine, vitamin B6) kinase (PDXK)	6	12	11	12400.8	0	0	0	76.5	2050.5	7055	-0.00593	0.20002	0.42206	-0.09068	-0.21437	-0.2694	1	0.0855671	0.0245252	0.13865	0.14587	0.09401	-50, -50	0, 0	0, 0
BC012899.1	IOH11155	sialidase 4 (NEU4)	6	12	13	5287.63	0	0	0	32.5	1887.5	4822	-2.03075	0.3891	0.30378	-0.12823	-0.24326	-0.4632	1	0.0928803	0.057909	0.41339	0.0798	0.08329	-50, -50	0, 0	0, 0
BC008054.1	IOH7016	Transmembrane protein 43	6	12	15	3282.6	0	0	0	29.5	1650	3564	-1.32083	-0.51559	0.31723	-0.13078	-0.28534	-0.57239	1	0.231518	0.109574	0.16779	0.32313	0.02698	-50, -50	0, 0	0, 0
NM_079834.1	IOH9634	secretory carrier membrane protein 4 (SCAMP4)	6	12	17	10348.8	0	0	0	80	3892	14107.5	0.01309	0.7406	0.75971	-0.08769	0.11194	0.34273	1	0.0153756	0.0049638	0.14142	0.03307	0.03514	-50, -50	0, 0	0, 0
BC002778.1	IOH5313	Myosin light chain 2, lymphocyte-specific	6	12	19	40003.6	0	0	0	137.5	1278.5	6377.5	-0.99454	0.45053	0.58667	-0.03863	-0.35117	-0.3282	1	0.230467	0.027828	0.53997	0.00387	0.03337	0, -50	0, 0	0, 0
NM_004708.2	IOH11821	programmed cell death 5 (PDCD5)	6	12	21	15188.2	0	0	0	47.5	480	1831	-1.3367	-3.23518	-0.79929	-0.11543	-0.49267	-0.7228	1	1	0.873821	0.40193	0.36828	0.09809	-50, -50	-50, -50	0, 0
NM_021088.1	IOH6563	Zinc finger protein 2	6	13	1	4889.08	0	0	0	50.5	2993.5	9591	-1.08125	0.39714	0.52126	-0.11286	-0.04727	-0.04928	1	0.0326342	0.0123433	0.35005	0.12307	0.08891	-50, -50	0, 0	0, 0
NM_024331.1	IOH3905	chromosome 20 open reading frame 121 (C20orf121), transcript variant 1	6	13	3	10213.1	0	0	0	57.5	1013	3347	-0.21411	-0.84538	-0.15844	-0.10689	-0.39822	-0.59123	1	1	0.162473	0.13527	0.29457	0.14662	-50, -50	0, -50	0, 0
NM_144716.1	IOH13356	coiled-coil domain containing 12 (CCDC12)	6	13	5	23277.8	0	0	0	78	1114.5	3107.5	-1.55619	-1.85381	0.06377	-0.0894	-0.38023	-0.61201	1	1	0.168331	0.61645	0.59322	0.06713	-50, -50	0, -50	0, 0
BC001105.1	IOH3794	dysbindin (dystrobrevin binding protein 1) domain containing 2 (DBNDD2)	6	13	7	12646.7	0	0	0	29.5	585	2996	-1.32083	-0.67239	0.13981	-0.13078	-0.47406	-0.62169	1	1	0.17499	0.16779	0.02417	0.03729	-50, -50	-50, -50	0, 0
BC014237.1	IOH22994	DEAH (Asp-Glu-Ala-His) box polypeptide 30 (DHX30)	6	13	9	7589.33	0	0	0	13.5	1828	6160.5	-7.18975	0.25163	0.5586	-0.14444	-0.2538	-0.34703	1	0.108396	0.0303419	0.4714	0.11605	0.03822	-50, -50	0, 0	0, 0
BC021701.1	IOH23015	chromosome 14 open reading frame 147 (C14orf147)	6	13	11	13478.3	0	0	0	94.5	2803	9079.5	-0.13758	0.28118	0.5848	-0.07532	-0.08103	-0.09367	1	0.0402981	0.0133776	0.217	0.15338	0.06503	-50, -50	0, 0	0, 0
NM_021158.1	IOH14340	tribbles homolog 3 (Drosophila) (TRIB3)	6	13	13	10884.1	0	0	0	34.5	920.5	3777	-0.45338	-0.18256	0.01942	-0.12652	-0.41461	-0.5539	1	0.829549	0.113466	0.0205	0.09449	0.12319	-50, -50	0, 0	0, 0
BC000953.2	IOH3022	RIO kinase 2 (yeast) (RIOK2)	6	13	15	7417.77	0	0	0	248.5	4348	14379.5	0.67382	0.83403	0.79051	0.05609	0.19275	0.36633	0.159697	0.0115779	0.0047027	0.05406	0.00911	0.02611	0, 0	0, 0	0, 0
BC026058.1	IOH13488	stromal antigen 3-like (FLJ13195)	6	13	17	4109.54	0	0	0	20.5	896.5	2124	-4.01535	0.09579	-1.05149	-0.13847	-0.41886	-0.69737	1	0.740764	0.754268	0.5174	0.01656	0.22971	-50, -50	-50, 0	0, 0
NM_138807.1	IOH12627	chromosome 3 open reading frame 31 (C3orf31)	6	13	19	1655.56	0	0	0	22.5	755.5	2468.5	-2.59737	-0.60325	-0.39332	-0.13676	-0.44385	-0.66747	1	1	0.358686	0.28284	0.12822	0.12232	-50, -50	0, -50	0, 0
BC007557.1	IOH6840	F-box/LRR-repeat protein 20	6	13	21	5621.24	0	0	0	58.5	1509.5	5183	-0.19079	0.46014	0.28478	-0.10604	-0.31023	-0.43187	1	0.151863	0.0502387	0.13296	0.02857	0.09932	-50, -50	0, 0	0, 0
NM_002298.2	IOH5905	lymphocyte cytosolic protein 1 (L-plastin) (LCP1)	6	14	1	24633.3	0	0	0	57	326	2073.5	-0.10023	-9.61447	-0.33695	-0.10732	-0.51996	-0.70176	1	1	0.50806	0.09924	0.55961	0.04331	-50, -50	0, -50	0, 0
BC018942.1	IOH12834	Rho GTPase-activating protein SYDE1	6	14	3	8101.85	0	0	0	89	3518.5	11966.5	-1.36976	0.55231	0.40629	-0.08002	0.04576	0.1569	1	0.021079	0.008327	0.58793	0.08622	0.13951	-50, -50	0, 0	0, 0
NM_014310.3	IOH12833	RASD family, member 2 (RASD2)	6	14	5	22861.9	0	1	1	598.5	19399.5	60252.5	0.34353	0.79583	0.92752	0.35476	2.85992	4.34785	0.0332032	0.0005375	0.0002429	0.19494	0.05755	0.01414	0, 0	0, 0	0, 0
NM_001667.1	IOH1753	ADP-ribosylation factor-like 2 (ARL2)	6	14	7	43322	0	0	0	181	-25	-23.5	-0.777	-1.78322	-2.15303	-0.00151	-0.58215	-0.88376	0.709237	1	1	0.50005	-1.58392	-0.39117	0, -50	-50, -50	-50, -50
NM_002070.1	IOH14604	guanine nucleotide binding protein (G protein), alpha inhibiting activity polypeptide 2 (GNAI2)	6	14	9	33541.7	0	0	0	308.5	3585	15416.5	0.37342	0.52396	0.65475	0.1073	0.05754	0.45634	0.121504	0.0205528	0.004364	0.16274	0.09625	0.0727	0, 0	0, 0	0, 0
NM_018291.2	IOH14716	hypothetical protein FLJ10986 (FLJ10986)	6	14	11	3103.49	0	0	0	37.5	1511.5	4258	-0.72287	0.46426	0.24599	-0.12396	-0.30988	-0.51215	1	0.151025	0.0777138	0.13199	0.0276	0.08038	-50, -50	0, 0	0, 0
NM_024779.2	IOH11402	phosphatidylinositol-5-phosphate 4-kinase, type II, gamma (PIP4K2C)	6	14	13	27111.8	0	0	0	221.5	1166.5	3575	-0.13654	0.12067	0.05769	0.03306	-0.37101	-0.57144	0.311751	0.35511	0.12492	0.30966	0.07577	0.10087	0, 0	0, -50	0, 0
NM_001744.2	IOH13877	calcium/calmodulin-dependent protein kinase IV (CAMK4)	6	14	15	17920.5	0	0	0	291.5	2220.5	8605	-0.09558	0.09829	0.69593	0.09279	-0.18424	-0.13486	0.17758	0.0758191	0.0141399	0.31292	0.18565	0.0263	0, 0	0, 0	0, 0
BC024291.1	IOH14775	BR serine/threonine kinase 2 (BRSK2)	6	14	17	31823.8	0	0	0	122	1648.5	4789	-3.63033	0.26601	0.43439	-0.05185	-0.28561	-0.46607	1	0.137305	0.0549054	1.35625	0.09737	0.04371	0, -50	0, 0	0, 0
BC009615.1	IOH9891	OTU domain, ubiquitin aldehyde binding 2 (OTUB2)	6	14	19	4737.19	0	0	0	11.5	721.5	2230.5	-14.6339	-1.89918	-0.25259	-0.14615	-0.44988	-0.68813	1	1	0.412776	1.16826	0.40868	0.05041	-50, -50	-50, -50	0, 0
BC013567.1	IOH9922	ubiquitin specific peptidase 48 (USP48)	6	14	21	4269.48	0	0	0	18	959	3311	-7.85589	0.20975	0.1611	-0.1406	-0.40779	-0.59435	1	0.569366	0.139326	1.17851	0.0059	0.0551	-50, -50	0, 0	0, 0
BC009564.1	IOH9952	annexin A2 (ANXA2)	6	15	1	36130.5	0	0	0	106.5	556.5	2100.5	-1.57013	-1.21296	-0.36834	-0.06508	-0.47912	-0.69941	1	1	0.502584	0.68387	0.10546	0.05622	-50, 0	-50, -50	0, 0
NM_001613.1	IOH9991	actin, alpha 2, smooth muscle, aorta (ACTA2)	6	15	3	5946.89	0	0	0	220.5	2445.5	8134.5	0.73026	0.31729	0.56049	0.0322	-0.14438	-0.17569	0.196748	0.0535053	0.0169971	0.02886	0.12983	0.06407	0, 0	0, 0	0, 0
NM_007198.1	IOH12511	proline synthetase co-transcribed homolog (bacterial) (PROSC)	6	15	5	24489.1	0	0	0	242	1067	3628.5	0.70985	0.15516	0.21931	0.05055	-0.38865	-0.56679	0.165346	0.439971	0.11093	0.04091	0.04639	0.05827	0, 0	-50, 0	0, 0
BC010394.1	IOH12343	FCH and double SH3 domains 2 (FCHSD2)	6	15	7	1167.09	0	0	0	20	615.5	1488.5	-4.35697	-2.00066	-1.11363	-0.13889	-0.46865	-0.75253	1	1	1	0.56569	0.33431	0.04893	-50, -50	-50, -50	0, 0
NM_025099.1	IOH13233	chromosome 17 open reading frame 68 (C17orf68)	6	15	9	1113.54	0	0	0	54	963.5	2434	-1.24034	-0.30265	-0.82463	-0.10988	-0.40699	-0.67047	1	0.794892	0.485203	0.41903	0.13871	0.22892	-50, -50	-50, 0	0, 0
NM_024821.1	IOH10944	coiled-coil domain containing 134 (CCDC134)	6	15	11	2762.46	0	0	0	47	660	2115	-0.37155	-0.47361	-0.37327	-0.11586	-0.46077	-0.69815	1	1	0.496434	0.12036	0.04071	0.06018	-50, -50	-50, -50	0, 0
myeloperoxidase_IV		NA	6	15	13	0	0	0	0	38.5	501.5	1058.5	-0.93387	-1.37467	-2.66669	-0.1231	-0.48886	-0.78985	1	1	1	0.20203	0.06627	0.03273	-50, -50	-50, -50	0, 0
P3099		mitogen-activated protein kinase kinase 1 (MAP2K1); see catalog number for detailed information on wild-type or point mutant status	6	15	15	0	0	0	0	17	540.5	2036	-4.67385	-1.098	-0.50027	-0.14146	-0.48195	-0.70501	1	1	0.580431	0.41595	0.0641	0.07571	-50, -50	0, 0	0, 0
PV3622		testis-specific serine kinase 2 (TSSK2)	6	15	17	0	0	0	0	328.5	5511.5	18723.5	0.24107	0.86131	0.55908	0.12436	0.39893	0.74337	0.115357	0.0069196	0.0030868	0.2088	0.01014	0.11114	0, 0	0, 0	0, 0
PV3834		muscle, skeletal, receptor tyrosine kinase (MUSK)	6	15	19	10507	0	0	0	360	6171	16230	0.53069	0.78149	0.54186	0.15124	0.5158	0.52695	0.0824224	0.0056813	0.004164	0.11785	0.03965	0.11119	0, 0	0, 0	0, 0
PV3830		STE20-like kinase (yeast) (SLK)	6	15	21	7172.82	0	0	0	59	1230	5013	-0.21982	-0.03635	0.50266	-0.10561	-0.35977	-0.44663	1	0.342431	0.0481484	0.14382	0.12992	0.0299	-50, -50	0, 0	0, 0
PV3846		ribosomal protein S6 kinase, 90kDa, polypeptide 2 (RPS6KA2), transcript variant 2	6	16	1	0	0	0	0	276	2166.5	6867.5	0.80941	0.21719	0.69322	0.07956	-0.19382	-0.28567	0.121504	0.0746464	0.0226199	0.01537	0.1472	0.00813	0, 0	0, 0	0, 0
PV4333		BR serine/threonine kinase 1	6	16	3	14244.3	0	0	0	235	1256.5	5083	0.62671	-0.02417	0.5253	0.04458	-0.35507	-0.44055	0.18252	0.321605	0.0462291	0.0662	0.13112	0.02504	0, 0	0, 0	0, 0
PV4341		WNK lysine deficient protein kinase 2	6	16	5	8214.4	0	0	0	43.5	601.5	2303	-1.818	-0.54966	-0.28906	-0.11884	-0.47113	-0.68184	1	1	0.392745	0.50392	0.01293	0.07123	-50, -50	-50, -50	0, 0
BC027596.1	IOH11362	protein phosphatase 2 (formerly 2A), regulatory subunit A, beta isoform (PPP2R1B)	6	16	7	8016.61	0	0	0	52	1178.5	3810.5	-0.03471	0.22475	0.03274	-0.11159	-0.36889	-0.551	1	0.324212	0.110528	0.05439	0.0498	0.12118	-50, -50	0, 0	0, 0
BC011952.1	IOH10475	family with sequence similarity 18, member B2 (FAM18B2)	6	16	13	1424.98	0	0	0	19.5	831.5	1962	-2.12392	-1.55048	-0.69867	-0.13932	-0.43038	-0.71144	1	1	0.708009	0.03626	0.39714	0.1074	-50, -50	0, -50	0, 0
BC059376.1	IOH29245	gamma-aminobutyric acid (GABA) A receptor, epsilon (GABRE)	6	16	15	968.2	0	0	0	22.5	1008.5	2423	-4.97642	-0.00729	-0.20208	-0.13676	-0.39902	-0.67142	1	0.569366	0.334699	0.84853	0.07502	0.06654	-50, -50	0, -50	0, 0
BC053602.1	IOH28986	chromosome 15 open reading frame 38 (C15orf38)	6	16	19	23564.2	0	0	0	79	625.5	2777.5	0.29188	-2.53495	0.13639	-0.08855	-0.46688	-0.64065	1	1	0.20682	0.0537	0.4601	0.01858	-50, -50	0, -50	0, 0
XM_166899.3	IOH28244	olfactory receptor, family 5, subfamily A, member 1 (OR5A1)	6	16	21	2282.81	0	0	0	36	1907	5231	-1.45641	0.63147	0.54302	-0.12524	-0.2398	-0.42771	1	0.0794018	0.0431261	0.31427	0.00964	0.02352	-50, -50	0, 0	0, 0
BC039654.1	IOH29351	tubulin folding cofactor D (TBCD)	6	17	1	18448.3	0	0	0	67.5	3364.5	12615	0.33223	0.79762	0.28509	-0.09836	0.01847	0.21318	1	0.0204554	0.0079854	0.01048	0.00694	0.18116	-50, -50	0, 0	0, 0
BC009195.2	IOH12344	heat shock protein 90kDa beta (Grp94), member 1 (HSP90B1)	6	17	3	38132.4	0	0	0	287	4885	23951.5	0.80176	0.70031	0.76216	0.08894	0.28791	1.19713	0.112864	0.0096734	0.0016908	0.01971	0.05674	0.05282	0, 0	0, 0	0, 0
NM_004936.2	IOH12785	cyclin-dependent kinase inhibitor 2B (p15, inhibits CDK4) (CDKN2B), transcript variant 1	6	17	5	25760	0	0	0	100.5	1566.5	5529.5	-0.29056	0.55554	0.59551	-0.0702	-0.30014	-0.4018	1	0.1317	0.0373764	0.2744	0.00677	0.01471	-50, -50	0, -50	0, 0
NM_030952.1	IOH21129	NUAK family, SNF1-like kinase, 2 (NUAK2)	6	17	7	20880.9	0	0	0	85	2541	8692	0.18394	0.69561	0.7471	-0.08343	-0.12745	-0.12731	1	0.0399555	0.0135066	0.09983	0.01837	0.01106	-50, -50	0, 0	0, 0
BC057770.1	IOH29234	solute carrier family 27 (fatty acid transporter), member 2 (SLC27A2)	6	17	9	9838.27	0	0	0	130.5	4283	19139.5	-1.24389	0.49609	0.51052	-0.0446	0.18123	0.77947	1	0.0142416	0.0030279	0.61228	0.11524	0.12764	0, -50	0, 0	0, 0
BC014051.1	IOH14549	small inducible cytokine subfamily E, member 1 (endothelial monocyte-activating) (SCYE1)	6	17	11	12400.5	0	0	0	320	2116.5	5737	0.36257	-0.07654	0.64479	0.11711	-0.20267	-0.38378	0.113686	0.0945101	0.0337595	0.16794	0.23219	0.00419	0, 0	-50, 0	0, 0
BC010032.1	IOH14597	LAG1 homolog, ceramide synthase 2 (LASS2)	6	17	13	7625.4	0	0	0	81	1826	4786	0.31088	0.293	0.13273	-0.08684	-0.25416	-0.46633	1	0.106068	0.0645268	0.05238	0.10378	0.13267	-50, -50	0, 0	0, 0
BC012736.2	IOH14394	nuclear receptor coactivator 4 (NCOA4)	6	17	15	6462.68	0	0	0	52.5	2380	6463	-0.06954	0.70435	-0.08112	-0.11116	-0.15598	-0.32078	1	0.0460613	0.0389843	0.06734	0.0101	0.23851	-50, -50	0, 0	0, 0
BC028129.1	IOH11339	Hexokinase-3	6	17	17	21028.3	0	0	0	82	2390.5	11940	0.20769	0.73805	0.76892	-0.08599	-0.15412	0.1546	1	0.0448227	0.0069513	0.08623	0.0003	0.02404	-50, -50	0, 0	0, 0
NM_001001568.1	IOH53504	phosphodiesterase 9A (PDE9A), transcript variant 3, mRNA.	6	17	19	30408.7	0	0	0	341	2206.5	11773.5	0.64353	0.54282	0.80423	0.13503	-0.18673	0.14015	0.0866598	0.0595406	0.0070328	0.0788	0.05159	0.01207	0, 0	0, 0	0, 0
NM_006254.3	IOH26352	protein kinase C, delta (PRKCD), transcript variant 1	6	17	21	21065.5	0	0	0	299	3367	12594	0.8389	0.57863	0.73991	0.09918	0.01892	0.21136	0.102236	0.0228665	0.0063212	0.00946	0.07518	0.03605	0, 0	0, 0	0, 0
NM_001002262.1	IOH53496	Zinc finger FYVE domain-containing protein 27	6	18	1	15026.8	0	0	0	154.5	1486	4840.5	-0.47895	0.52893	0.23119	-0.02412	-0.3144	-0.4616	0.778279	0.151863	0.0597101	0.38902	0.00666	0.10532	-50, 0	0, 0	0, 0
BC045626.1	IOH27484	Homeobox protein PKNOX2	6	18	3	0	0	0	0	207	7844	27827.5	-0.8851	0.64856	0.91679	0.02068	0.81225	1.53354	0.596108	0.0036913	0.001158	0.54656	0.08979	0.00597	0, -50	0, 0	0, 0
NM_014314.3	IOH52971	Probable ATP-dependent RNA helicase DDX58	6	18	5	22505.7	0	0	0	216	2500	13330.5	-0.23724	0.68082	0.85927	0.02836	-0.13472	0.27529	0.348477	0.041754	0.0053108	0.34046	0.0215	0.00069	0, -50	0, 0	0, 0
BC037963.1	IOH25981	Beta-adrenergic receptor kinase 1	6	18	7	19584.7	0	0	0	309.5	1555.5	5550	0.82348	0.46603	0.53738	0.10815	-0.30208	-0.40002	0.0961771	0.140742	0.0381758	0.01599	0.03137	0.03262	0, 0	0, -50	0, 0
NM_001007534.1	IOH59764	Putative uncharacterized protein C3orf56	6	18	9	9914.76	0	0	0	45.5	2927.5	11482	-1.56502	0.18962	0.80891	-0.11713	-0.05897	0.11485	1	0.0386279	0.0073873	0.45068	0.18526	0.00924	-50, -50	0, 0	0, 0
NM_014038.1	IOH7437	basic leucine zipper and W2 domains 2 (BZW2)	6	18	11	40873.1	0	0	0	281.5	1226.5	4400.5	0.74381	0.37148	0.52545	0.08425	-0.36039	-0.49979	0.120596	0.268053	0.0627784	0.03768	0.01787	0.00434	0, 0	0, 0	0, 0
NM_001156.2	IOH5300	annexin A7 (ANXA7), transcript variant 1	6	18	13	0	0	0	0	-4.5	4.5	28.5	-5.43522	-1.72157	-2.65739	-0.1598	-0.57692	-0.87925	1	1	1	-2.35702	1.72848	1.46384	-50, -50	-50, -50	-50, -50
BC033777.2	IOH21769	amyotrophic lateral sclerosis 2 (juvenile) chromosome region, candidate 8 (ALS2CR8)	6	18	15	31933.1	0	0	0	232.5	2200	6926	0.55689	0.57455	0.71566	0.04244	-0.18788	-0.28059	0.193039	0.0589261	0.0219818	0.0882	0.04178	0.00204	0, 0	0, 0	0, 0
NM_001001974.1	IOH3868	pleckstrin homology domain containing, family A (phosphoinositide binding specific) member 1 (PLEKHA1), transcript variant 2	6	18	17	36414.6	0	1	1	341.5	62435	65202.5	0.24519	0.84271	0.97027	0.13545	10.4859	4.77748	0.106599	4.98e-05	0.0002031	0.20913	0.04922	0.00077	0, 0	0, 0	0, 0
BC026101.2	IOH10652	nudE nuclear distribution gene E homolog (A. nidulans)-like 1 (NDEL1)	6	18	19	51307	0	0	0	88	1872	6643	0.47408	0.52343	0.24172	-0.08086	-0.24601	-0.30516	1	0.0878647	0.0306083	0.01607	0.03928	0.14306	-50, -50	0, 0	0, 0
NM_014628.2	IOH5724	MAD2L1 binding protein (MAD2L1BP), transcript variant 2	6	18	21	39399	0	0	0	132	2956	10677	-0.08504	0.47963	0.71121	-0.04332	-0.05391	0.04498	0.824656	0.0320557	0.0089952	0.24642	0.09664	0.03603	-50, -50	0, 0	0, 0
NM_017822.2	IOH13333	chromosome 12 open reading frame 41 (C12orf41)	6	19	1	34067.3	0	0	0	94.5	2299	7760	0.19971	0.58053	0.7403	-0.07532	-0.17034	-0.2082	1	0.0531553	0.0171428	0.11224	0.04429	0.00437	-50, -50	0, 0	0, 0
NM_207647.1	IOH21757	fibronectin type III and SPRY domain containing 1-like (FSD1L), transcript variant 1	6	19	3	0	0	0	1	546	12321	37587	0.84188	0.78631	0.87898	0.30996	1.60559	2.38061	0.0308573	0.0013603	0.0006427	0.02849	0.05464	0.02404	0, 0	0, 0	0, 0
NM_007227.3	IOH40151	G protein-coupled receptor 45 (GPR45)	6	19	5	931.05	0	0	0	22.5	1634	4011.5	-3.91906	0.35307	-0.22832	-0.13676	-0.28817	-0.53355	1	0.133299	0.11532	0.59711	0.07097	0.20641	-50, -50	0, 0	0, 0
NM_139215.1	IOH40855	TAF15 RNA polymerase II, TATA box binding protein (TBP)-associated factor, 68kDa (TAF15), transcript variant 1	6	19	7	1083.41	0	0	0	10.5	548.5	847.5	-20.5892	-1.95384	-6.21608	-0.147	-0.48052	-0.80817	1	1	1	1.5489	0.24365	0.15602	-50, -50	0, -50	0, -50
NM_001926.2	IOH40361	defensin, alpha 6, Paneth cell-specific (DEFA6)	6	19	9	19551.8	0	0	0	33.5	2199	6445.5	-0.5071	-0.00053	0.6087	-0.12738	-0.18806	-0.32229	1	0.0824541	0.0269207	0.02111	0.21416	0.02776	-50, -50	0, 0	0, 0
NM_032054.1	IOH36169	protocadherin gamma subfamily A, 5 (PCDHGA5), transcript variant 2	6	19	11	4019.65	0	0	0	52.5	1992	6175	-0.43807	0.58447	0.62721	-0.11116	-0.22474	-0.34577	1	0.0735951	0.0291794	0.17509	0.0284	0.01763	-50, -50	0, 0	0, 0
NM_130463.2	IOH58658	V-type proton ATPase subunit G 2	6	19	13	19819.7	0	0	0	169	2781	7283	-0.96038	0.40428	0.71435	-0.01175	-0.08493	-0.24961	0.930768	0.0382354	0.0198083	0.5523	0.11493	0.00699	0, -50	0, 0	0, 0
NM_003584.1	IOH53923	RNA/RNP complex-1-interacting phosphatase	6	19	15	2624.64	0	0	0	62	2161.5	4584	-2.7507	0.18238	0.5013	-0.10306	-0.1947	-0.48386	1	0.0766163	0.0582443	0.9124	0.15735	0.01759	-50, -50	0, 0	0, 0
NM_031457.1	IOH53868	Membrane-spanning 4-domains subfamily A member 8B	6	19	17	5656.21	0	0	0	77.5	4243	13344	-0.17092	0.71471	0.71139	-0.08983	0.17414	0.27646	1	0.0129519	0.0056955	0.1916	0.04566	0.04801	-50, -50	0, 0	0, 0
NM_152387.2	IOH53987	BTB/POZ domain-containing protein KCTD18	6	19	19	35512	0	0	0	1950.5	5122.5	23104	0.19992	0.86328	0.78323	1.50847	0.33	1.12357	0.0034214	0.008064	0.0017999	0.25921	0.00676	0.04499	0, 0	0, 0	0, 0
NM_025159.1	IOH13469	chromosome X open reading frame 21 (CXorf21)	6	19	21	872.04	0	0	0	5	1228	2728	-37.3561	-0.20695	0.13527	-0.1517	-0.36012	-0.64495	1	0.386061	0.215263	1.13137	0.1762	0.014	-50, -50	0, 0	0, 0
BC025266.1	IOH23199	taspase, threonine aspartase, 1 (TASP1)	6	20	1	20767.1	0	0	0	96.5	2101.5	5981.5	-1.43152	0.58949	0.63306	-0.07362	-0.20533	-0.36257	1	0.0649001	0.0311041	0.62284	0.03264	0.01241	-50, -50	0, 0	0, 0
BC033154.1	IOH23226	Centromere protein L	6	20	3	4412.63	0	0	0	197	1747	5902	-1.54066	0.3259	0.62801	0.01215	-0.26816	-0.36946	1	0.115487	0.0320697	0.75377	0.08824	0.01246	-50, 0	0, 0	0, 0
BC017356.1	IOH14096	Ig mu chain C region	6	20	5	5498.85	0	0	0	37	1823	4318.5	-3.18139	0.49561	0.18327	-0.12439	-0.25468	-0.50691	1	0.0949243	0.0779976	0.80266	0.04422	0.10103	-50, -50	0, 0	0, 0
BC002387.1	IOH3693	nucleosome assembly protein 1-like 1 (NAP1L1)	6	20	7	26108.6	0	0	0	58	3010.5	10326.5	-0.32579	0.77498	0.77353	-0.10647	-0.04426	0.01456	1	0.0263675	0.009345	0.17068	0.00681	0.01431	-50, -50	0, 0	0, 0
BC056414.1	IOH29116	plasmalemma vesicle associated protein (PLVAP)	6	20	9	2380.07	0	0	0	-4	1064	2752	-5.94612	0.28302	-0.24207	-0.15937	-0.38919	-0.64287	1	0.409826	0.259615	-2.82843	0.01196	0.11717	-50, -50	0, 0	0, 0
BC053989.1	IOH29368	zinc finger protein 179 (ZNF179)	6	20	11	3428.81	0	0	0	109	1112	2644.5	-2.27285	-0.00218	-0.12065	-0.06295	-0.38067	-0.6522	1	0.435854	0.264286	0.90821	0.09793	0.073	0, -50	0, 0	0, 0
BC012761.1	IOH14564	NIMA (never in mitosis gene a)-related kinase 6 (NEK6)	6	20	13	43301.3	0	0	0	347.5	4609.5	22506.5	0.74363	0.75256	0.90533	0.14058	0.23909	1.07171	0.079445	0.0106521	0.0017892	0.0468	0.03758	0.00456	0, 0	0, 0	0, 0
NM_018638.4	IOH60258	Ethanolamine kinase 1	6	20	15	43328.6	0	0	1	462.5	8644	33859.5	0.52918	0.90508	0.92575	0.23871	0.95402	2.05708	0.0501821	0.0026563	0.0007758	0.1269	0.009	0.00691	0, 0	0, 0	0, 0
NM_006792.2	IOH58223	mortality factor 4 (MORF4), mRNA.	6	20	17	21970.3	0	0	0	219.5	971.5	3083	0.43029	0.21443	0.20278	0.03135	-0.40558	-0.61414	0.230691	0.547628	0.159104	0.12564	0.00801	0.02706	0, 0	-50, -50	0, 0
NM_000461.3	IOH29857	Thyroid hormone receptor beta	6	20	19	15892.3	0	0	0	84.5	4552.5	18291	-0.33769	0.73363	0.8753	-0.08385	0.22899	0.70583	1	0.0110426	0.0027651	0.25941	0.04302	0.00804	-50, -50	0, 0	0, 0
NM_181268.1	IOH58697	CKLF-like MARVEL transmembrane domain containing 1 (CMTM1), transcript variant 18, mRNA.	6	20	21	17629.4	0	0	0	256	5718.5	20489.5	0.3181	0.36103	0.86363	0.0625	0.43561	0.89665	0.180851	0.0083239	0.0022081	0.17125	0.17175	0.01543	0, 0	0, 0	0, 0
BC100863.2	IOH63510	Neuritin-like protein	6	21	1	17815.5	0	0	0	177	1393	5109	0.10175	0.41914	0.40431	-0.00492	-0.33088	-0.43829	0.419962	0.189279	0.0486352	0.21573	0.02741	0.06173	0, 0	0, 0	0, 0
NM_012427.3	IOH5874	Kallikrein-5	6	21	3	16001.5	0	0	0	261.5	2795	10697.5	-0.20782	0.47675	0.61127	0.06719	-0.08245	0.04675	0.235544	0.036327	0.0094183	0.34341	0.0931	0.06775	0, 0	0, 0	0, 0
NM_014288.2	IOH13691	Centromere protein R	6	21	5	61964.8	0	0	0	944	2596.5	12257	0.59676	0.35711	0.46214	0.64958	-0.11762	0.18211	0.0117157	0.0457353	0.0076967	0.11985	0.12337	0.12311	0, 0	0, 0	0, 0
BC001172.1	IOH4467	Transcriptional adapter 2-alpha	6	21	7	7198.12	0	0	0	72	1886	5828	-1.01349	0.30573	0.54326	-0.09452	-0.24352	-0.37589	1	0.0976117	0.0343479	0.43212	0.10423	0.03664	-50, -50	0, 0	0, 0
NM_002432.1	IOH21730	Myeloid cell nuclear differentiation antigen	6	21	9	3525.3	0	0	0	23.5	644.5	1972	-3.38172	-1.65485	-0.73737	-0.13591	-0.46352	-0.71057	1	1	0.717178	0.51152	0.28855	0.11905	-50, -50	0, -50	0, 0
NM_182571.2	IOH57364	Scavenger receptor cysteine-rich domain-containing protein LOC284297	6	21	11	23721.2	0	0	0	46.5	597.5	1780	-1.28911	-0.63376	-0.62252	-0.11628	-0.47185	-0.72723	1	1	0.835963	0.38016	0.02722	0.0429	-50, -50	0, -50	0, 0
NM_199346.1	IOH22561	Profilin-4	6	21	13	31042.5	0	0	0	104.5	4204.5	21140	-0.15137	0.79769	0.84723	-0.06678	0.16733	0.95311	1	0.0126636	0.0020889	0.23683	0.019	0.02167	-50, -50	0, 0	0, 0
NM_004889.2	IOH57366	ATP synthase subunit f, mitochondrial	6	21	15	16928.2	0	0	0	159	8058.5	26469.5	-0.75515	0.74669	0.80131	-0.02028	0.85027	1.41568	0.893229	0.0033204	0.0013548	0.4803	0.0587	0.04256	0, -50	0, 0	0, 0
NM_022041.2	IOH25725	Gigaxonin	6	21	17	5826.69	0	0	0	40	942	3368.5	-1.03709	0.13226	0.1594	-0.12182	-0.4108	-0.58936	1	0.628551	0.134366	0.24749	0.02102	0.05941	-50, -50	0, 0	0, 0
NM_001010899.1	IOH57359	Putative uncharacterized protein C1orf120	6	21	19	2765.82	0	0	0	35.5	1434.5	3968.5	-0.84148	0.30789	-0.01683	-0.12567	-0.32353	-0.53729	1	0.187729	0.104248	0.13943	0.06359	0.14343	-50, -50	0, 0	0, 0
BC036899.1	IOH25951	Cytoplasmic polyadenylation element-binding protein 4	6	21	21	30130	0	0	0	338	3163.5	9136	0.23082	0.22146	0.75572	0.13247	-0.01714	-0.08877	0.109664	0.0319743	0.012134	0.21339	0.18172	0.01192	0, 0	0, 0	0, 0
BC014837.1	IOH11818	60S ribosomal protein L15	6	22	1	3142.83	0	0	0	121	1633	3740	-2.11518	0.55093	0.16352	-0.05271	-0.28836	-0.55712	1	0.119491	0.10709	0.87658	0.01386	0.08016	0, -50	0, 0	0, 0
NM_152377.1	IOH11555	chromosome 1 open reading frame 87 (C1orf87)	7	2	11	0	0	0	0	547	2744	14598.5	0.41267	0.74132	0.52807	0.31081	-0.09148	0.38534	0.0382858	0.0345885	0.0052292	0.17064	0.0402	0.11397	0, 0	0, 0	0, 0
BC028120.1	IOH11613	ring finger protein 32 (RNF32)	7	2	13	8856.96	0	0	0	131	4005.5	12555	0.42678	0.71857	0.79613	-0.04417	0.13206	0.20797	0.637866	0.0151171	0.0062195	0.08636	0.06196	0.02118	-50, -50	0, 0	0, 0
NM_139355.1	IOH4506	megakaryocyte-associated tyrosine kinase (MATK), transcript variant 1	7	2	15	20971.5	0	0	1	323.5	10437	44007.5	0.74241	0.89956	0.91179	0.12009	1.27174	2.93788	0.0918295	0.0018278	0.000461	0.0459	0.02222	0.0165	0, 0	0, 0	0, 0
NM_138492.1	IOH11385	PRELI domain-containing protein 2	7	2	17	0	0	0	0	70	1922	9375.5	0.00308	0.7652	0.72854	-0.09623	-0.23714	-0.06799	1	0.0783527	0.0117365	0.12122	0.01324	0.02662	-50, -50	0, 0	0, 0
BC060804.1	IOH29226	ADAM metallopeptidase domain 12 (meltrin alpha) (ADAM12)	7	2	19	3612.18	0	0	0	36	1236	3128.5	-0.59077	0.42813	0.20136	-0.12524	-0.3587	-0.61019	1	0.296412	0.158828	0.07857	0.07437	0.04633	-50, -50	0, 0	0, 0
BC060786.1	IOH29290	development and differentiation enhancing factor-like 1 (DDEFL1)	7	2	21	1280.73	0	0	0	274	1139	5397.5	-0.47555	0.31873	0.43658	0.07785	-0.37589	-0.41326	0.256568	0.401264	0.0432238	0.43355	0.09561	0.06773	0, 0	-50, -50	0, 0
BC053861.1	IOH28930	PHD finger protein 8 (PHF8)	7	3	1	2.19	0	0	0	1.5	-52	-67	-18.2234	-1.93427	-2.15387	-0.15468	-0.58694	-0.88755	1	1	1	17.442	-1.95814	-0.75988	-50, -50	-50, -50	-50, -50
BC060862.1	IOH29135	ring finger protein 111 (RNF111)	7	3	3	3949.3	0	0	0	29	508.5	1987.5	-2.09536	-0.11233	-0.42574	-0.13122	-0.48762	-0.70922	1	1	0.627399	0.34136	0.0292	0.07578	-50, -50	0, -50	0, 0
NM_001643.1	IOH7290	apolipoprotein A-II (APOA2)	7	3	5	27492.8	0	0	0	60.5	793	4453.5	-0.93609	-0.01691	0.19321	-0.10434	-0.4372	-0.49518	1	1	0.0741606	0.36232	0.12662	0.11416	-50, -50	-50, 0	0, 0
NM_001001914.1	IOH28295	olfactory receptor, family 2, subfamily G, member 3 (OR2G3)	7	3	7	10846.9	0	0	0	170.5	2991	9659	-1.86797	0.77295	0.72976	-0.01047	-0.04771	-0.04338	1	0.028001	0.0110282	0.84189	0.03404	0.02811	0, -50	0, 0	0, 0
NM_080659.1	IOH7410	chromosome 11 open reading frame 52 (C11orf52)	7	3	9	39984.7	0	1	1	551.5	27466.5	64645.5	0.70999	0.91878	0.96921	0.31465	4.28941	4.72913	0.0323087	0.0002515	0.0002069	0.07308	0.02284	0.00163	0, 0	0, 0	0, 0
BC005220.1	IOH7383	chaperonin containing TCP1, subunit 8 (theta) (CCT8)	7	3	11	24183.2	0	0	0	80	867	3602.5	0.02355	0.22984	0.43195	-0.08769	-0.42409	-0.56905	1	0.99359	0.103301	0.14142	0.0783	0.00923	-50, -50	-50, -50	0, 0
NM_016208.1	IOH5976	vacuolar protein sorting 28 homolog (S. cerevisiae) (VPS28), transcript variant 1	7	3	13	29580.4	0	0	0	33	432	2383.5	-1.94257	-1.5437	-0.19717	-0.1278	-0.50117	-0.67485	1	1	0.36341	0.38569	0.26189	0.08218	-50, -50	-50, -50	0, 0
NM_006253.2	IOH3634	protein kinase, AMP-activated, beta 1 non-catalytic subunit (PRKAB1)	7	3	15	12085.3	0	0	0	118	1614.5	6448.5	0.24416	0.7168	0.42627	-0.05526	-0.29163	-0.32203	0.857916	0.123502	0.0298642	0.13183	0.01533	0.09046	-50, -50	0, 0	0, 0
NM_023039.2	IOH11016	ankyrin repeat, family A (RFXANK-like), 2 (ANKRA2)	7	3	17	27056.6	0	0	0	328.5	-107	-54.5	0.45565	-0.86351	-2.28823	0.12436	-0.59669	-0.88645	0.102944	1	1	0.13991	-0.54189	-1.15472	0, 0	-50, -50	-50, -50
NM_133484.1	IOH2979	TRAF family member-associated NFKB activator (TANK), transcript variant 2	7	3	19	9271.33	0	0	0	33	1101	4486.5	-0.77792	0.18206	0.37262	-0.1278	-0.38262	-0.49232	1	0.487773	0.0662749	0.08571	0.12973	0.06226	-50, -50	0, -50	0, 0
BC014298.1	IOH13449	PRKR interacting protein 1 (IL11 inducible) (PRKRIP1)	7	3	21	0	0	0	0	1439	9928.5	20851.5	0.26888	0.70896	0.77573	1.07199	1.18163	0.92807	0.0060363	0.00223	0.0022307	0.2339	0.08411	0.04642	0, 0	0, 0	0, 0
NM_138777.1	IOH10791	mitochondrial ribosome recycling factor (MRRF), nuclear gene encoding mitochondrial protein, transcript variant 1	7	4	1	0	0	0	0	0.5	-67.5	12.5	-11.2346	-0.49824	-2.8964	-0.15553	-0.58969	-0.88064	1	1	1	32.5269	-0.07333	7.1842	-50, -50	-50, -50	-50, -50
NM_020648.3	IOH10689	twisted gastrulation homolog 1 (Drosophila) (TWSG1)	7	4	3	19914.8	0	0	0	247	4345.5	15930.5	0.4387	0.74857	0.81228	0.05482	0.19231	0.50095	0.18252	0.0124701	0.0037904	0.13169	0.05484	0.02588	0, 0	0, 0	0, 0
BC009462.1	IOH12111	family with sequence similarity 119, member A (FAM119A)	7	4	5	53.93	0	0	0	300.5	3183	9810.5	0.62083	0.43437	0.63954	0.10047	-0.01369	-0.03023	0.112864	0.0293577	0.0111708	0.08236	0.14351	0.05759	0, 0	0, 0	0, 0
NM_033640.1	IOH10841	SCAN domain containing 2 (SCAND2), transcript variant 6	7	4	7	6894.77	0	0	0	256	2027.5	4767	0.52732	0.38752	0.51204	0.0625	-0.21845	-0.46798	0.162485	0.0856858	0.0541567	0.10496	0.13218	0.02937	0, 0	0, 0	0, 0
BC000989.2	IOH2897	chromosome 14 open reading frame 124 (C14orf124)	7	4	9	5107.86	0	0	0	41.5	1422	4345	-1.14454	-1.01124	0.28703	-0.12055	-0.32575	-0.5046	1	0.683876	0.0742927	0.28966	0.51317	0.08267	-50, -50	-50, -50	-50, 0
BC014144.1	IOH12115	ELAV (embryonic lethal, abnormal vision, Drosophila)-like 3 (Hu antigen C) (ELAVL3)	7	4	11	11063	0	0	0	141	816	3221.5	-2.23159	-0.61456	0.23497	-0.03564	-0.43313	-0.60212	1	1	0.146256	0.93278	0.29116	0.04324	-50, 0	0, 0	0, 0
BC009011.1	IOH3300	fatty acid desaturase 2 (FADS2)	7	4	13	19447.5	0	0	0	69	2390	9554	-0.63401	0.54557	0.70646	-0.09708	-0.15421	-0.0525	1	0.0529239	0.0114112	0.30744	0.09408	0.03479	-50, -50	0, 0	0, 0
BC031300.1	IOH23207	chromosome 21 open reading frame 2 (C21orf2)	7	4	15	14816.6	0	0	0	225	1458	5820	-2.25144	0.64142	0.50654	0.03604	-0.31937	-0.37658	1	0.167233	0.0355427	0.99309	0.0291	0.05516	-50, 0	0, 0	0, 0
BC029378.1	IOH23186	telomeric repeat binding factor (NIMA-interacting) 1 (TERF1)	7	4	17	18401.3	0	0	0	409	3878	9671.5	0.21079	0.30024	0.74981	0.19305	0.10947	-0.04229	0.0761709	0.0204971	0.0108908	0.22821	0.19437	0.02186	0, 0	0, 0	0, 0
NM_019849.1	IOH27576	solute carrier family 7, (neutral amino acid transporter, y+ system) member 10 (SLC7A10)	7	4	19	2411.31	0	0	0	19.5	276.5	1379	-4.36908	-2.96104	-1.88093	-0.13932	-0.52873	-0.76204	1	1	1	0.4714	0.1202	0.20613	-50, -50	-50, -50	0, 0
NM_032786.1	IOH13275	zinc finger CCCH-type containing 10 (ZC3H10)	7	4	21	8250.46	0	0	0	310	1968.5	7397	0.58365	0.78421	0.58685	0.10857	-0.22891	-0.23971	0.108115	0.0732184	0.0206218	0.0958	0.00898	0.05353	0, 0	0, 0	0, 0
BC011600.1	IOH13680	cDNA clone IMAGE:3050953, **** WARNING: chimeric clone ****	7	5	1	17767.5	0	0	0	543.5	1424.5	4573	0.18324	0.71787	0.45224	0.30783	-0.3253	-0.48482	0.0440278	0.169855	0.0610344	0.24589	0.00447	0.04144	0, 0	-50, 0	0, 0
NM_172240.1	IOH10829	WD repeat domain 51B (WDR51B)	7	5	3	4510.98	0	0	0	83.5	1943.5	6463	0.20808	0.70716	0.26062	-0.08471	-0.23333	-0.32078	1	0.0787698	0.0324992	0.09315	0.03165	0.14157	-50, -50	-50, 0	0, 0
BC021988.1	IOH14635	Nedd4 family interacting protein 2 (NDFIP2)	7	5	5	20028.8	0	0	0	88.5	3314.5	16011.5	-0.21445	0.78348	0.68355	-0.08044	0.00962	0.50798	1	0.022147	0.0039983	0.23171	0.03477	0.06761	-50, -50	0, 0	0, 0
BC017382.1	IOH14830	ubiquitin specific peptidase 53 (USP53)	7	5	7	14580.9	0	0	0	159.5	5292	15244.5	-1.26607	0.53716	0.3671	-0.01986	0.36003	0.44141	1	0.0091421	0.0052168	0.64282	0.12827	0.16768	-50, 0	0, 0	0, 0
BC032455.1	IOH21667	chromosome 20 open reading frame 160 (C20orf160)	7	5	9	503.36	0	0	0	47	834.5	4016.5	-0.14777	0.36068	-0.01486	-0.11586	-0.42985	-0.53312	1	1	0.104101	0.06018	0.03644	0.15792	-50, -50	-50, -50	0, 0
BC011957.1	IOH10468	BTG family, member 3 (BTG3)	7	5	11	3299.09	0	0	0	48.5	880	3009	-0.261	0.47579	0.04704	-0.11458	-0.42178	-0.62056	1	0.788221	0.188297	0.10206	0.01446	0.08037	-50, -50	-50, -50	0, 0
NM_022496.2	IOH12550	ARP6 actin-related protein 6 homolog (yeast) (ACTR6)	7	5	13	4753.12	0	0	0	47.5	1434.5	5049	-1.67138	0.18472	0.39568	-0.11543	-0.32353	-0.4435	1	0.233109	0.0508824	0.49125	0.16217	0.07171	-50, -50	0, 0	0, 0
NM_004114.2	IOH13832	fibroblast growth factor 13 (FGF13), transcript variant 1A	7	5	15	6616.76	0	0	0	263	2395.5	8466.5	0.83916	0.69231	0.75884	0.06846	-0.15324	-0.14688	0.132206	0.0484946	0.0142875	0.00538	0.0487	0.01027	0, 0	0, 0	0, 0
BC051374.1	IOH28132	sodium channel, voltage-gated, type V, alpha subunit (SCN5A)	7	5	17	8129.19	0	0	0	120	3976	14549.5	-0.76064	0.54321	0.81225	-0.05356	0.12684	0.38109	1	0.0168873	0.004562	0.44783	0.11773	0.0224	-50, -50	0, 0	0, 0
BC047420.1	IOH26512	UBX domain-containing protein 7	7	5	19	20403.9	0	0	0	59.5	295	1871.5	0.08734	-10.2351	-0.28884	-0.10519	-0.52545	-0.71929	1	1	0.664696	0.05942	1.25122	0.01776	-50, -50	-50, 0	0, 0
BC031630.1	IOH22761	endoplasmic reticulum metallopeptidase 1 (ERMP1)	7	5	21	2051.77	0	0	0	10.5	1422.5	5649	-27.5474	0.52149	0.52561	-0.147	-0.32566	-0.39142	1	0.191641	0.0374868	1.5489	0.06214	0.04606	-50, -50	0, 0	0, 0
NM_152772.1	IOH21739	T-complex protein 11-like protein 2	7	6	1	19017.6	0	0	0	130	940.5	4878	-1.69056	-0.51107	0.20799	-0.04503	-0.41107	-0.45835	1	1	0.0605773	0.75062	0.29547	0.12321	0, -50	-50, -50	0, 0
BC066654.1	IOH39960	jumonji domain containing 6 (JMJD6)	7	6	3	16831	0	0	0	58.5	1309	4556	0.23582	0.57979	0.07688	-0.10604	-0.34576	-0.48629	1	0.230467	0.0754075	0.01209	0.03673	0.1521	-50, -50	0, 0	0, 0
NM_002307.1	IOH40009	lectin, galactoside-binding, soluble, 7 (galectin 7) (LGALS7)	7	6	5	21109.2	0	0	0	115.5	1921.5	7027	0.482	0.7059	0.67859	-0.0574	-0.23723	-0.27182	0.793293	0.0810155	0.0219251	0.0551	0.03128	0.02073	-50, -50	0, 0	0, 0
NM_153344.1	IOH40885	chromosome 6 open reading frame 141 (C6orf141)	7	6	7	5762.21	0	0	0	154	2612.5	7348.5	-0.98915	0.80807	0.59291	-0.02455	-0.11478	-0.24391	1	0.0373311	0.0208428	0.55099	0.01705	0.0511	-50, 0	0, 0	0, 0
BC065290.1	IOH39961	cytochrome b reductase 1 (CYBRD1)	7	6	9	8895.2	0	0	0	279.5	3429.5	11754	0.79432	0.75341	0.78048	0.08255	0.02999	0.13845	0.119698	0.0208632	0.0071762	0.02277	0.04557	0.02298	0, 0	0, 0	0, 0
NM_016606.2	IOH40596	receptor accessory protein 2 (REEP2)	7	6	11	10813.8	0	0	0	6463	1792	5679.5	-3.12709	0.5089	0.39347	5.35912	-0.26017	-0.38878	0.251056	0.107556	0.039698	1.3722	0.08602	0.08678	0, 0	0, 0	0, 0
NM_003049.1	IOH40375	solute carrier family 10 (sodium/bile acid cotransporter family), member 1 (SLC10A1)	7	6	13	5053.93	0	0	0	45	2931.5	12677.5	-0.66154	0.22718	0.85414	-0.11756	-0.05825	0.21861	1	0.0399934	0.0059279	0.18856	0.20479	0.00307	-50, -50	0, 0	0, 0
NM_019005.2	IOH40538	WD repeat-containing protein mio	7	6	15	17647.4	0	0	0	205	3615	13616	-0.38957	0.86325	0.71133	0.01897	0.06286	0.30007	0.425891	0.0175506	0.0054914	0.38632	0.01252	0.05204	-50, 0	0, 0	0, 0
NM_144736.3	IOH40597	Protein midA homolog, mitochondrial	7	6	17	18035.2	0	0	0	241	3188	10758	0.78767	0.22187	0.70079	0.04969	-0.0128	0.05201	0.161082	0.0331999	0.0089563	0.0176	0.21071	0.04364	0, 0	0, 0	0, 0
NM_001003937.1	IOH40055	Testis-specific Y-encoded-like protein 6	7	6	19	8940.01	0	0	0	63	2584	7357	0.18312	0.46446	0.73309	-0.1022	-0.11984	-0.24318	1	0.0462963	0.0193901	0.0449	0.12369	0.00769	-50, -50	0, 0	0, 0
NM_000805.2	IOH40360	gastrin (GAST)	7	6	21	22935.2	0	0	0	222	4080	15055	0.3535	0.89251	0.72209	0.03348	0.14527	0.42496	0.235544	0.0132791	0.0044475	0.15289	0.00693	0.05279	0, 0	0, 0	0, 0
BC064428.1	IOH39937	Sodium channel and clathrin linker 1	7	7	1	35474.6	0	0	0	132	1034	5008	-1.68142	-0.05719	0.3864	-0.04332	-0.39449	-0.44706	1	0.708634	0.0520261	0.74996	0.18738	0.07342	0, -50	-50, -50	0, 0
BC066929.1	IOH40095	aspartate beta-hydroxylase (ASPH)	7	7	3	15885.7	0	0	0	248.5	2679.5	9623	0.52141	0.83176	0.50483	0.05609	-0.10291	-0.0465	0.172838	0.0348027	0.0124576	0.10528	0.01082	0.09891	0, 0	0, 0	0, 0
NM_012176.1	IOH26750	F-box protein 4 (FBXO4), transcript variant 1	7	7	5	8903.4	0	0	0	48.5	854	4024	-0.05404	-0.07479	-1.22455	-0.11457	-0.42639	-0.53246	1	1	0.246588	0.04374	0.15732	0.51065	-50, -50	-50, 0	-50, 0
BC045783.1	IOH26422	Uncharacterized protein KIAA1109	7	7	7	10375.1	0	0	0	61.5	1468	4373.5	0.12114	0.11606	0.27747	-0.10348	-0.31759	-0.50213	1	0.229944	0.0736356	0.05749	0.18497	0.0865	-50, -50	0, 0	0, 0
NM_006038.1	IOH14383	spermatogenesis associated 2 (SPATA2)	7	7	9	14232.3	0	0	0	184	3569.5	17078	-1.3241	0.79721	0.65924	0.00106	0.0548	0.60055	1	0.0186695	0.003549	0.67636	0.03308	0.07784	-50, 0	0, 0	0, 0
BC040553.1	IOH27521	coiled-coil domain containing 60 (CCDC60)	7	7	11	3527.09	0	0	0	29.5	1147.5	3195.5	-3.08567	0.16677	0.07291	-0.13078	-0.37438	-0.60438	1	0.43722	0.162616	0.59924	0.13988	0.08696	-50, -50	0, 0	0, 0
NM_005794.2	IOH41302	dehydrogenase/reductase (SDR family) member 2 (DHRS2), transcript variant 2	7	7	13	5105.47	0	0	0	269.5	3153	14313.5	0.52738	0.65741	0.86128	0.07401	-0.01901	0.36061	0.146781	0.0264692	0.0046066	0.10757	0.07266	0.00598	0, 0	0, 0	0, 0
NM_016233.1	IOH44889	peptidyl arginine deiminase, type III (PADI3)	7	7	15	14562.6	0	0	0	229.5	1095	3923.5	0.21289	0.52864	0.45303	0.03988	-0.38369	-0.54119	0.238028	0.390645	0.0848725	0.20027	0.031	0.01784	0, 0	0, 0	0, 0
XM_170840.2	IOH43016	CMT1A duplicated region transcript 15 protein-like protein	7	7	17	1296.74	0	0	0	32.5	625.5	1361.5	-1.57716	0.18972	-1.45568	-0.12823	-0.46688	-0.76355	1	1	1	0.28284	0.01922	0.10751	-50, -50	-50, 0	0, 0
NM_205833.1	IOH41224	immunoglobulin superfamily, member 1 (IGSF1), transcript variant 2	7	7	19	5461.41	0	0	0	91.5	1561.5	5452.5	0.08147	0.43839	0.42654	-0.07788	-0.30102	-0.40848	1	0.15852	0.0425278	0.14683	0.09555	0.07198	-50, -50	0, 0	0, 0
BC058920.1	IOH29109	Acyl carrier protein, mitochondrial	7	7	21	9696.79	0	0	0	228	761.5	2913	-1.43757	-0.31677	-0.62235	0.0386	-0.44278	-0.62889	0.808747	1	0.305181	0.73192	0.19593	0.25682	-50, 0	0, 0	0, 0
NM_000970.2	IOH1951	60S ribosomal protein L6	7	8	1	2584.42	0	0	0	10.5	923	2845	-17.6479	0.44389	0.22519	-0.147	-0.41417	-0.6348	1	0.691982	0.193565	0.60609	0.03064	0.0179	-50, -50	0, -50	0, 0
NM_006012.2	IOH4910	Putative ATP-dependent Clp protease proteolytic subunit, mitochondrial	7	8	3	12739.7	0	0	0	109	1444.5	8455.5	-2.08003	0.58285	0.63787	-0.06295	-0.32176	-0.14783	1	0.177391	0.0152114	0.84334	0.04553	0.04809	0, -50	0, -50	0, 0
NM_053056.1	IOH1962	G1/S-specific cyclin-D1	7	8	5	11556.8	0	0	0	56.5	2765.5	10544.5	-0.14171	0.52716	0.65491	-0.10775	-0.08767	0.03348	1	0.0382354	0.009551	0.11264	0.10764	0.05707	-50, -50	0, 0	0, 0
NM_139181.1	IOH42674	centaurin, delta 2 (CENTD2), transcript variant 1	7	8	7	37835.6	0	0	0	79	1826.5	6700	0.12856	0.75552	0.51021	-0.08855	-0.25406	-0.3002	1	0.0891113	0.0263807	0.10741	0.01278	0.06839	-50, -50	0, 0	0, 0
NM_018204.2	IOH41837	cytoskeleton associated protein 2 (CKAP2), transcript variant 1	7	8	9	3175.61	0	0	0	35	1712.5	5114	-0.95718	0.31486	0.50827	-0.12609	-0.27426	-0.43786	1	0.135634	0.046709	0.16162	0.1408	0.03954	-50, -50	0, 0	0, 0
NM_138557.1	IOH42691	toll-like receptor 4 (TLR4), transcript variant 4	7	8	11	1422.58	0	0	0	27	988.5	3631.5	-1.97769	0.05721	0.30414	-0.13292	-0.40256	-0.56654	1	0.743793	0.108477	0.26189	0.14807	0.04732	-50, -50	0, -50	0, 0
NM_033360.2	IOH44611	v-Ki-ras2 Kirsten rat sarcoma viral oncogene homolog (KRAS), transcript variant a	7	8	13	2209.97	0	0	0	76.5	3179.5	19808.5	0.25071	0.75407	0.8966	-0.09068	-0.01431	0.83754	1	0.0246697	0.0023347	0.0647	0.04248	0.00568	-50, -50	0, 0	0, 0
NM_198243.1	IOH42495	ankyrin repeat and SOCS box-containing 7 (ASB7), transcript variant 2	7	8	15	7530.32	0	0	0	33.5	1862.5	7098.5	-1.31486	0.49304	0.70428	-0.12737	-0.24768	-0.26562	1	0.0987775	0.0211945	0.23218	0.09377	0.01365	-50, -50	0, 0	0, 0
NM_148571.1	IOH41376	mitochondrial ribosomal protein L27 (MRPL27), nuclear gene encoding mitochondrial protein, transcript variant 2	7	8	17	12598.6	0	0	0	297	8553.5	25452	0.8434	0.84993	0.92637	0.09748	0.93798	1.32736	0.10366	0.0028283	0.0013838	0.00952	0.03596	0.00233	0, 0	0, 0	0, 0
NM_020182.3	IOH41590	transmembrane, prostate androgen induced RNA (TMEPAI), transcript variant 1	7	8	19	21866	0	1	1	90	17146	57238.5	0.29618	0.76583	0.83013	-0.07916	2.46059	4.08625	1	0.0007061	0.0002826	0.07857	0.07077	0.04646	-50, -50	0, 0	0, 0
NM_032788.1	IOH42524	zinc finger protein 514 (ZNF514)	7	8	21	261.17	0	0	0	16.5	1606	3244	-7.10158	0.41007	-0.19514	-0.14188	-0.29314	-0.60017	1	0.150195	0.183754	0.72853	0.10655	0.16566	-50, -50	0, 0	0, 0
NM_000139.2	IOH44387	membrane-spanning 4-domains, subfamily A, member 2 (Fc fragment of IgE, high affinity I, receptor for; beta polypeptide) (MS4A2)	7	9	1	17774	0	0	0	334	7397	19311.5	0.84815	0.87962	-1.26196	0.12905	0.73304	0.7944	0.0819146	0.0037723	0.0105171	0.0127	0.02409	0.70555	0, 0	0, 0	-50, 0
NM_202467.1	IOH45902	GIPC PDZ domain containing family, member 1 (GIPC1), transcript variant 2	7	9	3	21102.6	0	0	0	230	3305.5	14959.5	0.3386	0.80313	0.80524	0.04031	0.00802	0.41668	0.221426	0.0220536	0.0043247	0.15987	0.02845	0.02576	0, 0	0, 0	0, 0
NM_024948.2	IOH45694	chromosome 10 open reading frame 97 (C10orf97)	7	9	5	18806.7	0	0	0	208	3773	16910.5	-1.19403	0.80101	0.8385	0.02153	0.09086	0.58601	0.763687	0.0164992	0.0033132	0.64591	0.03373	0.01953	-50, 0	0, 0	0, 0
NM_000606.1	IOH44341	complement component 8, gamma polypeptide (C8G)	7	9	7	7345.65	0	0	0	77	2973.5	11393	0.40871	0.75415	0.81217	-0.09026	-0.05081	0.10712	1	0.0286558	0.0075346	0.01837	0.03971	0.0113	-50, -50	0, 0	0, 0
NM_182759.2	IOH42521	family with sequence similarity 19 (chemokine (C-C motif)-like), member A3 (FAM19A3), transcript variant 1	7	9	9	6264.38	0	0	0	59	2344	10146	0.20205	0.67431	0.74034	-0.10562	-0.16237	-0.00111	1	0.0515113	0.0099105	0.02397	0.05309	0.02774	-50, -50	0, 0	0, 0
NM_007075.3	IOH45934	WD repeat domain 45 (WDR45), transcript variant 1	7	9	11	24520.6	0	0	0	210	3376.5	14167	0.71326	0.66342	0.75807	0.02324	0.0206	0.34789	0.219197	0.0226551	0.0049471	0.03367	0.07351	0.03873	0, 0	0, 0	0, 0
NM_001003799.1	IOH45702	TCR gamma alternate reading frame protein (TARP), nuclear gene encoding mitochondrial protein, transcript variant 1	7	9	13	24265.1	0	0	1	2634	12052.5	57661.5	0.23969	0.87127	0.91193	2.09172	1.55801	4.12296	0.0018362	0.0013781	0.0002676	0.24805	0.03303	0.01951	0, 0	0, 0	0, 0
NM_003182.1	IOH44355	tachykinin, precursor 1 (substance K, substance P, neurokinin 1, neurokinin 2, neuromedin L, neurokinin alpha, neuropeptide K, neuropeptide gamma) (TAC1), transcript variant beta	7	9	15	11851.6	0	0	0	260	3650	15169	0.28277	0.42616	0.63426	0.06591	0.06906	0.43486	0.179204	0.0217619	0.0045775	0.18494	0.15188	0.08139	0, 0	0, 0	0, 0
BC009416.1	IOH46085	mitochondrial rRNA methyltransferase 1 homolog (S. cerevisiae) (MRM1)	7	9	17	26244	0	0	1	276	10605	33032	0.60993	0.84468	0.92761	0.07956	1.30151	1.98527	0.134303	0.0018171	0.0008162	0.08198	0.04041	0.00702	0, 0	0, 0	0, 0
BC006106.1	IOH6536	ribosomal protein S6 kinase, 70kDa, polypeptide 2 (RPS6KB2)	7	9	19	24496.6	0	0	0	359	3634	13577.5	0.77446	0.89092	0.44771	0.15038	0.06623	0.29673	0.073523	0.0171077	0.0063277	0.03939	0.00389	0.1365	0, 0	0, 0	0, 0
NM_003992.1		Dual specificity protein kinase CLK3	7	9	21	1191.13	0	0	0	627	3806	11096.5	0.783	0.73403	0.77186	0.37908	0.09671	0.08138	0.0241384	0.0167632	0.0081128	0.05188	0.05536	0.02275	0, 0	0, 0	0, 0
NM_145275.1	IOH14017	kinesin light chain 3 (KLC3), transcript variant 2	7	10	3	28903.9	0	0	0	94	1054	3777.5	0.32873	0.32519	0.31574	-0.07575	-0.39096	-0.55386	1	0.50094	0.0989602	0.07522	0.08319	0.0511	-50, -50	-50, 0	0, 0
NM_000430.2	IOH39940	platelet-activating factor acetylhydrolase, isoform Ib, alpha subunit 45kDa (PAFAH1B1)	7	10	5	25845.3	0	0	0	79	1928.5	9408.5	-0.52415	0.32903	0.80009	-0.08854	-0.23599	-0.06512	1	0.100264	0.0112509	0.30432	0.1463	0.00428	-50, -50	0, 0	0, 0
NM_017839.3	IOH40661	acyltransferase like 1 (AYTL1)	7	10	7	6620.33	0	0	0	64	1708.5	7457.5	0.19757	0.65977	0.58953	-0.10135	-0.27497	-0.23446	1	0.110802	0.0202465	0.04419	0.03683	0.05338	-50, -50	0, 0	0, 0
BC006309.2	IOH6411	leukocyte receptor cluster (LRC) member 4 (LENG4)	7	10	9	2577.9	0	0	0	47.5	3046.5	10212.5	-0.08039	0.40093	0.22693	-0.11543	-0.03787	0.00466	1	0.0330286	0.0128132	0.04466	0.15203	0.19075	-50, -50	0, 0	0, 0
NM_002960.1	IOH11798	S100 calcium binding protein A3 (S100A3)	7	11	21	22220.8	0	0	0	81	2472	9105	0.15228	0.72736	0.60231	-0.08684	-0.13968	-0.09146	1	0.0442441	0.0132838	0.10476	0.03947	0.06446	-50, -50	0, 0	0, 0
BC020692.1	IOH13652	deleted in lymphocytic leukemia, 1 (DLEU1)	7	12	1	23618.2	0	0	0	206	2981.5	13625.5	-1.0024	0.75184	0.73919	0.01982	-0.04939	0.30089	0.66041	0.0285185	0.0054082	0.58353	0.04056	0.04313	-50, 0	0, 0	0, 0
NM_145235.1	IOH10778	fibronectin type III and ankyrin repeat domains 1 (FANK1)	7	12	3	28481.5	0	0	0	193.5	3299	19291	-1.14837	0.87925	0.90267	0.00916	0.00686	0.79263	0.841039	0.0212981	0.0024567	0.62489	0.00429	0.00293	-50, 0	0, 0	0, 0
BC022003.1	IOH11205	myotubularin related protein 9 (MTMR9)	7	12	5	30221.7	0	0	0	240	3302	16645.5	0.65902	0.88749	0.45754	0.04884	0.0074	0.56301	0.172838	0.0211662	0.0041529	0.05893	0.00171	0.1421	0, 0	0, 0	0, 0
BC005339.1	IOH7206	thiopurine S-methyltransferase (TPMT)	7	12	7	32122.2	0	0	0	156	960.5	4080.5	-1.24806	0.45146	-0.03112	-0.02284	-0.40753	-0.52757	1	0.607837	0.101588	0.63458	0.0346	0.16549	-50, 0	0, 0	0, 0
NM_019613.2	IOH6706	WDR45-like (WDR45L)	7	12	9	11838.5	0	0	0	94.5	3070.5	14523	0.16191	0.8471	0.32287	-0.07532	-0.03363	0.37879	1	0.0254013	0.0059012	0.1272	0.01174	0.17976	-50, -50	0, 0	0, 0
NM_002364.1	IOH11315	melanoma antigen family B, 2 (MAGEB2)	7	12	11	8439.6	0	0	0	86	1873	9001	0.42246	0.80072	0.71632	-0.08257	-0.24583	-0.10049	1	0.0817854	0.012848	0.03289	0.00076	0.02781	-50, -50	0, 0	0, 0
NM_032341.1	IOH7525	DDI1, DNA-damage inducible 1, homolog 2 (S. cerevisiae) (DDI2)	7	12	13	1964.81	0	0	0	1016	4567.5	10659.5	0.7447	0.80367	0.57774	0.71103	0.23165	0.04346	0.0093956	0.010885	0.0097136	0.07238	0.03855	0.08219	-50, 0	-50, -50	-50, -50
BC027486.1	IOH22849	hCG2020170 (hCG_2020170)	7	12	15	0	0	0	0	0.5	-46.5	40	-4.56758	-1.88058	-3.57511	-0.15553	-0.58597	-0.87826	1	1	1	1.41421	-1.99206	3.99515	-50, -50	-50, -50	-50, -50
BC022341.1	IOH14769	Probable arginyl-tRNA synthetase, mitochondrial	7	12	17	1404.6	0	0	0	31	613.5	1465	-1.29031	-0.2497	-1.54691	-0.12951	-0.46901	-0.75457	1	1	1	0.18248	0.12102	0.17762	-50, -50	-50, -50	0, 0
BC029524.1	IOH22562	Coiled-coil domain-containing protein 46	7	12	19	21603.5	0	0	0	256.5	1215	4628.5	0.24713	0.5664	0.44571	0.06292	-0.36243	-0.48	0.187669	0.284552	0.0596783	0.19573	0.03259	0.04507	0, 0	0, 0	0, 0
NM_006686.2	IOH21791	actin-like 7B (ACTL7B)	7	12	21	8.39	0	0	0	190	11.5	43	-3.96763	-1.4258	-3.16607	0.00617	-0.57569	-0.87799	1	1	1	1.52586	1.16826	2.13776	-50, 0	-50, -50	-50, -50
BC036197.1	IOH27500	hypothetical protein LOC403312 (MGC39545)	7	13	1	0	0	0	0	-14	58	3	-1.89803	-2.91442	-2.63371	-0.16791	-0.56745	-0.88146	1	1	1	-0.60609	0.51204	19.3276	-50, -50	-50, -50	-50, -50
NM_178838.2	IOH23233	hypothetical protein LOC90768 (MGC45800)	7	13	3	0	0	0	0	20.5	-51	-53.5	-2.65064	-0.77764	-2.17305	-0.13847	-0.58676	-0.88637	1	1	1	0.17247	-0.33276	-0.75337	-50, -50	-50, -50	-50, -50
BC029046.1	IOH27332	H1 histone family, member 0 (H1F0)	7	13	5	3803.96	0	0	0	25	1453	5112	-2.07556	0.69938	0.43251	-0.13462	-0.32025	-0.43803	1	0.163101	0.0486118	0.22627	0.01168	0.06225	-50, -50	0, 0	0, 0
NM_016210.1	IOH22819	chromosome 3 open reading frame 18 (C3orf18)	7	13	7	5.99	0	0	0	0	-12	231	-5.04494	-1.95006	-8.8261	-0.15596	-0.57986	-0.86167	1	1	1	1	-5.3033	1.52441	-50, -50	-50, -50	-50, -50
BC017227.1	IOH12094	phosducin-like (PDCL)	7	13	9	24019.2	0	0	0	269.5	1304	3699.5	0.64074	-0.18296	0.22726	0.07401	-0.34665	-0.56063	0.138649	0.396492	0.108555	0.07084	0.25812	0.07282	0, 0	0, -50	0, 0
NM_006643.2	IOH12301	Serologically defined colon cancer antigen 3	7	13	11	24054.4	0	0	0	80.5	1146	5749.5	-0.34754	-0.09224	0.63142	-0.08727	-0.37465	-0.3827	1	0.534436	0.0342373	0.25473	0.21349	0.01587	-50, -50	0, 0	0, 0
NM_024058.1	IOH3251	hypothetical protein MGC5590 (MGC5590)	7	13	13	2046.77	0	0	0	16.5	1727.5	4562	-14.1727	0.18011	0.48319	-0.14188	-0.2716	-0.48577	1	0.14483	0.0603829	2.01418	0.18215	0.03193	-50, -50	-50, 0	0, 0
NM_172341.1	IOH14527	presenilin enhancer 2 homolog (C. elegans) (PSENEN)	7	13	15	15986.3	0	0	0	1197.5	3168	13868.5	-3.15774	0.64499	0.38163	0.8659	-0.01635	0.32198	1	0.0263675	0.0062787	1.36697	0.07678	0.15872	0, -50	0, 0	0, 0
NM_145006.1	IOH10868	sushi domain containing 3 (SUSD3)	7	13	17	1235.62	0	0	0	167.5	730	2083	0.5708	-0.99653	-0.29221	-0.01303	-0.44837	-0.70093	0.366916	1	0.520917	0.06332	0.36033	0.06042	0, 0	-50, 0	0, 0
NM_015975.3	IOH14186	TAF9B RNA polymerase II, TATA box binding protein (TBP)-associated factor, 31kDa (TAF9B)	7	13	19	11202.1	0	0	0	54	680	1923.5	-0.24871	-0.1085	-0.52911	-0.10988	-0.45722	-0.71477	1	1	0.719831	0.13095	0.11438	0.08786	-50, -50	0, -50	0, 0
NM_024093.1	IOH3089	chromosome 2 open reading frame 49 (C2orf49)	7	13	21	13032.1	0	0	0	139.5	1074.5	3703	-2.67008	-0.02171	0.45711	-0.03692	-0.38732	-0.56032	1	0.612351	0.0960435	1.06953	0.1836	0.00687	0, -50	0, 0	0, 0
NM_031227.1	IOH3028	chromosome 20 open reading frame 18 (C20orf18), transcript variant 4	7	14	1	17045.1	0	0	0	184	4390.5	15069	-0.77124	0.76331	0.80452	0.00106	0.20028	0.42618	0.684171	0.0121025	0.0042623	0.49959	0.05041	0.02628	0, -50	0, 0	0, 0
BC020843.1	IOH12055	hepatitis A virus cellular receptor 2 (HAVCR2)	7	14	3	5201.62	0	0	0	58.5	1938	7142	-0.76245	0.75534	0.70334	-0.10604	-0.2343	-0.26184	1	0.0772225	0.0209348	0.30218	0.01678	0.01445	-50, -50	0, 0	0, 0
NM_016186.1	IOH12195	serpin peptidase inhibitor, clade A (alpha-1 antiproteinase, antitrypsin), member 10 (SERPINA10), transcript variant 1	7	14	5	12562.6	0	0	0	25	1046.5	4088	-1.34825	-0.05904	0.41003	-0.13462	-0.39228	-0.52691	1	0.683876	0.0793917	0.05657	0.18987	0.03702	-50, -50	0, 0	0, 0
NM_014485.1	IOH13026	prostaglandin D2 synthase, hematopoietic (PGDS)	7	14	7	29711.5	0	0	0	212	2397.5	9002.5	-0.17603	0.44726	0.55781	0.02495	-0.15288	-0.10036	0.348477	0.0556173	0.013912	0.3202	0.12476	0.07768	0, -50	0, 0	0, 0
NM_080816.1	IOH12104	signal-regulatory protein gamma (SIRPG), transcript variant 2	7	14	9	1599.95	0	0	0	135.5	2285.5	9449.5	-2.28758	0.71237	0.569	-0.04033	-0.17273	-0.06157	1	0.0535053	0.0125122	0.94455	0.03991	0.07745	-50, 0	0, 0	0, 0
BC020600.1	IOH12780	STEAP family member 4 (STEAP4)	7	14	11	4591.32	0	0	0	22	973.5	3615	-3.58967	0.12906	0.38577	-0.13719	-0.40522	-0.56796	1	0.737754	0.104984	0.44998	0.12566	0.02308	-50, -50	0, -50	0, 0
NM_030922.3	IOH12993	non imprinted in Prader-Willi/Angelman syndrome 2 (NIPA2), transcript variant 1	7	14	13	3339.53	0	0	0	30.5	1197	3916	-0.69448	0.34061	0.41636	-0.12993	-0.36562	-0.54184	1	0.343382	0.0868447	0.02318	0.0957	0.02817	-50, -50	0, 0	0, 0
BC033708.1	IOH21753	Ral GEF with PH domain and SH3 binding motif 1 (RALGPS1)	7	14	15	35157.9	0	0	0	1305.5	3456	17992	-0.97484	0.40522	0.89786	0.95807	0.03469	0.67988	0.0174094	0.0248542	0.0028377	0.64509	0.15632	0.00236	0, 0	0, 0	0, 0
NM_001517.1	IOH5457	general transcription factor IIH, polypeptide 4, 52kDa (GTF2H4)	7	14	17	1638.3	0	0	0	25	475	2208	-2.80287	-5.57685	-0.81091	-0.13462	-0.49355	-0.69009	1	1	0.636147	0.39598	1.18794	0.21457	-50, -50	0, 0	0, 0
BC008253.1	IOH3366	chromosome 8 open reading frame 43 (C8orf43)	7	14	19	14736.1	0	0	0	21	317	873	-2.04403	-2.55745	-3.80206	-0.13804	-0.52155	-0.80595	1	1	1	0.06734	0.20968	0.03726	-50, -50	-50, -50	0, 0
NM_004146.3	IOH4112	NADH dehydrogenase (ubiquinone) 1 beta subcomplex, 7, 18kDa (NDUFB7), nuclear gene encoding mitochondrial protein	7	14	21	7228.72	0	0	0	55	1958	6988	0.04554	0.59466	0.55489	-0.10903	-0.23076	-0.27521	1	0.0824541	0.0236067	0.05143	0.06645	0.05849	-50, -50	0, 0	0, 0
BC000607.1	IOH4250	Anaphase-promoting complex subunit 11	7	15	1	37889.5	0	0	0	66	1498.5	5533	-0.64528	0.71443	0.51044	-0.09964	-0.31219	-0.40149	1	0.149371	0.039475	0.29998	0.00991	0.04831	-50, -50	0, 0	0, 0
NM_020445.1	IOH3354	ARP3 actin-related protein 3 homolog B (yeast) (ACTR3B), transcript variant 1	7	15	3	8112.77	0	0	0	208	3229	12885.5	-0.49574	0.78644	0.76918	0.02154	-0.00554	0.23666	0.444451	0.0234336	0.0059749	0.42154	0.03285	0.03101	0, -50	0, 0	0, 0
NM_004155.2	IOH4093	serpin peptidase inhibitor, clade B (ovalbumin), member 9 (SERPINB9)	7	15	5	13590.6	0	0	0	50.5	837.5	4844.5	-2.077	-0.28776	0.50169	-0.11287	-0.42932	-0.46125	1	1	0.0525993	0.6301	0.21023	0.03459	-50, -50	0, 0	0, 0
NM_005666.1	IOH13657	complement factor H-related 2 (CFHR2)	7	15	7	4300.1	0	0	0	45	1936.5	6040	-1.11408	0.79709	0.2478	-0.11756	-0.23458	-0.35749	1	0.0756217	0.037725	0.31427	0.00402	0.13814	-50, -50	0, 0	0, 0
NM_004589.1	IOH10823	SCO cytochrome oxidase deficient homolog 1 (yeast) (SCO1), nuclear gene encoding mitochondrial protein	7	15	9	8142.38	0	0	0	51	2999	15104	-2.383	0.74963	0.7922	-0.11244	-0.0463	0.42922	1	0.0281794	0.0042677	0.72097	0.0415	0.03034	-50, -50	0, 0	0, 0
NM_002784.2	IOH13758	pregnancy specific beta-1-glycoprotein 9 (PSG9)	7	15	11	232.76	0	0	0	6	385.5	708.5	-40.5384	-2.51991	-8.16048	-0.15084	-0.50942	-0.82024	1	1	1	1.41421	0.37602	0.08683	-50, -50	-50, -50	-50, 0
PV3791		Serine/threonine-protein kinase D1	7	15	13	12551.5	0	0	0	70	1664.5	5658	0.07096	0.14846	0.05446	-0.09623	-0.28277	-0.39065	1	0.162479	0.0482867	0.10102	0.18819	0.18921	-50, -50	0, 0	0, 0
PV3690		serine/threonine protein kinase MST4 (MST4), transcript variant 3	7	15	15	7014.53	0	0	0	41	571	2378.5	-4.78595	-0.26039	-0.18223	-0.12098	-0.47655	-0.67529	1	1	0.361983	1.27624	0.10155	0.07759	-50, -50	0, -50	0, 0
PV4805		serine/threonine kinase 3 (STE20 homolog, yeast) (STK3)	7	15	17	14099	0	0	0	61	1073.5	4543.5	0.07328	0.37946	0.46137	-0.10391	-0.3875	-0.48738	1	0.457038	0.0615965	0.06955	0.07048	0.03782	-50, -50	0, 0	0, 0
PV4559		eukaryotic elongation factor-2 kinase	7	15	19	12740.9	0	0	0	179.5	996.5	2899	-0.95324	0.13275	0.30477	-0.00279	-0.40114	-0.63011	0.824656	0.683876	0.178058	0.55544	0.12844	0.00049	0, -50	0, 0	0, 0
PV3873		epidermal growth factor receptor (erythroblastic leukemia viral (v-erb-b) oncogene homolog, avian) (EGFR); see catalog number for detailed information on wild-type or point mutant status	7	15	21	4807.12	0	0	0	382	2489.5	8059.5	0.77698	0.70841	0.7655	0.17002	-0.13658	-0.18221	0.064908	0.0439809	0.0157784	0.04072	0.04573	0.00465	0, 0	0, 0	0, 0
PV4405		p21 protein (Cdc42/Rac)-activated kinase 7	7	16	1	427.28	0	0	0	15.5	680	2128	-6.52329	0.25507	-0.41339	-0.14274	-0.45723	-0.69703	1	1	0.533419	0.50182	0.02288	0.09902	-50, -50	0, -50	0, 0
PV4875		Inhibitor of nuclear factor kappa-B kinase subunit epsilon	7	16	3	9861.22	0	0	0	290.5	2084.5	11351.5	0.63741	0.73311	0.76079	0.09194	-0.20835	0.10352	0.119698	0.0656903	0.0077842	0.07546	0.02816	0.02747	0, 0	0, 0	0, 0
PV4823		a serine/threonione kinase	7	16	5	7764.86	0	0	0	23.5	1200	6395	-2.49648	0.14547	0.66498	-0.13591	-0.36508	-0.32667	1	0.390645	0.0269015	0.27081	0.15203	0.01636	-50, -50	-50, 0	0, 0
NM_024303.1	IOH5245	zinc finger and SCAN domain containing 5 (ZSCAN5)	7	16	7	23755.9	0	0	1	255.5	8324.5	30578	0.31252	0.79944	0.86104	0.06207	0.8974	1.77228	0.18252	0.0030692	0.000985	0.17436	0.05207	0.02747	0, 0	0, 0	0, 0
BC002793.1	IOH5316	interferon (alpha, beta and omega) receptor 2 (IFNAR2)	7	16	9	2688.16	0	0	0	48	1893	5772	-0.85273	0.67279	0.20548	-0.115	-0.24228	-0.38075	1	0.0855671	0.0424896	0.26517	0.04034	0.14578	-50, -50	0, 0	0, 0
NM_014448.2	IOH5304	Rho guanine exchange factor (GEF) 16 (ARHGEF16)	7	16	11	8472.3	0	0	0	30.5	1086.5	3014	-3.46142	0.50353	0.29605	-0.12993	-0.38519	-0.62013	1	0.406123	0.164053	0.7187	0.0371	0.01173	-50, -50	0, 0	0, 0
NM_001864.2	IOH5372	cytochrome c oxidase subunit VIIa polypeptide 1 (muscle) (COX7A1)	7	16	13	2516.66	0	0	0	61	1792.5	6773	-0.32323	0.58081	0.06563	-0.10391	-0.26009	-0.29387	1	0.103027	0.0329113	0.18547	0.0643	0.2065	-50, -50	0, 0	0, 0
BC027989.1	IOH11526	cyclin-dependent kinase 6 (CDK6)	7	16	15	6350.67	0	0	0	37	1252.5	4237.5	-0.39303	0.59505	0.27843	-0.12439	-0.35578	-0.51394	1	0.257219	0.0787622	0.03822	0.02766	0.08127	-50, -50	0, 0	0, 0
NM_013343.1	IOH11992	loss of heterozygosity, 3, chromosomal region 2, gene A (LOH3CR2A)	7	16	17	2851.15	0	0	0	36.5	1501	5126	-0.78279	0.49718	0.03281	-0.12482	-0.31174	-0.43682	1	0.169194	0.0602217	0.13561	0.07443	0.18264	-50, -50	0, 0	0, 0
BC020840.1	IOH14881	T cell receptor alpha locus (TRA@)	7	16	19	0	0	0	0	35.5	1250	3659	-2.66474	0.68222	0.0955	-0.12567	-0.35623	-0.56415	1	0.245294	0.119525	0.61747	0.00226	0.10861	-50, -50	0, 0	0, 0
NM_012092.1	IOH11466	inducible T-cell co-stimulator (ICOS)	7	16	21	2051.14	0	0	0	57.5	2233	6740.5	-0.71284	0.59112	0.29116	-0.10689	-0.18204	-0.29669	1	0.0604452	0.0292664	0.28284	0.076	0.13648	-50, -50	0, 0	0, 0
BC047733.1	IOH26736	tRNA aspartic acid methyltransferase 1 (TRDMT1)	7	17	1	26349	0	0	0	261	1786.5	6322	0.73747	0.67877	0.71112	0.06676	-0.26115	-0.33302	0.140902	0.098192	0.02694	0.03793	0.03444	0.00112	0, 0	0, 0	0, 0
NM_178127.2	IOH26886	angiopoietin-like 5 (ANGPTL5)	7	17	3	7543.14	0	0	0	52	1785.5	5481.5	0.07653	0.6183	0.66359	-0.11158	-0.26133	-0.40597	1	0.101785	0.0372821	0.0272	0.05267	0.0009	-50, -50	0, 0	0, 0
NM_033122.1	IOH26918	chromosome 4 open reading frame 35 (C4orf35)	7	17	5	17279	0	0	0	101	1341	5022	-3.11496	-0.5828	0.42495	-0.06978	-0.3401	-0.44584	1	0.518164	0.050683	1.14817	0.3786	0.06223	-50, 0	0, 0	0, 0
BC028396.1	IOH26867	Polyhomeotic-like protein 2	7	17	7	6886.68	0	0	0	42	3649.5	12304.5	-0.92899	0.82989	0.75386	-0.12012	0.06898	0.18623	1	0.0174847	0.006618	0.2357	0.02344	0.03373	-50, -50	0, 0	0, 0
BC001728.1	IOH4430	TCF3 fusion partner	7	17	9	14714.2	0	0	0	194.5	12006.5	29471	-0.91001	0.67655	0.80446	0.01002	1.54986	1.67619	0.684171	0.0015324	0.001091	0.54896	0.097	0.0453	0, -50	0, 0	0, 0
NM_006408.2	IOH10438	anterior gradient homolog 2 (Xenopus laevis) (AGR2)	7	17	11	13130.8	0	0	0	151.5	4498.5	17510.5	-1.03841	0.79859	0.80228	-0.02668	0.21942	0.63809	1	0.0112771	0.0031409	0.56475	0.03977	0.03243	-50, 0	0, 0	0, 0
NM_006319.2	IOH4047	CDP-diacylglycerol--inositol 3-phosphatidyltransferase (phosphatidylinositol synthase) (CDIPT)	7	17	13	20891.7	0	0	1	300	13202.5	50866	0.85951	0.79215	0.95923	0.10004	1.7618	3.53315	0.100841	0.0011889	0.0003367	0.00471	0.05993	0.00259	0, 0	0, 0	0, 0
NM_006807.2	IOH4111	chromobox homolog 1 (HP1 beta homolog Drosophila ) (CBX1)	7	17	15	12028.2	0	0	0	24	1392	3381	-5.09039	0.25512	0.31361	-0.13548	-0.33106	-0.58827	1	0.240755	0.12618	0.88388	0.13817	0.03095	-50, -50	0, -50	0, 0
NM_006169.1	IOH4357	nicotinamide N-methyltransferase (NNMT)	7	17	17	21027.2	0	0	0	106	-26.5	36.5	0.62587	-1.14609	-2.53631	-0.06551	-0.58242	-0.87856	0.875305	1	1	0	-0.98728	0.05812	-50, -50	-50, -50	-50, -50
NM_024053.1	IOH4348	centromere protein M (CENPM), transcript variant 1	7	17	19	0	0	0	0	191	4266.5	25263	0.72981	0.72407	0.90541	0.00703	0.17831	1.31096	0.262264	0.0131424	0.001419	0.02221	0.06215	0.00901	-50, -50	0, -50	0, 0
NM_014765.1	IOH3218	translocase of outer mitochondrial membrane 20 homolog (yeast) (TOMM20)	7	17	21	4550.58	0	0	1	284	6679.5	43507.5	0.6519	0.89861	0.89498	0.08639	0.6059	2.89447	0.12429	0.0046278	0.0004756	0.06971	0.0162	0.02189	0, 0	0, 0	0, 0
BC000288.1	IOH3404	CCHC-type zinc finger, nucleic acid binding protein (CNBP)	7	18	1	7849.42	0	0	0	49.5	7373.5	15779	-2.75636	0.70527	0.1452	-0.11372	0.72888	0.4878	1	0.0041483	0.005511	0.81424	0.08084	0.24074	-50, -50	0, 0	0, 0
BC002695.1	IOH5262	AP2 associated kinase 1 (AAK1)	7	18	3	31151.8	0	0	0	175	3692.5	21057.5	-0.96773	0.82113	0.85787	-0.00663	0.07659	0.94595	0.875305	0.0171183	0.0021006	0.5576	0.02662	0.01998	0, -50	0, 0	0, 0
NM_170693.1	IOH14023	serum/glucocorticoid regulated kinase 2 (SGK2), transcript variant 1	7	18	5	42686.1	0	0	1	275	6246.5	31095	0.43401	0.93814	0.94495	0.07871	0.52917	1.81714	0.148	0.0052259	0.0009147	0.13885	0.00215	0.00027	0, 0	0, 0	0, 0
NM_001993.2	IOH13709	coagulation factor III (thromboplastin, tissue factor) (F3)	7	18	7	4491.85	0	0	0	55.5	12804.5	28339	0.18806	0.68422	0.73827	-0.1086	1.69127	1.57794	1	0.0013374	0.0012202	0.01274	0.09515	0.06617	-50, -50	0, 0	0, 0
BC010931.1	IOH14302	myocyte enhancer factor 2B (MEF2B)	7	18	9	11741.4	0	0	0	56	998.5	4485.5	-1.07199	-0.39553	0.1933	-0.10817	-0.40079	-0.49241	1	1	0.0730302	0.37881	0.27548	0.11524	-50, -50	-50, 0	0, 0
BC074965.2	IOH61950	Interferon alpha-4	7	18	11	23355.9	0	0	0	54.5	3245	10995.5	0.17079	0.84543	0.81982	-0.10946	-0.0027	0.07262	1	0.0224785	0.0080763	0.01297	0.01438	0.00701	-50, -50	0, 0	0, 0
BC036511.1	IOH62268	Homeobox protein Meis1	7	18	13	26538.1	0	0	0	232	1812	6956.5	-1.60202	0.64121	0.52936	0.04201	-0.25664	-0.27795	0.930768	0.0968935	0.024145	0.78635	0.04683	0.06597	0, -50	0, 0	0, 0
BC036523.1	IOH62112	Mirror-image polydactyly gene 1 protein	7	18	15	24576.5	0	0	0	62.5	460.5	2166.5	0.05998	-2.35792	-0.45859	-0.10262	-0.49612	-0.69369	1	1	0.526696	0.0792	0.4714	0.11717	-50, -50	0, -50	0, 0
XM_936115.1	IOH3340	HLA class II histocompatibility antigen, DQ(3) alpha chain	7	18	17	5635.45	0	0	0	59.5	2542.5	7690.5	-0.97332	0.35243	0.3412	-0.10519	-0.12718	-0.21424	1	0.0513456	0.0216312	0.36841	0.15769	0.13323	-50, -50	0, 0	0, 0
NM_003959.1	IOH60041	Huntingtin-interacting protein 1-related protein	7	18	19	17666.9	0	0	0	59.5	3110.5	13482.5	-0.48379	0.22805	0.62547	-0.10519	-0.02654	0.28848	1	0.034957	0.0058511	0.2258	0.20755	0.07914	-50, -50	0, 0	0, 0
NM_006148.1	IOH54875	LIM and SH3 domain protein 1	7	18	21	34577.6	0	0	0	277.5	1995.5	8303	0.77709	0.72708	0.63759	0.08084	-0.22412	-0.16107	0.122422	0.0731246	0.0158	0.02803	0.02729	0.04684	0, 0	0, 0	0, 0
NM_003151.2	IOH56108	Signal transducer and activator of transcription 4	7	19	1	13584.6	0	0	0	22.5	1118	2922.5	-3.01242	0.42409	0.08405	-0.13676	-0.37961	-0.62807	1	0.394138	0.196757	0.3457	0.06325	0.06315	-50, -50	0, 0	0, 0
BC026083.1	IOH62071	ADAM metallopeptidase domain 5 pseudogene, mRNA (cDNA clone MGC:26894 IMAGE:4828475), complete cds.	7	19	3	11784.5	0	0	0	87.5	3027	10839.5	-0.22963	0.68385	0.82572	-0.0813	-0.04133	0.05908	1	0.028587	0.008294	0.23436	0.0626	0.00437	-50, -50	0, 0	0, 0
BC035809.1	IOH28754	sialic acid binding Ig-like lectin 12 (SIGLEC12)	7	19	5	7160.83	0	0	0	27.5	1832	5442	-1.16079	0.74232	0.48336	-0.13249	-0.25309	-0.40939	1	0.0891113	0.0414597	0.07714	0.01698	0.05457	-50, -50	0, 0	0, 0
NM_003467.1	IOH29628	chemokine (C-X-C motif) receptor 4 (CXCR4), transcript variant 2	7	19	7	2661.79	0	0	0	22	2063.5	6010	-1.8341	0.66082	0.26143	-0.13719	-0.21207	-0.36009	1	0.0700416	0.0378369	0.06428	0.04969	0.13342	-50, -50	0, 0	0, 0
BC035194.2	IOH28718	DnaJ (Hsp40) homolog, subfamily C, member 5 gamma (DNAJC5G)	7	19	9	5819.75	0	0	0	36.5	1218	3527	-0.78279	0.57974	0.28638	-0.12482	-0.36189	-0.5756	1	0.280287	0.116697	0.13561	0.02903	0.04691	-50, -50	0, 0	0, 0
BC053629.1	IOH29041	Uncharacterized protein C3orf62	7	19	11	32567.1	0	0	0	285.5	4947	18991	0.66141	0.67682	0.69061	0.08767	0.2989	0.76659	0.122422	0.0097962	0.0028142	0.06687	0.08147	0.07127	0, 0	0, 0	0, 0
NM_002488.2	IOH7216	NADH dehydrogenase (ubiquinone) 1 alpha subcomplex, 2, 8kDa (NDUFA2)	7	19	13	32279.5	0	0	0	298.5	1243	6014	0.29747	0.50279	0.44996	0.09876	-0.35746	-0.35974	0.13537	0.278191	0.0341547	0.18714	0.05347	0.07595	0, 0	0, -50	0, 0
BC012621.1	IOH12318	killer cell lectin-like receptor subfamily G, member 1 (KLRG1)	7	19	15	2385.53	0	0	0	13.5	1601.5	4493.5	-13.9808	0.63736	0.54721	-0.14444	-0.29394	-0.49172	1	0.131926	0.0603829	1.30946	0.03841	0.01086	-50, -50	0, 0	0, 0
NM_006189.1	IOH35144	olfactory marker protein (OMP)	7	19	17	24079.6	0	0	0	52	590.5	1213	-0.59085	-1.44833	-1.62675	-0.11159	-0.47308	-0.77645	1	1	1	0.21757	0.39636	0.05363	-50, -50	0, -50	0, 0
NM_030613.2	IOH35803	zinc finger protein 2 homolog (mouse) (ZFP2)	7	19	19	2615.01	0	0	0	58.5	3596	9471	-1.17839	0.87363	0.72836	-0.10604	0.05949	-0.05969	1	0.0176612	0.0114939	0.42306	0.00905	0.02733	-50, -50	0, 0	0, 0
NM_201624.1	IOH44149	ubiquitin specific peptidase 33 (USP33), transcript variant 2	7	19	21	1034.86	0	0	0	18.5	434.5	1245.5	-2.54301	-0.45119	-1.28408	-0.14017	-0.50073	-0.77363	1	1	1	0.03822	0.04069	0.00738	-50, -50	-50, -50	0, 0
NM_015317.1	IOH38629	pumilio homolog 2 (Drosophila) (PUM2)	7	20	1	4224.59	0	0	0	43.5	2096	8028	-0.67184	0.67423	0.56228	-0.11884	-0.20631	-0.18494	1	0.0669849	0.0176066	0.17881	0.04656	0.06782	-50, -50	0, 0	0, 0
NM_002505.3	IOH41194	nuclear transcription factor Y, alpha (NFYA), transcript variant 1	7	20	3	8166.32	0	0	0	216.5	4049.5	15081	-1.05405	0.84413	0.72521	0.02878	0.13986	0.42722	0.627024	0.0138321	0.0044249	0.60423	0.02218	0.05186	-50, 0	0, 0	0, 0
NM_032406.1	IOH42583	protocadherin gamma subfamily C, 4 (PCDHGC4), transcript variant 2	7	20	5	5296.69	0	0	0	49	2124.5	7784.5	0.11201	0.36152	0.58874	-0.11415	-0.20125	-0.20608	1	0.0778359	0.0185208	0	0.14345	0.05714	-50, -50	0, 0	0, 0
BC035970.1	IOH27975	cell death-inducing DFFA-like effector b (CIDEB)	7	20	7	1810.88	0	0	0	30	551	1181	-3.84341	-0.01696	-1.57518	-0.13036	-0.48008	-0.77922	1	1	1	0.80139	0.03337	0.02155	-50, -50	-50, -50	0, 0
NM_144586.1	IOH13321	LY6/PLAUR domain containing 1 (LYPD1), transcript variant 1	7	20	9	13762.4	0	0	0	55.5	1428	3911	-1.93326	0.65307	0.40927	-0.1086	-0.32468	-0.54228	1	0.175286	0.0874047	0.62429	0.02377	0.03001	-50, -50	0, 0	0, 0
BC028203.1	IOH11607	Mesoderm induction early response protein 2	7	20	11	6421.16	0	0	0	141.5	5141.5	16163.5	-0.87392	0.78369	0.84705	-0.03522	0.33336	0.52117	1	0.0085327	0.0036181	0.50472	0.048	0.01518	0, -50	0, 0	0, 0
NM_020307.1	IOH7442	cyclin L1 (CCNL1)	7	20	13	5082.5	0	0	0	22.5	2120.5	6556	-3.5781	0.65986	0.71248	-0.13676	-0.20197	-0.3127	1	0.0656903	0.0249403	0.4714	0.05169	0.0041	-50, -50	0, 0	0, 0
BC005085.1	IOH6621	zinc finger protein 607 (ZNF607)	7	20	15	5143.7	0	0	0	78.5	1174.5	3325	0.27182	0.54687	0.16445	-0.08897	-0.3696	-0.59313	1	0.316484	0.141735	0.06305	0.03432	0.06975	-50, -50	0, 0	0, 0
NM_004441.3	IOH39415	Ephrin receptor B1 (EPHB1)	7	20	17	3488.14	0	0	0	37.5	1826.5	4780	-1.43047	-0.0368	0.59197	-0.12396	-0.25406	-0.46685	1	0.146144	0.0517173	0.32056	0.2528	0.00592	-50, -50	0, 0	0, 0
NM_147204.1	IOH39618	transient receptor potential cation channel, subfamily V, member 4 (TRPV4), transcript variant 2	7	20	19	2281.72	0	0	0	37.5	953	2497	-1.99616	0.02814	0.06622	-0.12396	-0.40885	-0.665	1	0.855176	0.28232	0.4714	0.14988	0.02662	-50, -50	0, 0	0, 0
BC036767.1	IOH22101	RIB43A domain with coiled-coils 1 (RIBC1)	7	20	21	5491.2	0	0	0	118	3269	13583	-1.75238	0.51159	0.75505	-0.05527	0.00155	0.2972	1	0.0264692	0.0054004	0.75505	0.12027	0.0379	-50, 0	0, 0	0, 0
BC033242.1	IOH23274	methyl-CpG binding domain protein 1 (MBD1)	7	21	1	3823.63	0	0	0	50.5	3158	10408	-0.49835	0.68068	0.68636	-0.11286	-0.01812	0.02163	1	0.026046	0.0096576	0.18203	0.06538	0.04633	-50, -50	0, 0	0, 0
BC030808.1	IOH23056	zinc finger, FYVE domain containing 16 (ZFYVE16)	7	21	3	11994.3	0	0	0	43	1621.5	5122.5	-0.39661	0.70358	0.59605	-0.11927	-0.29039	-0.43712	1	0.123092	0.0445244	0.09867	0.01962	0.01339	-50, -50	0, 0	0, 0
BC012349.1	IOH12510	cyclin F (CCNF)	7	21	5	5583.65	0	0	0	14.5	1116.5	4067.5	-10.0224	0.48794	0.16532	-0.14358	-0.37988	-0.52869	1	0.379334	0.091481	0.92655	0.04497	0.10761	-50, -50	0, 0	0, 0
BC014640.1	IOH12428	collagen, type XIV, alpha 1 (undulin) (COL14A1)	7	21	7	6649.09	0	0	0	62	1639.5	6502	-0.45465	0.71585	0.55914	-0.10306	-0.2872	-0.31739	1	0.118907	0.0273983	0.2281	0.01682	0.05046	-50, -50	0, 0	0, 0
NM_015170.1	IOH38422	Extracellular sulfatase Sulf-1	7	21	9	2274.69	0	0	0	20.5	264	701.5	-2.977	-3.18614	-7.70418	-0.13847	-0.53095	-0.82084	1	1	1	0.24145	0.09107	0.01512	-50, -50	-50, -50	0, 0
BC057780.1	IOH29273	solute carrier family 5 (sodium/glucose cotransporter), member 11, mRNA (cDNA clone MGC:71585 IMAGE:5287366), complete cds	7	21	11	4500.24	0	0	0	125.5	2534	7593.5	-1.95496	0.59651	0.65968	-0.04887	-0.12869	-0.22265	1	0.0449128	0.0188208	0.82824	0.08148	0.03306	-50, 0	0, 0	0, 0
BC035625.1	IOH27579	Early growth response protein 2	7	21	13	566.87	0	0	0	0	213.5	569	-9.00474	-6.73997	-26.2244	-0.15596	-0.53989	-0.83234	1	1	1	1	0.04306	0.01243	-50, -50	-50, -50	0, 0
NM_018964.3	IOH37911	Glycerol-3-phosphate transporter	7	21	15	6765.34	0	0	0	26	1933.5	6804	-3.74397	0.7031	0.51493	-0.13377	-0.23511	-0.29118	1	0.0799343	0.0254807	0.65271	0.03255	0.06838	-50, -50	0, 0	0, 0
BC012172.1	IOH13314	Acetyl-coenzyme A synthetase, cytoplasmic	7	21	17	22678.4	0	0	0	31.5	1822.5	7047.5	-1.15421	0.76262	0.58975	-0.12908	-0.25477	-0.27004	1	0.0892374	0.0227838	0.15713	0.01048	0.04846	-50, -50	0, 0	0, 0
NM_203405.1	IOH39798	Keratin-associated protein 26-1	7	21	19	1869.74	0	0	0	13.5	768.5	1446.5	-6.90973	0.32583	-1.03468	-0.14444	-0.44154	-0.75618	1	1	1	0.26189	0.03036	0.05817	-50, -50	0, 0	0, 0
NM_000197.1	IOH21502	Testosterone 17-beta-dehydrogenase 3	7	21	21	2780.02	0	0	0	27.5	576.5	2408	-2.85784	-1.23182	0.05152	-0.1325	-0.47557	-0.67273	1	1	0.308886	0.48855	0.33485	0.01997	-50, -50	0, -50	0, 0
NM_005769.1	IOH40873	Carbohydrate sulfotransferase 4	7	22	1	2190.8	0	0	0	51.5	1505.5	4651.5	-0.36787	0.58284	0.58597	-0.11202	-0.31095	-0.478	1	0.159421	0.0549896	0.15103	0.04932	0.0041	-50, -50	0, 0	0, 0
NM_014570.2	IOH5693	ADP-ribosylation factor GTPase activating protein 3 (ARFGAP3)	8	2	11	18402.4	0	0	0	194.5	8089.5	25518.5	-0.2879	0.82929	0.769	0.01002	0.85576	1.33314	0.392097	0.0031979	0.001493	0.28721	0.0396	0.057	0, -50	0, 0	0, 0
BC013115.1	IOH22128	RNA binding motif protein 9 (RBM9)	8	2	13	8497.12	0	0	0	74	2334	5354	-0.29308	0.57231	0.67972	-0.09281	-0.16414	-0.41702	1	0.0543354	0.0398708	0.05733	0.07695	0.00872	-50, -50	0, 0	0, 0
BC033668.1	IOH21801	Rho GTPase activating protein 28 (ARHGAP28)	8	2	15	2873.92	0	0	0	24	630	1401	-5.80825	-0.28938	-0.69816	-0.13548	-0.46608	-0.76013	1	1	1	0.41248	0.11673	0.03129	-50, -50	-50, -50	0, 0
NM_000477.3	IOH23065	albumin (ALB)	8	2	17	29459.1	0	0	0	69	1911.5	5755.5	-0.33025	0.64207	0.57566	-0.09708	-0.23901	-0.38218	1	0.0835869	0.0359845	0.04099	0.04106	0.0473	-50, -50	0, 0	0, 0
BC057779.1	IOH29149	cytochrome c oxidase subunit IV isoform 2 (lung) (COX4I2)	8	2	19	4718.36	0	0	0	66.5	836.5	2010	-0.57339	-0.48034	-0.04363	-0.09921	-0.4295	-0.70727	1	1	0.541137	0.0957	0.24599	0.02814	-50, -50	-50, -50	0, 0
BC029827.1	IOH28674	Down syndrome critical region gene 9 (DSCR9)	8	2	21	1939.12	0	0	0	331.5	822	1803	-2.82074	0.22692	-0.095	0.12692	-0.43206	-0.72524	1	1	0.727877	1.16678	0.04989	0.00392	-50, 0	-50, -50	0, 0
BC058843.1	IOH29501	zinc finger and BTB domain containing 8 opposite strand (ZBTB8OS)	8	3	1	22695.3	0	0	0	189.5	1586	4425	-1.31192	-0.08047	0.36596	0.00575	-0.29668	-0.49766	0.841039	0.211314	0.0708867	0.60822	0.24254	0.08118	0, -50	0, 0	0, 0
BC023553.1	IOH27836	cholinergic receptor, nicotinic, beta 1 (muscle) (CHRNB1)	8	3	3	3467.16	0	0	0	136	718	1994	-3.07367	-0.02825	-0.91131	-0.03991	-0.45049	-0.70866	1	1	0.978418	1.09186	0.08666	0.24398	-50, 0	-50, 0	0, 0
BC000448.1	IOH3504	THUMP domain containing 1 (THUMPD1)	8	3	5	15347.6	0	0	0	71.5	806	3125	-0.31092	0.0389	0.11289	-0.09495	-0.4349	-0.6105	1	1	0.176433	0.04945	0.0965	0.0982	-50, -50	0, -50	0, 0
BC002737.1	IOH5347	vesicle-associated membrane protein 2 (synaptobrevin 2) (VAMP2)	8	3	7	27996.2	0	0	0	211	9696	26302.5	0.47966	0.10509	0.56893	0.02409	1.14043	1.40118	0.22369	0.0032737	0.0015547	0.05362	0.28004	0.12305	0, 0	0, 0	0, 0
BC003502.1	IOH5490	REX2, RNA exonuclease 2 homolog (S. cerevisiae) (REXO2)	8	3	9	26533.7	0	0	1	317.5	8501.5	30180.5	0.63877	0.93581	0.94944	0.11497	0.92877	1.73777	0.0949039	0.0027365	0.0009732	0.04232	0.00557	0.00091	0, 0	0, 0	0, 0
NM_006791.1	IOH3901	mortality factor 4 like 1 (MORF4L1), transcript variant 1	8	3	11	11213	0	0	0	330	2996.5	13804	0.633	0.75479	0.73799	0.12564	-0.04674	0.31639	0.0883334	0.0278684	0.0053176	0.04714	0.03374	0.05	0, 0	0, 0	0, 0
NM_004215.2	IOH10322	estrogen receptor binding site associated, antigen, 9 (EBAG9), transcript variant 1	8	3	13	3878.26	0	0	0	353	4450.5	16833.5	0.75628	0.63931	0.62082	0.14527	0.21091	0.57932	0.0730951	0.0124635	0.003756	0.01202	0.08659	0.09464	0, 0	0, 0	0, 0
BC017785.1	IOH12191	protein tyrosine phosphatase, non-receptor type 22 (lymphoid) (PTPN22)	8	3	15	7708.53	0	0	0	184	2212	7057	-0.81428	0.41299	0.76534	0.00106	-0.18576	-0.26922	0.606154	0.0675634	0.0212079	0.44578	0.12275	0.00581	0, -50	0, 0	0, 0
BC011904.1	IOH13374	Probable O-sialoglycoprotein endopeptidase 2	8	3	17	7915.87	0	0	0	51	1869.5	3756	-2.22257	0.17097	0.39715	-0.11244	-0.24645	-0.55573	1	0.117559	0.099985	0.41595	0.18344	0.04895	-50, -50	0, 0	0, 0
NM_024295.1	IOH4224	Der1-like domain family, member 1 (DERL1)	8	3	19	25333.2	0	1	1	352.5	16077.5	52819.5	0.10711	0.86457	0.00703	0.14484	2.27125	3.7027	0.102236	0.0007652	0.0005223	0.22266	0.03655	0.31898	0, 0	0, 0	0, 0
BC020568.1	IOH10333	chromosome 10 open reading frame 54 (C10orf54)	8	3	21	13300.6	0	0	0	255.5	3023	7365.5	0.66841	0.53306	0.74286	0.06206	-0.04204	-0.24244	0.142049	0.030841	0.0195915	0.01384	0.10432	0.01584	0, 0	0, 0	0, 0
NM_004772.1	IOH14022	chromosome 5 open reading frame 13 (C5orf13)	8	4	1	7547.81	0	0	0	297.5	2650	10188.5	0.48126	0.73011	0.44855	0.0979	-0.10814	0.00257	0.116206	0.0372288	0.011564	0.08794	0.03522	0.1286	0, 0	0, 0	-50, -50
BC021275.1	IOH13914	hypothetical protein MGC29506 (MGC29506)	8	4	3	24952.1	0	0	0	114	2445.5	10472	-3.80738	0.781	0.41682	-0.05868	-0.14438	0.02719	1	0.0435043	0.0111119	1.26535	0.01475	0.14018	-50, 0	0, 0	0, 0
NM_018668.2	IOH10175	vacuolar protein sorting 33 homolog B (yeast) (VPS33B)	8	4	5	23466.3	0	0	0	57.5	1981	11010	-1.48145	0.74274	0.59463	-0.10689	-0.22669	0.07388	1	0.0725659	0.0091191	0.28284	0.01285	0.08619	-50, -50	0, 0	0, 0
NM_144598.1	IOH26560	leucine rich repeat containing 28 (LRRC28)	8	4	7	4333.95	0	0	0	46.5	1669.5	7797.5	-1.64453	0.69968	0.78128	-0.11628	-0.28189	-0.20495	1	0.112391	0.0170503	0.19769	0.01228	0.00771	-50, -50	0, 0	0, 0
BC043348.2	IOH26348	retinitis pigmentosa 2 (X-linked recessive) (RP2)	8	4	9	8236.26	0	0	0	114	1897.5	9058	0.28143	0.7584	0.8028	-0.05868	-0.24148	-0.09554	0.763687	0.0797207	0.0123254	0.01241	0.00484	0.00999	-50, -50	0, 0	0, 0
BC044569.1	IOH26901	SEC31 homolog B (S. cerevisiae) (SEC31B)	8	4	11	4662.03	0	0	0	61	1843	6081.5	-0.78141	0.71922	0.33035	-0.10391	-0.25114	-0.35389	1	0.0873733	0.0364347	0.11592	0.01458	0.12755	-50, -50	0, 0	0, 0
NM_152912.3	IOH26907	mitochondrial translational initiation factor 3 (MTIF3)	8	4	13	2182.41	0	0	0	35.5	796	2916.5	-2.7506	0.3409	0.38355	-0.12567	-0.43667	-0.62859	1	1	0.178058	0.25894	0.01244	0.00897	-50, -50	-50, 0	0, 0
NM_001686.3	IOH11843	ATP synthase, H+ transporting, mitochondrial F1 complex, beta polypeptide (ATP5B), nuclear gene encoding mitochondrial protein	8	4	15	0	0	0	0	8.5	6.5	-82	-109.611	-3.19394	-1.59124	-0.14871	-0.57658	-0.88885	1	1	1	0.24957	11.4225	-0.24145	-50, -50	-50, -50	-50, -50
BC028301.1	IOH11759	chromosome 18 open reading frame 56 (C18orf56)	8	4	17	0	0	0	0	-4	-57.5	-42.5	-5.02643	-1.13766	-2.01187	-0.15937	-0.58791	-0.88542	1	1	1	-0.70711	-0.33203	-1.41421	-50, -50	-50, -50	-50, -50
NM_017868.2	IOH21721	tetratricopeptide repeat domain 12 (TTC12)	8	4	19	945.59	0	0	0	167.5	1325	2223	-0.93639	-0.07854	-0.51958	-0.01303	-0.34293	-0.68878	0.778279	0.339602	0.57186	0.46859	0.2188	0.18258	0, -50	0, 0	0, 0
NM_152638.2	IOH11376	chromosome 12 open reading frame 12 (C12orf12)	8	4	21	0	0	0	0	-7	35.5	29.5	-6.00556	-3.61343	-2.41054	-0.16194	-0.57143	-0.87916	1	1	1	-2.02031	1.41421	1.65391	-50, -50	-50, -50	-50, -50
NM_001328.1	IOH12818	C-terminal binding protein 1 (CTBP1), transcript variant 1	8	5	1	4042.18	0	0	0	138.5	3388.5	16959	0.23712	0.75041	0.67768	-0.03778	0.02273	0.59022	0.549434	0.0212687	0.0035936	0.06637	0.04069	0.07647	-50, -50	0, 0	0, 0
BC019342.2	IOH13149	tetraspanin 18 (TSPAN18)	8	5	3	2760.35	0	0	0	25.5	1277.5	3547	-7.65443	0.11934	0.45028	-0.1342	-0.35135	-0.57387	1	0.324212	0.110448	0.91508	0.15554	0.02472	-50, -50	0, 0	0, 0
NM_004281.2	IOH6609	BCL2-associated athanogene 3 (BAG3)	8	5	5	16247.6	0	0	0	75	1969.5	9121	-1.56298	0.68154	0.48578	-0.09196	-0.22873	-0.09008	1	0.0761166	0.0142726	0.43369	0.03124	0.1104	-50, -50	0, 0	0, 0
NM_002399.2	IOH13086	Meis homeobox 2 (MEIS2), transcript variant f	8	5	7	0	0	0	0	141.5	910	3599	-2.37519	-0.20472	0.50857	-0.03521	-0.41647	-0.56936	1	1	0.103736	0.88451	0.1896	0.01022	-50, 0	-50, 0	0, 0
NM_001183.3	IOH4722	ATPase, H+ transporting, lysosomal accessory protein 1 (ATP6AP1)	8	5	9	1617.31	0	0	0	106	1206	2912.5	-0.17242	0.34773	0.16026	-0.0655	-0.36402	-0.62894	1	0.324212	0.201596	0.13342	0.08091	0.07065	-50, -50	0, 0	0, 0
NM_014435.2	IOH40605	N-acylsphingosine amidohydrolase (acid ceramidase)-like (ASAHL), transcript variant 1	8	5	11	7118.89	0	0	0	112	2242	6810.5	0.10237	0.6205	0.67801	-0.06039	-0.18044	-0.29061	0.857916	0.0580552	0.0238776	0.06313	0.05929	0.03021	-50, -50	0, 0	0, 0
NM_016204.1	IOH40347	growth differentiation factor 2 (GDF2)	8	5	13	7476.03	0	0	0	173.5	2305.5	7547.5	-1.07225	0.62874	0.48505	-0.0079	-0.16919	-0.22665	0.808747	0.0541559	0.0212281	0.51759	0.05858	0.0979	-50, 0	0, 0	0, 0
NM_020750.1	IOH40446	exportin 5 (XPO5)	8	5	15	433.84	0	0	0	24	485.5	1388	-4.94826	-0.80584	-0.64724	-0.13548	-0.49169	-0.76126	1	1	1	0.2357	0.14128	0.01528	-50, -50	-50, -50	0, 0
NM_031482.3	IOH22840	ATG10 autophagy related 10 homolog (S. cerevisiae) (ATG10)	8	5	17	0	0	0	0	67.5	2912	13139.5	-0.47363	0.81265	0.67041	-0.09836	-0.06171	0.2587	1	0.0288173	0.0060892	0.07333	0.01408	0.0698	-50, -50	0, 0	0, 0
NM_017986.2	IOH39818	G protein-coupled receptor 172B (GPR172B), transcript variant 2	8	5	19	0	0	0	0	-7.5	12	-62	-6.17689	-3.37195	-1.8319	-0.16236	-0.5756	-0.88711	1	1	1	-2.16846	6.24611	-0.75273	-50, -50	-50, -50	-50, -50
NM_144717.2	IOH40859	interleukin 20 receptor beta (IL20RB)	8	5	21	1701.82	0	0	0	457	1880.5	4733	-1.09147	0.59143	0.5549	0.23401	-0.2445	-0.47092	0.142049	0.0894904	0.0554416	0.63129	0.05528	0.03317	0, 0	0, 0	0, 0
BC047411.1	IOH26516	tubulin tyrosine ligase-like family, member 2 (TTLL2)	8	6	1	13950.4	0	0	0	363	4326	20666.5	0.67923	0.78564	0.58583	0.1538	0.18885	0.91201	0.0718337	0.0122682	0.0025161	0.03896	0.03858	0.11192	0, 0	0, 0	0, 0
NM_032413.1	IOH11314	chromosome 15 open reading frame 48 (C15orf48), transcript variant 2	8	6	3	22351.7	0	0	0	121	4172.5	17101	-0.20486	0.73998	0.57751	-0.05271	0.16165	0.60255	0.875305	0.0135813	0.0037192	0.17532	0.05203	0.10916	-50, -50	0, 0	0, 0
NM_025234.1	IOH12997	WD repeat domain 61 (WDR61)	8	6	5	8359.74	0	0	0	231.5	4618.5	18649	-0.30256	0.90658	0.80205	0.04158	0.24069	0.7369	0.287056	0.0100252	0.0027813	0.31461	0.00168	0.0389	0, -50	0, 0	0, 0
NM_012456.1	IOH23086	translocase of inner mitochondrial membrane 10 homolog (yeast) (TIMM10)	8	6	7	0	0	0	0	64	1361	5265	-0.68388	0.65281	0.5494	-0.10134	-0.33655	-0.42475	1	0.193644	0.0441585	0.11049	0.00623	0.04647	-50, -50	0, 0	0, 0
NM_018010.2	IOH12676	intraflagellar transport 57 homolog (Chlamydomonas) (IFT57)	8	6	9	11960.4	0	0	0	64.5	3360	12853.5	-1.85783	0.68137	0.74101	-0.10092	0.01768	0.23389	1	0.0224785	0.0061496	0.44948	0.06229	0.04627	-50, -50	0, 0	0, 0
NM_016050.1	IOH4903	mitochondrial ribosomal protein L11 (MRPL11), nuclear gene encoding mitochondrial protein, transcript variant 1	8	6	11	7356.57	0	0	0	296.5	3489	16025	0.39085	0.27522	0.68042	0.09706	0.04054	0.50915	0.122422	0.026046	0.0040298	0.11686	0.19334	0.07378	0, 0	0, 0	0, 0
NM_001422.1	IOH22142	E74-like factor 5 (ets domain transcription factor) (ELF5), transcript variant 2	8	6	13	0	0	0	0	32	999	3554.5	-3.79155	0.35363	0.29596	-0.12865	-0.4007	-0.57322	1	0.553431	0.119345	0.39775	0.05096	0.06943	-50, -50	0, -50	0, 0
NM_000345.2	IOH14008	synuclein, alpha (non A4 component of amyloid precursor) (SNCA), transcript variant NACP140	8	6	15	0	0	0	0	34.5	554	1679	-2.06038	-0.08913	-0.19478	-0.12652	-0.47955	-0.73599	1	1	0.921972	0.06149	0.02553	0.00084	-50, -50	-50, -50	0, 0
BC001553.1	IOH10899	chromatin modifying protein 2B (CHMP2B)	8	6	17	12245.7	0	0	0	166.5	3475.5	10389	-0.46321	0.20267	0.32923	-0.01388	0.03814	0.01998	0.57675	0.0274544	0.0118509	0.31852	0.21627	0.16757	0, -50	0, 0	0, 0
BC004247.1	IOH5472	Ras-related C3 botulinum toxin substrate 1	8	6	19	0	0	0	0	85	2646.5	9417	-0.66514	0.49403	0.65298	-0.08342	-0.10876	-0.06438	1	0.042574	0.0122453	0.21629	0.10928	0.05947	-50, -50	0, -50	0, 0
BC025404.1	IOH11756	Meis homeobox 3 (MEIS3), transcript variant 1, mRNA.	8	6	21	4442.14	0	0	0	32.5	1091	2931.5	-3.05142	-0.1441	-0.36805	-0.12823	-0.3844	-0.62729	1	0.62153	0.273391	0.23933	0.2074	0.21878	-50, -50	-50, -50	0, 0
BC001174.1	IOH4541	Exostosin-1	8	7	1	1214.07	0	0	0	0	970.5	2403	-10.4136	0.08442	0.02212	-0.15596	-0.40575	-0.67316	1	0.737754	0.340249	1	0.12168	0.06297	-50, -50	0, 0	0, 0
NM_014876.1	IOH10136	Josephin-1	8	7	3	11567.6	0	0	0	41.5	829.5	2702.5	-1.65984	0.34532	0.18217	-0.12055	-0.43073	-0.64716	1	0.998297	0.236508	0.11927	0.01961	0.04841	-50, -50	0, 0	0, 0
NM_080911.1	IOH43486	uracil-DNA glycosylase (UNG), transcript variant 2	8	7	5	17760.9	0	0	0	858	2789.5	5063	0.62637	0.29454	0.65471	0.5762	-0.08341	-0.44228	0.0136827	0.0424909	0.0455441	0.0956	0.17516	0.01061	0, 0	0, 0	0, 0
NM_018698.3	IOH43204	nuclear transport factor 2-like export factor 2 (NXT2)	8	7	7	0	0	0	0	107.5	5491.5	20242.5	0.12601	0.8543	0.12678	-0.06423	0.39538	0.87521	0.911709	0.0071173	0.0033833	0.04604	0.02331	0.2607	-50, -50	0, 0	0, 0
NM_001009959.1	IOH43447	Ermin	8	7	9	21328.8	0	1	1	65.5	14270	33797.5	-0.29991	0.87623	0.72312	-0.10007	1.95096	2.05171	1	0.0009705	0.0008645	0.0108	0.03161	0.07697	-50, -50	0, 0	0, 0
NM_181726.1	IOH43299	ankyrin repeat domain 37 (ANKRD37)	8	7	11	12695.9	0	0	0	85.5	6812	18907	-1.07127	0.76373	0.80552	-0.083	0.62938	0.7593	1	0.0047325	0.0026998	0.33908	0.05771	0.03815	-50, -50	0, 0	0, 0
NM_004664.2	IOH42498	lin-7 homolog A (C. elegans) (LIN7A)	8	7	13	39827.3	0	0	0	319	1611.5	5263.5	0.67475	0.49859	0.67498	0.11626	-0.29216	-0.42489	0.0924323	0.138031	0.0414597	0.03103	0.06977	0.00846	0, 0	0, 0	0, 0
XM_379587.2	IOH41521	PREDICTED: Homo sapiens hypothetical LOC401464 (LOC401464)	8	7	15	7194.84	0	0	0	49	2426	5221	-1.85151	0.38612	0.28524	-0.11415	-0.14783	-0.42858	1	0.0553697	0.0517686	0.28862	0.13757	0.12541	-50, -50	0, 0	0, 0
NM_021637.1	IOH41185	transmembrane protein 35 (TMEM35)	8	7	17	21610.8	0	0	0	356	11767.5	25699	0.51371	0.68134	0.35793	0.14782	1.50751	1.3488	0.0809132	0.0015894	0.0018253	0.09137	0.09368	0.19156	0, 0	0, -50	0, 0
NM_002938.2	IOH41414	ring finger protein 4 (RNF4)	8	7	19	0	0	0	0	348	11571	32701.5	0.377	-0.11062	0.46965	0.141	1.47269	1.95658	0.0906414	0.0026014	0.0010541	0.13411	0.35395	0.15969	0, 0	0, 0	0, 0
NM_025233.4	IOH40019	Coenzyme A synthase (COASY), transcript variant 1	8	7	21	23032.5	0	0	0	45.5	2404	5480	-1.24987	0.10677	0.19484	-0.11714	-0.15173	-0.40609	1	0.0673146	0.049082	0.0777	0.22413	0.1582	-50, -50	-50, 0	0, 0
NM_018173.1	IOH43927	Pleckstrin homology domain-containing family G member 6	8	8	1	1917.55	0	0	0	28.5	482.5	1724	-4.99023	-1.4284	-0.99245	-0.13164	-0.49223	-0.73209	1	1	1	0.52103	0.27991	0.2018	-50, -50	-50, 0	0, 0
NM_017563.1	IOH43886	Interleukin-17 receptor D	8	8	3	7400.53	0	0	0	261	2220.5	9069	-0.19208	0.48417	0.63297	0.06676	-0.18424	-0.09459	0.214839	0.0642011	0.013381	0.2926	0.10095	0.06362	0, 0	0, 0	0, 0
NM_014065.2	IOH43942	Protein asteroid homolog 1	8	8	5	7450.55	0	0	0	259	4014.5	16389	0.17203	0.75901	0.89932	0.06506	0.13366	0.54075	0.17758	0.0146192	0.0034551	0.17473	0.04456	0.00371	0, 0	0, 0	0, 0
BC033495.1	IOH27372	ankyrin repeat and MYND domain containing 1 (ANKMY1)	8	8	7	3284.89	0	0	0	80.5	1518	4471	-0.44297	0.58083	0.19539	-0.08727	-0.30873	-0.49367	1	0.152707	0.0761342	0.13176	0.03913	0.13317	-50, -50	0, 0	0, 0
NM_031899.2	IOH45679	golgi reassembly stacking protein 1, 65kDa (GORASP1)	8	8	9	0	0	0	0	105.5	1323.5	6034.5	-0.3327	0.53834	0.63602	-0.06593	-0.3432	-0.35796	1	0.223302	0.0315386	0.18097	0.03686	0.03316	-50, -50	-50, -50	0, 0
NM_014009.2	IOH43597	forkhead box P3 (FOXP3)	8	8	11	2859.8	0	0	0	414.5	2590.5	7550.5	0.72522	0.6652	0.60061	0.19775	-0.11868	-0.22639	0.0542962	0.0406064	0.0199733	0.03241	0.05432	0.0619	0, 0	0, 0	0, 0
BC040457.1	IOH26807	calcium/calmodulin-dependent protein kinase (CaM kinase) II alpha (CAMK2A)	8	8	13	13103.5	0	0	0	109.5	1415.5	5088	-0.11036	0.53838	0.44721	-0.06252	-0.3269	-0.44012	0.991674	0.187344	0.0501408	0.12269	0.04446	0.07366	-50, -50	0, 0	0, 0
BC022199.2	IOH46088	chromosome 18 open reading frame 10 (C18orf10)	8	8	15	11241.6	0	0	0	302	6022	14961.5	0.52546	0.6777	0.42345	0.10175	0.48939	0.41685	0.110451	0.0064123	0.0053066	0.07493	0.0829	0.15431	0, 0	0, 0	0, 0
NM_002714.2	IOH39632	protein phosphatase 1, regulatory (inhibitor) subunit 10 (PPP1R10)	8	8	17	9206.62	0	0	0	342	3528.5	5854.5	0.44226	-0.65219	0.70524	0.13588	0.04754	-0.37359	0.0906414	0.0487994	0.0324992	0.11165	0.48957	0.0093	0, 0	0, -50	0, 0
BC000419.2	IOH46092	catechol-O-methyltransferase (COMT)	8	8	19	18344.9	0	0	0	308	6730	16144	0.44979	0.7853	0.84951	0.10687	0.61485	0.51948	0.110451	0.004801	0.0036501	0.10102	0.05043	0.01936	0, 0	0, 0	0, 0
NM_024808.2	IOH46154	chromosome 13 open reading frame 34 (C13orf34)	8	8	21	9724.35	0	0	1	320	13892	31095.5	0.68945	0.66839	0.92462	0.11711	1.88398	1.81718	0.0912326	0.0011385	0.000927	0.02652	0.09987	0.00953	0, 0	0, 0	0, 0
NM_006755.1	IOH2052	transaldolase 1 (TALDO1)	8	9	1	39983.2	0	0	0	106.5	919	2934.5	-0.10099	0.46343	-0.3022	-0.06508	-0.41487	-0.62703	1	0.660393	0.261352	0.11287	0.00616	0.20072	-50, -50	0, 0	-50, 0
BC014409.1	IOH13355	phosphopantothenoylcysteine decarboxylase (PPCDC)	8	9	3	36758.2	0	0	0	107.5	1073.5	4635.5	0.16917	0.52357	0.47743	-0.06423	-0.3875	-0.47939	0.893229	0.400063	0.0603829	0.03289	0.01383	0.05385	-50, -50	0, 0	0, 0
NM_001084.2	IOH12981	procollagen-lysine, 2-oxoglutarate 5-dioxygenase 3 (PLOD3)	8	9	5	7641.79	0	0	0	46	2900	11448.5	-2.08397	0.74077	0.21736	-0.11671	-0.06384	0.11194	1	0.0302096	0.0103225	0.30744	0.03657	0.20845	-50, -50	0, 0	0, 0
BC013437.1	IOH9908	myocyte enhancer factor 2A (MEF2A)	8	9	7	18292.2	0	0	0	63.5	1335	4697	-0.81659	0.61286	0.58436	-0.10178	-0.34116	-0.47405	1	0.208581	0.055527	0.14476	0.01589	0.02348	-50, -50	0, 0	0, 0
BC050387.1	IOH26653	ankyrin repeat and sterile alpha motif domain containing 3 (ANKS3)	8	9	9	9499.51	0	0	0	69.5	2285.5	8464.5	-1.33942	0.75063	0.82191	-0.09665	-0.17273	-0.14705	1	0.0516778	0.0140706	0.33575	0.02011	8e-05	-50, -50	0, 0	0, 0
NM_153271.1	IOH13676	Sorting nexin-33	8	9	11	10209.7	0	0	0	44	630.5	2156	-1.77355	-0.48815	-0.29316	-0.11841	-0.466	-0.6946	1	1	0.530883	0.19285	0.1671	0.11413	-50, -50	-50, -50	0, 0
NM_198517.2	IOH25922	TBC1 domain family, member 10C (TBC1D10C)	8	9	13	25228.9	0	0	0	306	3812	17626.5	0.73198	0.40067	0.7619	0.10516	0.09778	0.64816	0.097476	0.0199123	0.0031835	0.00924	0.1573	0.05035	0, 0	0, 0	0, 0
BC044851.1	IOH27643	vacuolar protein sorting 41 homolog (S. cerevisiae) (VPS41)	8	9	15	18618.7	0	0	0	51.5	1653	6055.5	-0.73014	0.62422	0.31656	-0.11202	-0.28481	-0.35614	1	0.120278	0.0370481	0.01373	0.03422	0.13137	-50, -50	0, 0	0, 0
NM_004226.1		Serine/threonine-protein kinase 17B	8	9	17	27717.2	0	0	0	304.5	7037.5	27272	0.56539	0.83525	0.63356	0.10388	0.66934	1.48533	0.106599	0.0042632	0.001397	0.0627	0.03507	0.10262	0, 0	0, 0	0, 0
NM_032409.1		Serine/threonine-protein kinase PINK1, mitochondrial	8	9	21	3403.64	0	0	0	166	2428.5	6435	-2.13192	0.30568	0.56243	-0.01431	-0.14739	-0.3232	1	0.057989	0.0285599	0.84342	0.16276	0.06132	-50, 0	0, 0	0, 0
NM_007194.1		Serine/threonine-protein kinase Chk2	8	10	1	34761.2	0	0	0	623	6985	32463	0.78054	0.86597	0.49694	0.37567	0.66004	1.93588	0.0238183	0.0042646	0.0010543	0.03405	0.0249	0.1506	0, 0	0, 0	0, 0
NM_003948.2		Cyclin-dependent kinase-like 2	8	10	3	15766.6	0	0	0	380.5	5326	27931.5	0.57437	0.52934	0.82178	0.16874	0.36606	1.54257	0.0690143	0.009007	0.001211	0.07619	0.12772	0.04144	0, 0	0, 0	0, 0
BC008838.1		Dual specificity mitogen-activated protein kinase kinase 5	8	10	5	2052.97	0	0	0	57.5	3063.5	12701.5	-2.79904	0.82022	0.7166	-0.10689	-0.03487	0.22069	1	0.0256329	0.0063796	0.65177	0.01408	0.05361	-50, -50	0, 0	0, 0
BC001662.1		MAP kinase-activated protein kinase 3	8	10	7	702.66	0	0	1	221.5	6922.5	35712.5	0.45543	0.6814	0.65422	0.03305	0.64896	2.21792	0.206503	0.0047744	0.0008008	0.06704	0.08488	0.10045	-50, -50	0, 0	0, 0
BC000251.1		Glycogen synthase kinase-3 beta	8	10	9	24882.5	0	0	1	354.5	10472.5	63181.5	0.30887	0.74784	0.83665	0.14654	1.27803	4.60207	0.0906414	0.0019526	0.0002314	0.15758	0.07029	0.04655	0, 0	0, 0	0, 0
BC011940.2	IOH12131	cDNA clone IMAGE:4329532, partial cds	8	11	21	27259.3	0	0	0	291	2713.5	5904.5	0.49188	0.69951	0.50822	0.09236	-0.09688	-0.36925	0.120596	0.0358723	0.0352815	0.08262	0.04612	0.0703	0, 0	0, 0	0, 0
BC031617.1	IOH22754	family with sequence similarity 27-like (FAM27L)	8	12	1	11150.5	0	0	0	313	4686.5	13713	0.43092	0.83311	0.83628	0.11113	0.25274	0.30849	0.108115	0.0100825	0.0051357	0.10844	0.0258	0.01815	0, 0	0, 0	0, 0
NM_006228.2	IOH22728	prepronociceptin (PNOC)	8	12	3	4443.23	0	0	0	284	1815.5	6023	0.54069	0.3891	0.64484	0.08638	-0.25601	-0.35896	0.123351	0.109934	0.0315264	0.06474	0.11412	0.03029	0, 0	0, 0	0, 0
NM_005145.1	IOH12762	guanine nucleotide binding protein (G protein), gamma 7 (GNG7)	8	12	5	26641.9	0	0	0	325.5	1170.5	4541.5	0.15161	0.52312	0.4517	0.1218	-0.37031	-0.48755	0.116206	0.31397	0.0639947	0.20203	0.02598	0.05901	0, 0	0, 0	0, 0
NM_134442.2	IOH9797	cAMP responsive element binding protein 1 (CREB1), transcript variant B	8	12	7	6372.24	0	0	0	15	331	1496	-14.9098	-2.91548	-0.62648	-0.14316	-0.51907	-0.75188	1	1	1	0.4714	0.30335	0.04916	-50, -50	0, 0	0, 0
NM_152323.1	IOH21727	Spi-C transcription factor (Spi-1/PU.1 related) (SPIC)	8	12	9	932.14	0	0	0	41.5	681	1540.5	-1.26579	0.20526	-1.43065	-0.12055	-0.45705	-0.74801	1	1	1	0.01704	0.01246	0.24649	-50, -50	0, 0	0, 0
BC033871.1	IOH21866	tripartite motif-containing 74 (TRIM74)	8	12	11	2511.2	0	0	0	227.5	2046.5	5983.5	0.12057	0.70794	0.40102	0.03817	-0.21508	-0.36239	0.233099	0.0684877	0.0362987	0.17717	0.02591	0.10435	0, 0	0, 0	0, 0
BC020713.1	IOH12329	serpin peptidase inhibitor, clade B (ovalbumin), member 5 (SERPINB5)	8	12	13	3310.02	0	0	0	40.5	978	2735	-2.69365	-0.20313	0.06654	-0.1214	-0.40442	-0.64434	1	0.914252	0.245525	0.36665	0.20389	0.08273	-50, -50	-50, 0	0, 0
BC001743.1	IOH4884	cDNA clone IMAGE:3537461, **** WARNING: chimeric clone ****	8	12	15	2519.94	0	0	0	29.5	1236	1887.5	-6.99411	0.57745	-4.88493	-0.13079	-0.3587	-0.71791	1	0.261599	1	1.0307	0.01716	1.20367	-50, -50	0, 0	-50, 0
BC022893.1	IOH13672	potassium channel tetramerisation domain containing 6 (KCTD6)	8	12	17	39379.3	0	0	0	71.5	3745	10414	-1.06002	0.73443	0.64808	-0.09495	0.0859	0.02215	1	0.0172248	0.0099579	0.26702	0.04985	0.06641	-50, -50	0, 0	0, 0
BC004921.1	IOH5220	hypothetical protein BC004921 (LOC93349)	8	12	19	14223.4	0	0	0	40	1116	2579.5	-2.96024	-1.22959	-0.1459	-0.12183	-0.37997	-0.65784	1	1	0.318449	0.42426	0.52336	0.12637	-50, -50	0, -50	0, 0
NM_032499.1	IOH6336	chromosome 15 open reading frame 41 (C15orf41)	8	12	21	3563.04	0	0	0	28	1064.5	2645.5	-4.81103	0.35586	-0.02234	-0.13207	-0.38909	-0.65211	1	0.458505	0.279082	0.45457	0.06045	0.09916	-50, -50	-50, -50	0, 0
NM_022470.1	IOH5710	Zinc finger matrin-type protein 3	8	13	1	2228.17	0	0	0	33	490	1530	-2.52065	-1.22928	-0.43084	-0.1278	-0.49089	-0.74893	1	1	1	0.12856	0.24244	0.01571	-50, -50	-50, 0	0, 0
NM_002201.3	IOH6793	interferon stimulated exonuclease gene 20kDa (ISG20)	8	13	3	6133.76	0	0	0	471	4570.5	15877	0.84612	0.68945	0.86068	0.24596	0.23217	0.49631	0.0399532	0.0114608	0.0037566	0	0.07132	0.01523	0, 0	0, 0	0, 0
NM_018466.2	IOH7131	asparagine-linked glycosylation 13 homolog (S. cerevisiae) (ALG13)	8	13	5	12329.8	0	0	0	49	1298.5	7260	-0.78552	0.50973	0.7304	-0.11415	-0.34763	-0.2516	1	0.239085	0.020322	0	0.04302	0.0187	-50, -50	0, 0	0, 0
NM_144646.1	IOH12964	immunoglobulin J polypeptide, linker protein for immunoglobulin alpha and mu polypeptides (IGJ)	8	13	7	9031.64	0	0	0	139.5	1411	4205.5	-2.23163	0.20103	0.25947	-0.03692	-0.32769	-0.51672	1	0.234717	0.0839645	0.83636	0.14433	0.10576	0, -50	0, 0	0, 0
NM_080423.1	IOH23012	protein tyrosine phosphatase, non-receptor type 2 (PTPN2), transcript variant 3	8	13	9	35566.6	0	1	1	167	18226	50082.5	-1.78944	0.89581	0.93346	-0.01345	2.65197	3.46515	1	0.0005837	0.0003525	0.73675	0.02724	0.01252	0, -50	0, 0	0, 0
NM_006147.1	IOH10956	interferon regulatory factor 6 (IRF6)	8	13	11	19609.9	0	0	0	55.5	883	3795	-0.6723	-0.03994	0.51332	-0.1086	-0.42125	-0.55235	1	1	0.091965	0.03822	0.13774	0.01677	-50, -50	-50, 0	0, 0
BC029054.1	IOH22631	PDZ domain containing 7 (PDZD7)	8	13	13	8667.91	0	0	0	215.5	1816.5	6353	-0.91772	0.63948	0.42031	0.02793	-0.25583	-0.33032	0.492776	0.0946479	0.0316242	0.50203	0.03776	0.10396	0, 0	0, 0	0, 0
NM_014364.1	IOH22295	glyceraldehyde-3-phosphate dehydrogenase, spermatogenic (GAPDHS)	8	13	15	4873.78	0	0	0	33.5	1988	4692.5	-2.7101	0.72291	0.43809	-0.12737	-0.22545	-0.47444	1	0.0727514	0.0600291	0.18997	0.01921	0.06706	-50, -50	0, 0	0, 0
NM_138333.1	IOH10239	family with sequence similarity 122A (FAM122A)	8	13	17	37404.7	0	0	0	14	1972.5	8695.5	-20.876	0.76836	0.68683	-0.14402	-0.22819	-0.12701	1	0.072289	0.0142171	0.80812	0.00466	0.04416	-50, -50	0, 0	0, 0
BC007213.1	IOH6811	zinc finger, DHHC-type containing 6 (ZDHHC6)	8	13	19	16.39	0	0	0	-10.5	888	3359	-3.57642	-0.50074	0.24284	-0.16492	-0.42037	-0.59018	1	1	0.139439	-0.60609	0.26596	0.07494	-50, -50	0, -50	0, 0
BC005889.2	IOH5867	pelota homolog (Drosophila) (PELO)	8	13	21	22267.5	0	0	0	202.5	6167.5	14374.5	-1.37592	0.61178	0.76052	0.01684	0.51517	0.3659	0.793293	0.0063137	0.0048383	0.63902	0.10491	0.04422	-50, 0	0, 0	0, 0
NM_001324.1	IOH6092	cleavage stimulation factor, 3' pre-RNA, subunit 1, 50kDa (CSTF1), transcript variant 2	8	14	1	12098.5	0	0	0	61	1487	5097	-1.02712	0.41837	0.59742	-0.10391	-0.31422	-0.43934	1	0.177745	0.0462075	0.18547	0.08559	0.02858	-50, -50	-50, 0	0, 0
NM_145313.1	IOH10825	Ras-GEF domain-containing family member 1A	8	14	3	4.37	0	0	0	9.5	723	2811	-257.092	-0.42896	0.2286	-0.14785	-0.44961	-0.63775	1	1	0.210557	0.2233	0.19365	0.04427	-50, -50	-50, -50	0, 0
NM_016530.1	IOH12810	RAB8B, member RAS oncogene family (RAB8B)	8	14	5	0	0	0	0	-8.5	4964	19579.5	-6.01111	0.81407	0.87426	-0.16322	0.30191	0.81766	1	0.009003	0.0024311	-2.07973	0.03362	0.01672	-50, -50	0, 0	0, 0
NM_002884.1	IOH14475	RAP1A, member of RAS oncogene family (RAP1A), transcript variant 2	8	14	7	5.46	0	0	0	-10.5	2775	11758.5	-4.43787	0.62483	0.79227	-0.16492	-0.08599	0.13885	1	0.0355209	0.0072054	-1.14484	0.07084	0.02616	-50, -50	0, 0	0, 0
BC024004.1	IOH11309	Rap guanine nucleotide exchange factor (GEF) 4 (RAPGEF4)	8	14	9	0	0	0	0	11	2479	12178	-64.407	0.78871	0.5963	-0.14658	-0.13844	0.17525	1	0.0419975	0.007397	1.41421	0.01312	0.09035	-50, -50	0, 0	0, 0
NM_001721.2	IOH11645	BMX non-receptor tyrosine kinase (BMX), transcript variant 2	8	14	11	18406.7	0	0	0	-2	2323	11264.5	-8.37543	0.74223	0.79495	-0.15767	-0.16608	0.09597	1	0.0499952	0.0078641	-5.65685	0.02374	0.02341	-50, -50	0, 0	0, 0
NM_003583.2	IOH2412	dual-specificity tyrosine-(Y)-phosphorylation regulated kinase 2 (DYRK2), transcript variant 1	8	14	13	6057.26	0	0	0	53.5	1417	7459.5	-1.51397	0.68835	0.63617	-0.11031	-0.32663	-0.23428	1	0.170854	0.0201216	0.25112	0	0.04996	-50, -50	0, 0	0, 0
BC021278.1	IOH14591	hexokinase domain containing 1 (HKDC1)	8	14	15	4110.74	0	0	0	59.5	1143.5	1687	-0.8767	0.39869	-4.35265	-0.10519	-0.3751	-0.7353	1	0.363266	1	0.13073	0.05875	0.98752	-50, -50	0, 0	0, -50
NM_144624.1	IOH14193	kinase interacting with leukemia-associated gene (stathmin) (KIS)	8	14	17	4.37	0	0	0	9	2313	9241.5	-460.384	0.75479	0.76065	-0.14828	-0.16785	-0.07961	1	0.0501544	0.0120673	0.78567	0.01957	0.02441	-50, -50	0, 0	0, 0
NM_005723.2	IOH9899	tetraspanin 5 (TSPAN5)	8	14	19	13.11	0	0	0	-2	1923.5	3591.5	-5.34497	-0.47249	0.5149	-0.15767	-0.23688	-0.57	1	0.175984	0.103882	0	0.38342	0.00807	-50, -50	0, 0	0, 0
NM_015484.1	IOH9828	SYF2 homolog, RNA splicing factor (S. cerevisiae) (SYF2), transcript variant 1	8	14	21	15729.4	0	0	0	7.5	2805	5005.5	-69.5024	-0.58379	0.59161	-0.14956	-0.08067	-0.44727	1	0.0779388	0.0481944	2.16846	0.45225	0.02839	-50, -50	0, 0	0, 0
NM_017824.2	IOH9985	membrane-associated ring finger (C3HC4) 5 (MARCH5)	8	15	1	3259.75	0	0	0	10	530.5	1630.5	-151.469	-2.4584	-0.30309	-0.14743	-0.48372	-0.74021	1	1	1	1.69706	0.57182	0.01431	-50, -50	0, 0	0, 0
NM_003795.1	IOH7529	sorting nexin 3 (SNX3)	8	15	3	5.99	0	0	0	1.5	647.5	2066.5	-9.05553	-0.01611	-0.34633	-0.15468	-0.46298	-0.70237	1	1	0.607332	1.41421	0.05569	0.11394	-50, -50	-50, -50	0, 0
NM_014034.1	IOH12142	ASF1 anti-silencing function 1 homolog A (S. cerevisiae) (ASF1A)	8	15	5	16051.8	0	0	0	20.5	1438.5	5431	-8.10473	0.19996	0.66067	-0.13847	-0.32282	-0.41035	1	0.223302	0.0390346	0.5174	0.14698	0.01588	-50, -50	0, 0	0, 0
BC009478.1	IOH12273	DCN1, defective in cullin neddylation 1, domain containing 1 (S. cerevisiae) (DCUN1D1)	8	15	7	12669	0	0	0	102	1145.5	4709	-3.83468	0.23738	0.5594	-0.06892	-0.37474	-0.47301	1	0.403683	0.0559281	1.23397	0.10556	0.03123	-50, 0	0, 0	0, 0
NM_178585.1	IOH12602	WD repeat and FYVE domain containing 3 (WDFY3), transcript variant 3	8	15	9	3842.28	0	0	0	8	2179.5	6319.5	-86.504	0.48001	0.66254	-0.14913	-0.19151	-0.33323	1	0.0672319	0.0282058	1.41421	0.1009	0.02898	-50, -50	0, 0	0, 0
NM_020374.2	IOH11080	chromosome 12 open reading frame 4 (C12orf4)	8	15	11	14.21	0	0	0	-1	1206.5	2738	-10.5424	0.41855	-0.12269	-0.15681	-0.36393	-0.64409	1	0.30903	0.273703	-15.5564	0.06037	0.13481	-50, -50	0, 0	0, 0
PV3363		Bruton agammaglobulinemia tyrosine kinase (BTK)	8	15	13	0	0	0	0	-5.5	2650	9401	-4.5558	0.61795	0.7804	-0.16065	-0.10814	-0.06578	1	0.0395799	0.0115316	-0.64282	0.07044	0.0191	-50, -50	0, 0	0, 0
PV4210		Janus kinase 2 (a protein tyrosine kinase) (JAK2) ; see catalog number for detailed information on wild-type or point mutant status	8	15	15	2.19	0	0	0	2	522	2339.5	-14.7625	-0.14917	0.18224	-0.15425	-0.48523	-0.67867	1	1	0.331351	7.07107	0.01896	0.0136	-50, -50	-50, -50	0, 0
P2282		protein kinase C, epsilon (PRKCE)	8	15	17	0	0	0	0	-2.5	4269	5037	-11.7823	0.03425	0.57625	-0.15809	0.17875	-0.44454	1	0.0194289	0.0479191	-10.4652	0.2796	0.03369	-50, -50	0, 0	0, 0
PV4393		Janus kinase 2 (a protein tyrosine kinase) (JAK2) ; see catalog number for detailed information on wild-type or point mutant status	8	15	19	0	0	0	0	-16.5	2915	4454	-2.34291	0.50251	0.62308	-0.17004	-0.06118	-0.49515	1	0.0340466	0.061133	-0.29998	0.11207	0.00572	-50, -50	0, 0	0, 0
PV3311		mitogen-activated protein kinase 3	8	15	21	15250.5	0	0	0	-1	2091	2355	-9.29459	-0.33534	0.16062	-0.15682	-0.2072	-0.67732	1	0.128369	0.330108	-11.3137	0.34966	0.02102	-50, -50	0, 0	0, 0
PHC3016		tumor necrosis factor (TNF superfamily, member 2) (TNF); see catalog number for detailed information on wild-type or point mutant status	8	16	1	151.01	0	0	0	15.5	248.5	738.5	-13.3104	-4.50707	-4.74531	-0.14273	-0.53368	-0.81763	1	1	1	0.41058	0.17358	0.00862	-50, -50	-50, -50	0, 0
PV4337		LIM domain kinase 1	8	16	3	590.84	0	0	0	87	1813.5	4683	-0.45874	0.44715	0.09546	-0.08172	-0.25637	-0.47526	1	0.106396	0.0729014	0.16255	0.09631	0.16911	-50, -50	0, 0	0, 0
PV4391		Calcium/calmodulin-dependent protein kinase type 1	8	16	5	6.56	0	0	0	-14.5	187.5	604	-2.98305	-10.8934	-14.1927	-0.16834	-0.5445	-0.8293	1	1	1	-0.53643	0.01886	0.18731	-50, -50	-50, -50	0, 0
BC040693.1	IOH26345	CD53 molecule (CD53)	8	16	7	17.48	0	0	0	-16	962.5	2645	-2.66178	0.16452	0.25381	-0.16962	-0.40717	-0.65216	1	0.711468	0.239033	-0.44194	0.09771	0.02406	-50, -50	0, 0	0, 0
BC050375.1	IOH26654	Kv channel interacting protein 1 (KCNIP1)	8	16	11	0	0	0	0	-0.5	778.5	3636.5	-10.0439	-0.19685	0.53127	-0.15639	-0.43978	-0.5661	1	1	0.100192	-24.0416	0.15169	0.00525	-50, -50	-50, -50	0, 0
BC051301.1	IOH29359	TEA domain family member 2 (TEAD2)	8	16	15	567.15	0	0	0	13.5	434	694	-17.9931	-0.90295	-8.1642	-0.14444	-0.50082	-0.82149	1	1	1	0.26189	0.10753	0.22415	-50, -50	-50, -50	0, 0
BC004174.1	IOH3773	Serine/threonine-protein kinase Nek6	8	17	1	3.28	0	0	0	0.5	4488	23991	-10.8257	0.70263	0.7344	-0.15553	0.21756	1.20056	1	0.0118359	0.0017219	21.2132	0.06649	0.06702	-50, -50	0, 0	0, 0
NM_005206.2	IOH1805	v-crk sarcoma virus CT10 oncogene homolog (avian) (CRK), transcript variant I	8	17	3	13287.1	0	0	0	41	950	2742	-3.23595	0.39377	0.25957	-0.12097	-0.40938	-0.64373	1	0.626197	0.219232	0.5174	0.03126	0.03043	-50, -50	0, 0	0, 0
BC021992.1	IOH13921	protein-kinase, interferon-inducible double stranded RNA dependent inhibitor, repressor of (P58 repressor) (PRKRIR)	8	17	5	19227.4	0	0	0	166	3574	12900.5	-1.13079	0.8303	0.7461	-0.01431	0.0556	0.23796	0.911709	0.0181491	0.0060881	0.5282	0.01741	0.04478	-50, 0	0, 0	0, 0
NM_005536.2	IOH21098	inositol(myo)-1(or 4)-monophosphatase 1 (IMPA1)	8	17	7	0	0	0	0	242.5	2685.5	9993	0.63175	0.28902	0.78203	0.05097	-0.10185	-0.01439	0.159697	0.0464856	0.0101467	0.02041	0.17457	0.02179	0, 0	0, 0	0, 0
BC058904.1	IOH29071	armadillo repeat containing, X-linked 5 (ARMCX5)	8	17	9	5648.56	0	0	0	138.5	2234.5	7739	-2.88006	0.25726	0.72597	-0.03778	-0.18177	-0.21002	1	0.0725659	0.0178015	1.03641	0.17183	0.02449	-50, 0	0, 0	0, 0
BC011776.1	IOH13876	tropomyosin 2 (beta) (TPM2)	8	17	11	8996.88	0	0	0	67	759	2641	-0.37628	0.32165	0.14206	-0.09878	-0.44323	-0.65251	1	1	0.255067	0.04222	0.00745	0.05408	-50, -50	-50, -50	0, 0
BC000177.2	IOH2886	DnaJ (Hsp40) homolog, subfamily B, member 6 (DNAJB6)	8	17	13	28143.6	0	0	0	571	4694.5	15424	0.73002	0.71194	0.87975	0.3313	0.25416	0.45699	0.0289628	0.0106939	0.0039497	0.04706	0.06492	0.00816	0, 0	0, 0	0, 0
BC016634.1	IOH28617	Glutaminyl-tRNA synthetase	8	17	15	25183.4	0	0	0	247	4033	22527.5	-0.06601	0.16688	0.75036	0.05481	0.13693	1.07353	0.221426	0.0202355	0.0019415	0.2462	0.23459	0.06042	0, 0	-50, 0	0, 0
NM_001017367.1	IOH59815	C4b-binding protein beta chain	8	17	17	19238.3	0	0	0	123	10115.5	21759.5	-3.53902	0.26948	0.7214	-0.051	1.21477	1.00688	1	0.0027197	0.0021139	1.20726	0.22684	0.06905	-50, 0	0, 0	0, 0
NM_014220.2	IOH59024	Transmembrane 4 L6 family member 1	8	17	19	3860.26	0	0	0	93.5	2459.5	4248.5	-0.01913	0.79888	0.13367	-0.07617	-0.14189	-0.51298	1	0.0425324	0.0881408	0.05294	0.00949	0.1443	-50, -50	0, 0	0, 0
NM_005079.2	IOH59008	Tumor protein D52	8	17	21	26034.3	0	0	0	19	1662.5	1740	-6.68432	-0.62877	-0.32298	-0.13975	-0.28313	-0.7307	1	0.292627	0.910513	0.07443	0.41384	0.04551	-50, -50	0, 0	0, 0
NM_003480.2	IOH58997	Microfibrillar-associated protein 5	8	18	1	0	0	0	0	-4	3337.5	9343	-5.02643	0.43994	0.69176	-0.15937	0.01369	-0.07081	1	0.0260859	0.0122071	-0.70711	0.13877	0.04677	-50, -50	0, 0	0, 0
NM_002758.3	IOH59078	Dual specificity mitogen-activated protein kinase kinase 6	8	18	3	3993.01	0	0	0	164	2169.5	10948	-1.59683	0.67104	0.84411	-0.01601	-0.19328	0.0685	1	0.0609409	0.0081447	0.67261	0.04139	0.00646	0, -50	0, 0	0, 0
NM_001543.3	IOH52925	Bifunctional heparan sulfate N-deacetylase/N-sulfotransferase 1	8	18	5	3448.8	0	0	0	25	1781.5	5185.5	-5.91439	0.23822	0.42752	-0.13463	-0.26204	-0.43166	1	0.126644	0.0486352	0.50912	0.15837	0.08168	-50, -50	0, 0	0, 0
NM_012215.1	IOH52962	Bifunctional protein NCOAT	8	18	7	24941.3	0	0	0	6.5	1700	8406	-35.5336	0.53414	0.55187	-0.15041	-0.27648	-0.15213	1	0.118326	0.0163502	1.41421	0.06406	0.08446	-50, -50	0, 0	0, 0
NM_001130.5	IOH59679	Amino-terminal enhancer of split	8	18	9	14694.4	0	0	0	38.5	2992.5	14987.5	-1.93218	0.83066	0.87686	-0.12311	-0.04745	0.41911	1	0.026861	0.0041952	0.12856	0.00969	0.00816	-50, -50	0, 0	0, 0
BC008808.2	IOH6341	excision repair cross-complementing rodent repair deficiency, complementation group 6-like (ERCC6L)	8	18	11	28396.9	0	0	1	54.5	12281	33236.5	-0.89653	0.85558	0.8215	-0.10946	1.5985	2.00301	1	0.0013332	0.0008516	0.09082	0.03685	0.0444	-50, -50	0, 0	0, 0
BC005359.1	IOH7294	glia maturation factor, beta (GMFB)	8	18	13	0	0	0	0	132.5	2795.5	10653.5	-0.00646	0.57074	0.74131	-0.0429	-0.08235	0.04294	0.672133	0.0360013	0.0090643	0.13342	0.08828	0.0379	-50, -50	0, 0	0, 0
NM_032312.2	IOH5615	Yip1 domain family, member 4 (YIPF4)	8	18	15	876.08	0	0	0	-3	588.5	2369.5	-5.17265	-0.24171	-0.01898	-0.15852	-0.47344	-0.67606	1	1	0.360094	-0.4714	0.08291	0.07013	-50, -50	-50, -50	0, 0
NM_031268.3	IOH27406	3-phosphoinositide dependent protein kinase-1 (PDPK1), transcript variant 2	8	18	17	2.4	0	0	0	8.5	2108	3897	-133.855	0.70302	0.32625	-0.14871	-0.20418	-0.54349	1	0.0640473	0.0957202	0.91508	0.02952	0.07512	-50, -50	0, 0	0, 0
NM_014473.2	IOH9851	DIM1 dimethyladenosine transferase 1-like (S. cerevisiae) (DIMT1L)	8	18	19	1701.82	0	0	0	278	10701	27292.5	0.64092	0.45826	0.93323	0.08127	1.31852	1.48711	0.122422	0.0021766	0.0012026	0.03052	0.16573	0.00453	0, 0	0, 0	0, 0
BC004549.2	IOH6358	dihydrouridine synthase 3-like (S. cerevisiae) (DUS3L)	8	18	21	6778.49	0	0	0	45.5	2474.5	4459.5	-1.6005	0.78922	0.40833	-0.11713	-0.13924	-0.49466	1	0.042161	0.0681337	0.17095	0.01286	0.06961	-50, -50	0, 0	0, 0
NM_015532.2	IOH12446	glutamate receptor, ionotropic, N-methyl D-aspartate-like 1A (GRINL1A), transcript variant 1	8	19	1	29790.3	0	0	0	345.5	2059	7355.5	0.68146	0.14098	0.72642	0.13887	-0.21286	-0.24331	0.0789645	0.0949243	0.0198083	0.03479	0.20125	0.02086	0, 0	0, 0	0, 0
NM_016101.3	IOH10163	nuclear import 7 homolog (S. cerevisiae) (NIP7)	8	19	3	33813.8	0	0	0	350.5	6086	29493.5	0.68612	0.81562	0.87277	0.14314	0.50073	1.67814	0.0766261	0.0058407	0.0010579	0.0343	0.03834	0.02568	0, 0	0, 0	0, 0
NM_080870.2	IOH40303	diffuse panbronchiolitis critical region 1 (DPCR1)	8	19	5	16961	0	1	1	91.5	18281.5	61456.5	-0.09545	0.9344	0.93237	-0.07788	2.66181	4.45235	1	0.0005693	0.0002335	0.06955	0.0145	0.01467	-50, -50	0, 0	0, 0
NM_020525.4	IOH40162	interleukin 22 (IL22)	8	19	7	13970.1	0	0	0	83	2764	7133.5	-0.48032	0.15031	0.09479	-0.08513	-0.08793	-0.26258	1	0.0474496	0.0297075	0.15335	0.22001	0.2148	-50, -50	0, 0	0, 0
NM_172213.1	IOH35341	CD8b molecule (CD8B), transcript variant 2	8	19	9	907	0	0	0	31.5	575	1487	-2.8526	-1.09175	-1.04896	-0.12908	-0.47583	-0.75267	1	1	1	0.15713	0.28284	0.14076	-50, -50	-50, 0	0, 0
NM_000364.2	IOH44471	troponin T type 2 (cardiac) (TNNT2), transcript variant 1	8	19	11	1882.85	0	0	0	-4	401.5	899.5	-4.38361	-2.8032	-4.20855	-0.15937	-0.50658	-0.80366	1	1	1	0	0.45614	0.26806	-50, -50	-50, -50	0, 0
NM_006404.3	IOH53863	Endothelial protein C receptor	8	19	13	7216.7	0	0	0	41	6029	20258.5	-3.50278	0.92648	0.79145	-0.12098	0.49062	0.8766	1	0.0056369	0.0023614	0.58638	0.00211	0.0445	-50, -50	0, 0	0, 0
NM_206898.1	IOH58589	Melanocortin-2 receptor accessory protein	8	19	15	7294.28	0	0	0	11.5	1620	3854.5	-41.8873	-0.11328	0.51625	-0.14615	-0.29066	-0.54717	1	0.205018	0.0887135	0.79934	0.25491	0.01816	-50, -50	0, 0	0, 0
NM_016011.2	IOH53949	Trans-2-enoyl-CoA reductase, mitochondrial	8	19	17	6404.76	0	0	0	29.5	2833	4877.5	-4.48614	0.36062	-0.20422	-0.13079	-0.07571	-0.45838	1	0.0394312	0.0801275	0.45542	0.15525	0.26429	-50, -50	0, 0	0, 0
NM_002230.1	IOH54131	Junction plakoglobin	8	19	19	11060	0	0	0	52	2607	5631	-1.94902	0.65448	0.30345	-0.11158	-0.11576	-0.39299	1	0.0402598	0.0435782	0.35355	0.05804	0.12809	-50, -50	0, 0	0, 0
BC029406.1	IOH23195	angiopoietin 1 (ANGPT1)	8	19	21	21543	0	0	0	292	10031	13074.5	0.73371	0.92921	-3.37532	0.09321	1.19979	0.25306	0.106599	0.0019498	1	0.00484	0.01015	1.36781	0, 0	0, 0	-50, 0
NM_152421.2	IOH22978	family with sequence similarity 69, member B (FAM69B)	8	20	1	634.9	0	0	0	25	295	1099.5	-7.257	-1.96273	-1.80309	-0.13462	-0.52545	-0.78629	1	1	1	0.79196	0.02876	0.08939	-50, -50	-50, -50	0, 0
NM_130398.1	IOH5832	exonuclease 1 (EXO1), transcript variant 2	8	20	3	2696.97	0	0	0	43.5	909	2960	-3.23644	-0.34109	-0.88181	-0.11884	-0.41665	-0.62481	1	1	0.386915	0.56894	0.22715	0.36406	-50, -50	0, 0	0, 0
BC017371.1	IOH14347	ELK3, ETS-domain protein (SRF accessory protein 2) (ELK3)	8	20	5	5186.32	0	0	0	59.5	4637	16102	-0.8767	0.68791	0.89367	-0.10519	0.24396	0.51584	1	0.01112	0.0035922	0.13073	0.07228	0.00501	-50, -50	0, 0	0, 0
BC056398.1	IOH28786	adaptor-related protein complex 3, mu 2 subunit (AP3M2)	8	20	7	9012.13	0	0	0	168	1301.5	4726.5	-1.61157	0.51841	0.57474	-0.0126	-0.34709	-0.4715	1	0.236341	0.0550458	0.68185	0.04075	0.02708	0, -50	0, 0	0, 0
BC058287.1	IOH29442	angiopoietin-like 3 (ANGPTL3)	8	20	9	1758.28	0	0	0	30	1215	2851.5	-4.25228	0.28532	0.22835	-0.13036	-0.36242	-0.63423	1	0.331321	0.203781	0.42426	0.1001	0.04736	-50, -50	0, 0	0, 0
BC059364.1	IOH29285	zinc binding alcohol dehydrogenase, domain containing 1 (ZADH1)	8	20	11	15165.6	0	0	0	15	442.5	1130	-12.7153	-0.47263	-1.33598	-0.14316	-0.49931	-0.78365	1	1	1	0.18856	0.02397	0.02378	-50, -50	-50, -50	0, 0
BC056259.1	IOH29452	serpin peptidase inhibitor, clade A (alpha-1 antiproteinase, antitrypsin), member 6 (SERPINA6)	8	20	13	6072.56	0	0	0	57.5	2268.5	7695.5	-0.60306	0.67641	0.77171	-0.10689	-0.17574	-0.2138	1	0.0547577	0.0176116	0.03689	0.0427	0.00983	-50, -50	0, 0	0, 0
NM_172201.1	IOH44398	Potassium voltage-gated channel subfamily E member 2	8	20	15	18214.4	0	0	1	284.5	13522	42198.5	0.28724	0.74046	0.89749	0.08682	1.81841	2.78086	0.139769	0.0011595	0.0005066	0.14664	0.07582	0.02257	0, 0	0, 0	0, 0
BC013396.2	IOH60266	Titin	8	20	17	33494.7	0	1	1	60.5	28401	39906	-1.08823	0.95872	0.84573	-0.10434	4.455	2.58189	1	0.0002304	0.0005815	0.19869	0.00906	0.03895	-50, -50	0, 0	0, 0
BC027951.1	IOH11889	Cas scaffolding protein family member 4	8	20	19	26735.4	0	0	0	327	6841.5	22177	0.46934	0.91036	0.88981	0.12308	0.6346	1.04312	0.097476	0.0043571	0.001872	0.09947	0.01003	0.0146	0, 0	0, 0	0, 0
BC001632.1	IOH4852	NADH dehydrogenase [ubiquinone] flavoprotein 2, mitochondrial	8	20	21	10384.7	0	0	0	123	4616.5	4794.5	0.18913	0.30004	-3.9871	-0.051	0.24033	-0.46559	0.696535	0.0139328	1	0.05749	0.19713	1.39445	-50, -50	0, 0	-50, 0
NM_001938.1	IOH5390	Protein Dr1	8	21	1	0	0	0	0	9	319	1480.5	-417.958	-3.32756	-0.53857	-0.14828	-0.5212	-0.75323	1	1	1	0.4714	0.33693	0.02436	-50, -50	-50, 0	0, 0
BC103919.1	IOH63517	Vang-like protein 2	8	21	3	2193.2	0	0	0	30.5	1283.5	4096	-3.23265	0.31174	0.00473	-0.12993	-0.35028	-0.52621	1	0.280287	0.102941	0.20865	0.09972	0.17678	-50, -50	-50, 0	0, 0
NM_004944.1	IOH14823	Deoxyribonuclease gamma	8	21	5	3944.92	0	0	0	59.5	2040	7241	-0.70801	0.25602	0.70074	-0.10519	-0.21623	-0.25325	1	0.0901277	0.0207383	0.08319	0.16499	0.02773	-50, -50	0, 0	0, 0
NM_006708.1	IOH10090	Lactoylglutathione lyase	8	21	7	34757.9	0	0	0	190	1735.5	5360.5	-0.98873	0.63712	0.6353	0.00617	-0.27019	-0.41646	0.648991	0.105905	0.0406625	0.50614	0.03463	0.02229	-50, 0	0, 0	0, 0
BC017016.1	IOH10367	Lck-interacting transmembrane adapter 1	8	21	9	5078.13	0	0	0	55	3727	13324.5	-1.57058	0.8257	0.72474	-0.10903	0.08271	0.27476	1	0.0166	0.0057568	0.28284	0.02049	0.05291	-50, -50	0, 0	0, 0
NM_012320.3	IOH39852	1-O-acylceramide synthase	8	21	11	4296.8	0	0	0	54.5	1015	3006.5	-0.99019	-0.35337	0.07704	-0.10945	-0.39786	-0.62078	1	0.93104	0.196567	0.11677	0.25358	0.10043	-50, -50	0, 0	0, 0
NM_001284.2	IOH3063	AP-3 complex subunit sigma-1	8	21	13	12715.5	0	0	0	291.5	2466	8120	0.59047	0.68111	0.78079	0.09279	-0.14075	-0.17696	0.114517	0.0450483	0.0156625	0.05094	0.04645	0.01045	0, 0	0, 0	0, 0
BC070055.1	IOH40142	Guanylate-binding protein 4	8	21	15	2625.94	0	0	0	14.5	698	1102.5	-18.412	-0.26081	-1.74105	-0.14359	-0.45403	-0.78604	1	1	1	0.73149	0.1398	0.08017	-50, -50	-50, -50	0, 0
NM_198403.2	IOH40130	Monocyte to macrophage differentiation factor 2	8	21	17	2090.12	0	0	0	49	1323	2505	-1.63831	0.36945	-0.29448	-0.11415	-0.34329	-0.66431	1	0.248783	0.37364	0.23089	0.08658	0.15864	-50, -50	-50, -50	0, 0
NM_001008535.1	IOH50159	A-kinase anchor protein 14	8	21	19	27434.2	0	0	0	31.5	1532.5	893	-3.04285	0.39602	-4.6434	-0.12908	-0.30616	-0.80422	1	0.16691	1	0.20203	0.09551	0.32307	-50, -50	-50, -50	-50, -50
BC033677.1	IOH40219	Uncharacterized protein C9orf114	8	21	21	11232.7	0	0	0	424	3746.5	6595.5	0.05134	0.27934	0.38741	0.20586	0.08617	-0.30927	0.0739546	0.0222096	0.0297298	0.25349	0.19534	0.1174	0, 0	0, 0	0, 0
NM_153329.2	IOH21432	Aldehyde dehydrogenase family 16 member A1	8	22	1	26979.6	0	1	1	221.5	16133	65181.5	0.4954	0.76428	0.97712	0.03306	2.28109	4.77566	0.202516	0.0007987	0.0002031	0.05427	0.06969	0.00031	0, 0	0, 0	0, 0
BC008748.2	IOH5941	protein-L-isoaspartate (D-aspartate) O-methyltransferase (PCMT1)	9	2	11	29325.8	0	0	0	159	1725	5439	-0.90582	0.63844	0.58148	-0.02028	-0.27205	-0.40965	1	0.106561	0.0399055	0.55145	0.02951	0.0312	0, -50	0, 0	0, 0
NM_018492.2	IOH12390	PDZ binding kinase (PBK)	9	2	13	0	0	0	0	83.5	1146	3137.5	0.20177	0.49421	0.32218	-0.08471	-0.37465	-0.60941	1	0.334047	0.151253	0.12703	0.02468	0.02457	-50, -50	0, -50	0, 0
NM_021198.1	IOH12189	CTD (carboxy-terminal domain, RNA polymerase II, polypeptide A) small phosphatase 1 (CTDSP1), transcript variant 1	9	2	15	12974.5	0	0	0	46.5	2256	7576.5	0.2057	0.5172	0.72667	-0.11628	-0.17796	-0.22413	1	0.0603047	0.0184224	0.01521	0.08839	0.01652	-50, -50	0, 0	0, 0
NM_198567.1	IOH27099	chromosome 5 open reading frame 25 (C5orf25)	9	2	17	10664.4	0	0	0	87	1702.5	7018.5	-0.66589	0.5407	0.57388	-0.08172	-0.27604	-0.27256	1	0.116422	0.023356	0.40638	0.05773	0.05793	-50, -50	0, 0	0, 0
BC038294.2	IOH27125	chromosome 10 open reading frame 46 (C10orf46)	9	2	19	9872.15	0	0	0	29.5	647	1991	-0.67915	-0.5669	-0.08796	-0.13078	-0.46308	-0.70892	1	1	0.536829	0.11985	0.17705	0.01136	-50, -50	0, 0	0, 0
BC041009.2	IOH25834	chromosome 9 open reading frame 25 (C9orf25)	9	2	21	38648.2	0	0	0	349	4002.5	14920	0.61393	0.70101	0.88772	0.14185	0.13153	0.41324	0.0850333	0.0151259	0.0041922	0.09725	0.0613	0.00133	0, 0	0, 0	0, 0
NM_153035.1	IOH27410	chromosome 1 open reading frame 83 (C1orf83)	9	3	1	33710	0	0	0	263.5	3070	10784	0.64211	0.84821	0.73374	0.06889	-0.03371	0.05427	0.146781	0.0250596	0.0088104	0.07782	0.00322	0.03646	0, 0	0, 0	0, 0
BC040558.1	IOH27718	dynein, cytoplasmic 2, light intermediate chain 1 (DYNC2LI1)	9	3	3	16820.5	0	0	0	67.5	1731	5733	-0.06894	0.65067	0.61145	-0.09836	-0.27099	-0.38413	1	0.104932	0.0351376	0.17809	0.02614	0.02763	-50, -50	0, 0	0, 0
NM_002629.2	IOH13682	phosphoglycerate mutase 1 (brain) (PGAM1)	9	3	5	66381.8	0	0	0	187.5	2844	7239.5	0.47016	0.82749	0.65074	0.00404	-0.07376	-0.25338	0.315537	0.0300363	0.0210474	0.11691	0.00597	0.03663	0, 0	0, 0	0, 0
NM_003827.2	IOH4804	N-ethylmaleimide-sensitive factor attachment protein, alpha (NAPA)	9	3	7	1042.67	0	0	0	210.5	1661.5	4709.5	0.44692	0.56781	0.57498	0.02367	-0.28331	-0.47297	0.25379	0.121673	0.0545153	0.13101	0.04724	0.01637	0, 0	0, 0	0, 0
BC012535.1	IOH14189	LPS-responsive vesicle trafficking, beach and anchor containing (LRBA)	9	3	9	20767.1	0	0	0	223	9814	19518	0.81861	0.85713	0.59036	0.03434	1.16134	0.81232	0.187669	0.0021113	0.0028093	0.01268	0.03286	0.10644	0, 0	0, 0	0, 0
BC000112.1	IOH4632	retinol dehydrogenase 11 (all-trans/9-cis/11-cis) (RDH11)	9	3	11	36779.6	0	0	0	497.5	4103	16664	0.74317	0.66177	0.83948	0.26857	0.14934	0.56462	0.0392734	0.0146359	0.0034226	0.06396	0.0748	0.02071	0, 0	0, 0	0, 0
NM_032514.2	IOH10043	microtubule-associated protein 1 light chain 3 alpha (MAP1LC3A), transcript variant 1	9	3	13	9565.07	0	0	0	542.5	8385.5	24299	0.52801	0.94146	0.92554	0.30697	0.9082	1.22729	0.0368727	0.0028049	0.0015238	0.13686	0.00278	0.00291	0, 0	0, 0	0, 0
NM_003516.2	IOH4867	histone cluster 2, H2aa3 (HIST2H2AA3)	9	3	15	16227.7	0	0	0	219	3262	11936.5	0.26102	0.80145	0.69437	0.03092	0.00031	0.1543	0.259393	0.0224466	0.0072874	0.19373	0.02081	0.05409	0, 0	0, 0	0, 0
NM_182715.1	IOH11372	synaptophysin-like 1 (SYPL1), transcript variant 2	9	3	17	0	0	0	0	104	2367	9374	0.64406	0.74194	0.64989	-0.06721	-0.15829	-0.06812	0.930768	0.047646	0.0122808	0.0136	0.02211	0.05507	-50, -50	0, 0	0, 0
BC043581.1	IOH26300	keratin 36 (KRT36)	9	3	19	20479.4	0	0	0	148.5	4149.5	15054.5	-1.17766	0.79084	0.7945	-0.02924	0.15758	0.42492	1	0.0133518	0.0043062	0.6333	0.03391	0.0317	-50, 0	0, 0	0, 0
BC008344.1	IOH6969	serine/threonine kinase 40 (STK40)	9	3	21	9181.51	0	0	0	47.5	1828	6402	-0.66687	0.70167	0.5585	-0.11543	-0.25379	-0.32607	1	0.0893638	0.0285704	0.28284	0.01547	0.05456	-50, -50	0, 0	0, 0
BC007693.1	IOH6315	peptidylprolyl isomerase (cyclophilin)-like 3 (PPIL3)	9	4	1	38779.4	0	0	0	70.5	1795.5	3909	-0.21353	0.3613	-0.13537	-0.0958	-0.25955	-0.54245	1	0.113832	0.120886	0.23069	0.11697	0.19753	-50, -50	0, 0	0, 0
BC007347.2	IOH5863	chromodomain helicase DNA binding protein 2 (CHD2)	9	4	3	34736.3	0	0	0	57	3007.5	3860.5	-0.16177	-1.30686	0.21694	-0.10732	-0.04479	-0.54666	1	0.1317	0.101306	0.17368	0.68113	0.09286	-50, -50	0, 0	0, 0
NM_020317.2	IOH4823	chromosome 1 open reading frame 63 (C1orf63)	9	4	5	5638.78	0	0	0	1253.5	2338	6410.5	0.87147	0.34016	0.71296	0.91369	-0.16342	-0.32533	0.0058199	0.0615872	0.0263621	0.03441	0.14578	0.00717	0, 0	0, 0	0, 0
NM_013443.2	IOH6716	Alpha-N-acetylgalactosaminide alpha-2,6-sialyltransferase 6	9	4	7	4012.68	0	0	0	25.5	1619	4113	-2.01871	0.48075	-0.06081	-0.1342	-0.29084	-0.52474	1	0.136585	0.103518	0.41595	0.07075	0.18464	-50, -50	0, 0	0, 0
BC014457.1	IOH12101	glycine C-acetyltransferase (2-amino-3-ketobutyrate coenzyme A ligase) (GCAT)	9	4	9	3089.28	0	0	0	41	1009	1836.5	-2.54061	-0.5081	-0.64475	-0.12098	-0.39892	-0.72232	1	1	0.910513	0.79334	0.28452	0.11743	-50, -50	0, 0	0, 0
BC007019.1	IOH7241	vesicle-associated membrane protein 4 (VAMP4)	9	4	11	21253.4	0	0	0	45.5	6762	23997	0.18625	0.45081	0.63431	-0.11713	0.62052	1.20107	1	0.0056671	0.0018049	0.01554	0.15832	0.09771	-50, -50	0, 0	0, 0
NM_024770.1	IOH12447	methyltransferase like 8 (METTL8)	9	4	13	5860.56	0	0	0	28	1203	3756	-1.42296	0.43614	0.27966	-0.13207	-0.36455	-0.55573	1	0.303412	0.103955	0.30305	0.0482	0.07003	-50, -50	0, 0	0, 0
NM_002974.1	IOH14839	serpin peptidase inhibitor, clade B (ovalbumin), member 4 (SERPINB4)	9	4	15	33084.9	0	0	0	294.5	1929.5	5478.5	0.79749	0.65751	0.68056	0.09534	-0.23581	-0.40622	0.108885	0.0804722	0.0373921	0.03121	0.03335	0.00194	0, 0	0, 0	0, 0
BC009571.1	IOH13826	stimulated by retinoic acid 13 homolog (mouse) (STRA13)	9	4	17	2515.58	0	0	0	153.5	1297	4559.5	-0.9905	0.63292	0.58225	-0.02498	-0.34789	-0.48599	1	0.219845	0.0582443	0.57582	0.00109	0.01008	-50, 0	0, 0	0, 0
BC025963.1	IOH14668	acyl-Coenzyme A dehydrogenase, C-2 to C-3 short chain (ACADS)	9	4	19	4389.68	0	0	0	80.5	1350	3890	0.11427	0.62427	0.51925	-0.08727	-0.3385	-0.5441	1	0.198998	0.0849264	0.14933	0.00838	0.00618	-50, -50	0, 0	0, 0
NM_001759.2	IOH13739	cyclin D2 (CCND2)	9	4	21	0	0	0	0	5	9.5	-38	-148.524	-1.98064	-2.13721	-0.1517	-0.57604	-0.88502	1	1	1	1.41421	1.86081	-0.96762	-50, -50	-50, -50	-50, -50
NM_014303.2	IOH21738	pescadillo homolog 1, containing BRCT domain (zebrafish) (PES1)	9	5	1	0	0	0	0	-9.5	-25	18	-3.74789	-2.27639	-2.42577	-0.16407	-0.58215	-0.88016	1	1	1	-1.26535	-2.82843	1.33565	-50, -50	-50, -50	-50, -50
BC034229.1	IOH21596	Zinc finger B-box domain containing protein 1	9	5	3	0	0	0	0	11	-32.5	-58	-5.23709	-1.1974	-2.03132	-0.14658	-0.58349	-0.88676	1	1	1	0.25713	-0.23933	-0.65834	-50, -50	-50, -50	-50, -50
NM_002012.1	IOH21676	fragile histidine triad gene (FHIT)	9	5	5	0	0	0	0	-4.5	-7.5	-50	-4.02399	-2.12939	-1.89665	-0.1598	-0.57905	-0.88606	1	1	1	-1.09994	-5.75114	-0.11314	-50, -50	-50, -50	-50, -50
BC032499.1	IOH21893	globoside alpha-1,3-N-acetylgalactosaminyltransferase 1 (GBGT1)	9	5	7	0	0	0	0	-5.5	-33.5	-16.5	-3.11102	-1.22904	-2.26505	-0.16065	-0.58366	-0.88315	1	1	1	-0.64282	-0.31661	-2.1856	-50, -50	-50, -50	-50, -50
NM_032673.1	IOH5517	polycomb group ring finger 1 (PCGF1)	9	5	9	4410.35	0	0	0	67	2504	6798	-0.04349	0.3362	0.72892	-0.09878	-0.13401	-0.2917	1	0.052694	0.0231092	0.16886	0.15193	0.00728	-50, -50	0, 0	0, 0
NM_015584.2	IOH4335	polymerase (DNA-directed), delta interacting protein 2 (POLDIP2)	9	5	11	7543.44	0	0	0	410	4651	12042	0.26383	0.87334	0.79397	0.19391	0.24645	0.16345	0.0743901	0.0100204	0.0068121	0.21731	0.01125	0.02267	0, -50	0, 0	0, 0
NM_032873.3	IOH6812	Cbl-interacting protein Sts-1 (STS-1)	9	5	13	15980.8	0	0	0	92	2587.5	10930	-0.52197	0.33543	0.81755	-0.07745	-0.11921	0.06694	1	0.0489017	0.0082237	0.36893	0.1544	0.01048	-50, -50	0, 0	0, 0
NM_182801.1	IOH23237	EGF-like, fibronectin type III and laminin G domains (EGFLAM), transcript variant 4	9	5	15	10337.7	0	0	0	301.5	3926.5	15712.5	0.71651	0.53141	0.72365	0.10132	0.11806	0.48203	0.108115	0.0172785	0.0040861	0.05863	0.11471	0.05612	0, 0	0, 0	0, 0
NM_017515.3	IOH25755	Solute carrier family 35 member F2	9	5	17	11499.3	0	0	0	17	795	2954	-4.9552	0.31336	0.1569	-0.14146	-0.43685	-0.62533	1	1	0.18919	0.83189	0.00889	0.05793	-50, -50	0, 0	0, 0
BC016673.1	IOH11748	cDNA clone MGC:21889 IMAGE:4345550, complete cds	9	5	19	12382.3	0	0	0	61.5	1241	4965	-0.48027	0.31802	0.64435	-0.10348	-0.35781	-0.45079	1	0.301052	0.0469961	0.28744	0.08661	0.00199	-50, -50	0, 0	0, 0
NM_033642.1	IOH36760	fibroblast growth factor 13 (FGF13), transcript variant 1B	9	5	21	21956.1	0	0	0	291.5	2897.5	12295.5	0.48477	0.75556	0.70726	0.09279	-0.06428	0.18545	0.130157	0.0299134	0.0068121	0.13342	0.02953	0.05136	0, 0	0, 0	0, 0
NM_018376.2	IOH7251	nipsnap homolog 3B (C. elegans) (NIPSNAP3B)	9	6	1	4405.56	0	0	0	30	754.5	1442	-0.39499	0.01776	-1.06761	-0.13036	-0.44403	-0.75657	1	1	1	0.04714	0.07404	0.09219	-50, -50	0, 0	0, 0
NM_002288.3	IOH40239	leukocyte-associated immunoglobulin-like receptor 2 (LAIR2), transcript variant 1	9	6	3	38343.7	0	0	0	176.5	4034	10553.5	-0.74878	0.67	0.78858	-0.00534	0.13711	0.03426	0.763687	0.0151171	0.0089674	0.5088	0.07152	0.01789	0, -50	0, 0	0, 0
NM_004040.2	IOH40092	ras homolog gene family, member B (RHOB)	9	6	5	27558.7	0	0	0	205.5	3577	10348.5	0.79225	0.85087	0.79968	0.0194	0.05612	0.01647	0.22369	0.0178743	0.0092883	0.0172	0.00909	0.01332	0, 0	0, 0	0, 0
NM_170610.2	IOH40168	histone cluster 1, H2ba (HIST1H2BA)	9	6	7	6899.57	0	0	0	50	2365	5042	-0.06044	0.33861	0.26412	-0.1133	-0.15864	-0.44411	1	0.0600251	0.0554701	0.11314	0.1471	0.11808	-50, -50	0, 0	0, 0
NM_000588.3	IOH40240	interleukin 3 (colony-stimulating factor, multiple) (IL3)	9	6	9	21244	0	0	0	133.5	1436	3926	-1.43117	0.57291	0.47979	-0.04204	-0.32326	-0.54097	1	0.174939	0.0849264	0.70446	0.03053	0.01909	0, -50	0, 0	0, 0
BC067446.1	IOH40156	disabled homolog 1 (Drosophila) (DAB1)	9	6	11	25175.4	0	0	0	319.5	3003	9879.5	0.73272	0.58598	0.79193	0.11668	-0.04559	-0.02424	0.0955373	0.0302594	0.0102634	0.05533	0.08477	0.01324	0, 0	0, 0	0, 0
BC066938.1	IOH40083	DEAD (Asp-Glu-Ala-Asp) box polypeptide 43 (DDX43)	9	6	13	22711.2	0	0	0	299.5	2497	12435.5	0.8297	0.57074	0.86632	0.09961	-0.13525	0.1976	0.10366	0.0462963	0.0061559	0.02125	0.07872	0.00097	0, 0	0, 0	0, 0
BC068530.1	IOH40123	Transportin-3	9	6	15	1539.72	0	0	0	22.5	809	2239.5	-3.47679	0.27556	0.0463	-0.13676	-0.43437	-0.68735	1	1	0.378157	0.72282	0.02273	0.01547	-50, -50	0, 0	0, 0
NM_139280.1	IOH40176	ORM1-like 3 (S. cerevisiae) (ORMDL3)	9	6	17	13228.1	0	0	1	275.5	8163.5	34228.5	0.81461	0.72607	0.71473	0.07913	0.86887	2.08912	0.123351	0.0033023	0.0008443	0.0231	0.07267	0.07852	0, 0	0, 0	0, 0
BC053533.1	IOH39790	MTERF domain containing 2 (MTERFD2)	9	6	19	2329.8	0	0	0	27.5	1490.5	3950.5	-2.12584	0.51524	0.25943	-0.1325	-0.31361	-0.53884	1	0.164672	0.0941281	0.48855	0.05171	0.08431	-50, -50	0, 0	0, 0
NM_033332.1	IOH37777	CDC14 cell division cycle 14 homolog B (S. cerevisiae) (CDC14B), transcript variant 3	9	6	21	1450.11	0	0	0	15	632	1685	-5.28612	-1.04448	-1.21578	-0.14316	-0.46573	-0.73547	1	1	1	0.75425	0.28642	0.21318	-50, -50	0, 0	0, 0
NM_032861.2	IOH29307	serine active site containing 1 (SERAC1)	9	7	1	1112.18	0	0	0	90	601.5	905	-3.19219	-0.17112	-3.06958	-0.07916	-0.47113	-0.80317	1	1	1	1.20994	0.05525	0.04063	0, -50	0, 0	0, 0
NM_133332.1	IOH38113	Wolf-Hirschhorn syndrome candidate 1 (WHSC1), transcript variant 5	9	7	3	3183.13	0	0	0	21	1847.5	5057	-1.94134	0.05571	0.59758	-0.13804	-0.25034	-0.44281	1	0.129245	0.0462507	0.26937	0.21242	0.01818	-50, -50	0, 0	0, 0
NM_153612.2	IOH35580	heparan sulfate (glucosamine) 3-O-sulfotransferase 5 (HS3ST5)	9	7	5	2798.42	0	0	0	17	1275.5	2626.5	-8.73407	0.04688	0.21942	-0.14145	-0.35171	-0.65376	1	0.336808	0.238525	1.74697	0.16908	0.01319	-50, -50	0, 0	0, 0
NM_018280.1	IOH41065	chromosome 22 open reading frame 26 (C22orf26)	9	7	7	2559.92	0	0	0	15.5	1251.5	2224.5	-2.45477	0.31094	-0.64128	-0.14273	-0.35596	-0.68865	1	0.295649	0.584302	0.13686	0.08984	0.19168	-50, -50	0, 0	0, 0
NM_004763.2	IOH40963	integrin beta 1 binding protein 1 (ITGB1BP1), transcript variant 1	9	7	9	16869.6	0	0	0	75.5	4389	11680.5	-0.48718	0.82831	0.75906	-0.09154	0.20002	0.13208	1	0.0116075	0.007379	0.3278	0.02384	0.03239	-50, -50	0, 0	0, 0
NM_178176.2	IOH40964	monoacylglycerol O-acyltransferase 3 (MOGAT3)	9	7	11	3116.01	0	0	0	12	1145.5	2542	-5.54297	0.43985	-0.78358	-0.14572	-0.37474	-0.66109	1	0.346259	0.478646	0.4714	0.04012	0.27428	-50, -50	0, 0	0, 0
NM_009588.1	IOH44736	lymphotoxin beta (TNF superfamily, member 3) (LTB), transcript variant 2	9	7	13	7707.35	0	0	0	7	3586.5	13893	-24.8803	0.41292	0.43581	-0.14998	0.05781	0.3241	1	0.0225104	0.0061016	1.41421	0.14846	0.14394	-50, -50	0, 0	0, 0
NM_175571.2	IOH44212	GTPase, IMAP family member 8 (GIMAP8)	9	7	15	20097.3	0	0	0	274.5	2992.5	12940	0.57809	0.66773	0.47851	0.07828	-0.04745	0.2414	0.139769	0.029168	0.0068998	0.10046	0.05884	0.127	0, 0	0, 0	0, 0
NM_173578.1	IOH42338	chromosome 11 open reading frame 72 (C11orf72)	9	7	17	8193.64	0	0	0	69	2390	11265	0.45046	0.45856	0.62233	-0.09708	-0.15421	0.09602	1	0.0545761	0.0085155	0.0205	0.11065	0.07419	-50, -50	0, 0	0, 0
XM_085236.6	IOH43659	PREDICTED: Homo sapiens hypothetical LOC145788 (LOC145788)	9	7	19	46257.2	0	0	1	295	9645	33422.5	0.84898	0.92709	0.66226	0.09577	1.13139	2.01916	0.105852	0.0021145	0.0009099	0.01438	0.00968	0.09535	0, 0	0, 0	0, 0
XM_209489.2	IOH44775	PREDICTED: Homo sapiens similar to CG14853-PB (LOC285141)	9	7	21	22937.4	0	0	0	49	1502.5	7314	-0.37134	-0.45441	0.6978	-0.11415	-0.31148	-0.24691	1	0.320743	0.0201216	0.20203	0.34026	0.02282	-50, -50	-50, -50	0, 0
NM_030948.1	IOH43117	phosphatase and actin regulator 1 (PHACTR1)	9	8	1	3145.01	0	0	0	11.5	1271.5	2996	-3.85279	0.10096	-0.16646	-0.14615	-0.35242	-0.62169	1	0.326851	0.220805	0.06149	0.15293	0.15105	-50, -50	0, 0	0, 0
NM_199139.1	IOH44783	XIAP associated factor-1 (XAF1), transcript variant 2	9	8	3	15788.4	0	0	0	242	7797	18190	0.67226	0.89998	0.8646	0.05055	0.80393	0.69706	0.171299	0.0033294	0.0028276	0.06428	0.01505	0.01532	0, 0	0, 0	0, 0
NM_001008740.2	IOH41285	transmembrane and coiled-coil domains 2 (TMCO2)	9	8	5	15934.8	0	0	0	24	1023.5	2473.5	-2.14309	-0.02041	0.00471	-0.13548	-0.39636	-0.66704	1	0.662942	0.307768	0.41248	0.1513	0.05517	-50, -50	0, 0	0, 0
NM_002832.2	IOH45836	protein tyrosine phosphatase, non-receptor type 7 (PTPN7), transcript variant 1	9	8	7	57424.5	0	0	0	256.5	4434.5	15393	0.37948	0.44903	0.84487	0.06292	0.20808	0.4543	0.17758	0.0139017	0.0040148	0.16265	0.1459	0.01626	0, 0	0, 0	0, 0
NM_148570.1	IOH45882	mitochondrial ribosomal protein L27 (MRPL27), nuclear gene encoding mitochondrial protein, transcript variant 3	9	8	9	18452.6	0	0	0	86	5383	16326	0.46099	0.62359	0.75995	-0.08257	0.37616	0.53528	1	0.0083491	0.0037108	0.04933	0.09615	0.04574	-50, -50	0, 0	0, 0
NM_004871.2	IOH45920	golgi SNAP receptor complex member 1 (GOSR1), transcript variant 1	9	8	11	36609.1	0	0	0	255.5	1995.5	5679.5	0.81675	0.75331	0.39592	0.06206	-0.22412	-0.38877	0.14321	0.0704826	0.0400796	0.01937	0.00673	0.09226	0, 0	0, 0	0, 0
NM_018037.1	IOH45458	Ral GEF with PH domain and SH3 binding motif 2 (RALGPS2), transcript variant 1	9	8	13	3.28	0	0	0	178	-12	-17	-2.94858	-1.3917	-2.49825	-0.00406	-0.57985	-0.8832	1	1	1	1.22353	-0.35355	-4.49221	0, -50	-50, -50	-50, -50
NM_079424.1	IOH45798	Myosin light polypeptide 6	9	8	15	15600.4	0	0	0	268.5	3087	12910.5	0.58458	0.75471	0.8048	0.07316	-0.0307	0.23884	0.145576	0.0259864	0.0058717	0.09744	0.03298	0.02229	0, 0	0, 0	0, 0
NM_181801.1	IOH45863	ubiquitin-conjugating enzyme E2C (UBE2C), transcript variant 4	9	8	17	1814.48	0	0	0	35.5	765.5	3149.5	-1.0402	-0.58624	0.38597	-0.12567	-0.44208	-0.60837	1	1	0.145045	0.29878	0.23555	0.00741	-50, -50	0, 0	0, 0
NM_197967.1	IOH45743	BH3 interacting domain death agonist (BID), transcript variant 3	9	8	19	22051.1	0	0	0	39	553.5	2148.5	-0.153	-0.33777	-0.4884	-0.12268	-0.47964	-0.69525	1	1	0.57186	0.07252	0.06515	0.13987	-50, -50	0, -50	0, 0
NM_197974.1	IOH45792	butyrophilin, subfamily 3, member A3 (BTN3A3), transcript variant 2	9	8	21	27474.6	0	0	1	313.5	9975.5	37748.5	0.76874	0.78575	0.92765	0.11156	1.18995	2.39463	0.097476	0.0021154	0.0006242	0.04285	0.05649	0.01002	0, 0	0, 0	0, 0
NM_014665.1	IOH9697	leucine rich repeat containing 14 (LRRC14)	9	9	1	15597.2	0	0	0	245	2646	5824	0.62339	0.79662	-0.87056	0.0531	-0.10885	-0.37623	0.171299	0.0359045	0.0866222	0.08081	0.01176	0.48128	0, 0	0, 0	-50, 0
NM_004458.1	IOH28633	acyl-CoA synthetase long-chain family member 4 (ACSL4), transcript variant 1	9	9	3	15762.2	0	0	0	99	2746.5	10379.5	0.22049	0.60155	0.74194	-0.07148	-0.09104	0.01915	1	0.0366572	0.0094964	0.14285	0.07492	0.03181	-50, -50	0, 0	0, 0
NM_178493.3	IOH29141	notum pectinacetylesterase homolog (Drosophila) (NOTUM)	9	9	5	10793.4	0	0	0	57	2243	6554.5	0.40553	0.61219	0.48244	-0.10732	-0.18026	-0.31283	1	0.0579229	0.0282782	0	0.05864	0.08016	-50, -50	0, 0	0, 0
NM_015122.1	IOH26137	FCH domain only 1 (FCHO1)	9	9	7	3.28	0	0	0	2	-0.5	30	-17.1475	-1.852	-2.87962	-0.15426	-0.57781	-0.87912	1	1	1	2.82843	-41.0122	2.68701	-50, -50	-50, -50	-50, -50
NM_001033551.1	IOH26533	TOM1-like protein 2	9	9	9	3908.2	0	0	0	31	1013	2234	-0.18103	-0.44593	0.03231	-0.12951	-0.39822	-0.68782	1	0.984275	0.383272	0	0.26804	0.01836	-50, -50	0, 0	0, 0
BC033491.1	IOH27359	adenosine deaminase domain containing 2 (ADAD2)	9	9	11	8454.81	0	0	0	60.5	1257	4729	-0.35484	0.45625	0.49728	-0.10433	-0.35498	-0.47128	1	0.266092	0.0562172	0.24544	0.04838	0.04007	-50, -50	0, 0	0, 0
BC031691.2	IOH28682	SLAIN motif family, member 2 (SLAIN2)	9	9	13	48280	0	0	1	1407.5	13764	56134.5	0.68295	0.87336	0.71053	1.0451	1.8613	3.99043	0.0050687	0.0010456	0.0003121	0.09797	0.03175	0.08638	0, 0	0, 0	0, 0
BC047673.1	IOH26656	amyloid beta (A4) precursor protein-binding, family A, member 2 binding protein (APBA2BP)	9	9	15	5373.92	0	0	0	11	1859.5	8178.5	-18.5997	0.57074	0.7144	-0.14658	-0.24821	-0.17188	1	0.0923463	0.0157956	2.82843	0.05666	0.02585	-50, -50	0, 0	0, 0
NM_003161.1		ribosomal protein S6 kinase, 70kDa, polypeptide 1 (RPS6KB1)	9	9	19	3530.76	0	0	0	28.5	1249.5	2782.5	-1.10533	0.29402	0.23555	-0.13164	-0.35631	-0.64022	1	0.300271	0.207436	0.2233	0.09451	0.02262	-50, -50	0, 0	0, 0
NM_002577.1		Serine/threonine-protein kinase PAK 2	9	9	21	34472.7	0	0	0	233	1246	3608	0.56644	0.48605	0.20454	0.04287	-0.35693	-0.56857	0.194881	0.267397	0.118275	0.09711	0.03859	0.08466	0, 0	0, 0	0, 0
NM_004560.2		Tyrosine-protein kinase transmembrane receptor ROR2	9	10	1	49993.4	0	0	0	208	1910.5	5834	-0.42573	0.42284	0.41141	0.02154	-0.23918	-0.37537	0.438132	0.0943727	0.0375501	0.41475	0.104	0.09042	-50, 0	0, 0	0, 0
NM_003656.3		Calcium/calmodulin-dependent protein kinase type 1	9	10	3	8715.99	0	0	0	40.5	1177.5	4047	-0.28227	0.49109	0.50706	-0.1214	-0.36907	-0.53046	1	0.310663	0.0783785	0.12222	0.02943	0.01573	-50, -50	0, 0	0, 0
NM_003177.2		Tyrosine-protein kinase SYK	9	10	5	3008.41	0	0	0	114	2152.5	4358.5	-1.30213	0.46323	0.58029	-0.05868	-0.1963	-0.50343	1	0.069431	0.0642776	0.64508	0.10151	0.0047	0, -50	0, 0	0, 0
NM_000323.2		Proto-oncogene tyrosine-protein kinase receptor ret	9	10	7	16881.2	0	0	0	209	3044.5	12346.5	0.61933	0.66489	0.66163	0.02238	-0.03823	0.18988	0.235544	0.0281123	0.0069111	0.07443	0.06062	0.06615	0, 0	0, 0	0, 0
NM_002969.2		mitogen-activated protein kinase 12 (MAPK12)	9	10	9	4953.56	0	0	0	118	1229	3609	-0.50973	0.33027	0.45136	-0.05527	-0.35994	-0.56849	1	0.306603	0.103664	0.3955	0.0817	0.01372	-50, 0	0, 0	0, 0
NM_021101.3	IOH10602	claudin 1 (CLDN1)	9	11	21	34472.7	0	0	0	249	4900.5	17138	0.59483	0.72904	0.87566	0.05652	0.29066	0.60576	0.168283	0.0096464	0.003176	0.09087	0.0593	0.0099	0, 0	0, 0	0, 0
NM_138798.1	IOH10640	MIT, microtubule interacting and transport, domain containing 1 (MITD1)	9	12	1	16099.9	0	0	0	76	721.5	1168.5	-0.38756	-0.22357	-8.36815	-0.09111	-0.44988	-0.78031	1	1	1	0.29773	0.12447	1.35612	-50, -50	0, 0	-50, 0
NM_018147.1	IOH11086	Fas apoptotic inhibitory molecule (FAIM), transcript variant 4	9	12	3	29969.4	0	0	0	44.5	743	2509	-0.15356	0.27359	-0.06725	-0.11799	-0.44606	-0.66395	1	1	0.310387	0.11123	0.00381	0.07835	-50, -50	0, 0	0, 0
BC016615.1	IOH10688	RAB37, member RAS oncogene family (RAB37)	9	12	5	65348.1	0	0	0	287	5536.5	23123	0.31879	0.90883	0.88099	0.08894	0.40336	1.12522	0.146781	0.0067959	0.0017216	0.18725	0.00473	0.01633	0, 0	0, 0	0, 0
BC016842.1	IOH10739	LSM14A, SCD6 homolog A (S. cerevisiae) (LSM14A)	9	12	7	14190.8	0	0	0	44.5	3695.5	10663	-1.00529	0.86489	0.65505	-0.11799	0.07712	0.04376	1	0.0165293	0.0093806	0.36547	0.00593	0.06088	-50, -50	0, 0	0, 0
NM_006117.1	IOH21097	peroxisomal D3,D2-enoyl-CoA isomerase (PECI), transcript variant 1	9	12	9	36629.9	0	0	0	248.5	13505.5	10139	0.48091	-2.15089	0.59716	0.05609	1.81548	-0.00171	0.179204	0.0163794	0.010722	0.12805	1.0273	0.07644	0, 0	0, 0	0, 0
BC002460.1	IOH4190	mitochondrial ribosomal protein S30 (MRPS30)	9	12	11	5898.81	0	0	0	143	4745	5870.5	-2.26087	-1.27792	-0.9992	-0.03393	0.2631	-0.3722	1	0.045139	0.0947601	0.97907	0.70398	0.52167	-50, 0	0, 0	0, 0
NM_001218.2	IOH14010	carbonic anhydrase XII (CA12), transcript variant 1	9	12	13	4323.02	0	0	0	75	5993.5	6595	-0.34698	-1.21544	0.5669	-0.09196	0.48434	-0.30932	1	0.025363	0.0267199	0.28284	0.69525	0.05468	-50, -50	-50, -50	-50, -50
NM_173192.1	IOH21409	Kv channel interacting protein 2 (KCNIP2), transcript variant 3	9	12	15	25419.1	0	0	0	255	1094	3135.5	0.5876	0.43391	-0.05746	0.06164	-0.38387	-0.60959	0.161082	0.395312	0.187057	0.09428	0.0349	0.13103	0, 0	-50, 0	0, 0
BC009631.1	IOH21422	dodecenoyl-Coenzyme A delta isomerase (3,2 trans-enoyl-Coenzyme A isomerase) (DCI)	9	12	17	8761.88	0	0	0	115.5	1673.5	5190.5	0.27911	0.61344	0.46763	-0.0574	-0.28118	-0.43122	0.911709	0.116422	0.046753	0.14081	0.03423	0.06035	-50, -50	0, 0	0, 0
NM_173541.1	IOH21426	chromosome 10 open reading frame 91 (C10orf91)	9	12	19	52032.6	0	1	1	409.5	23877.5	50500.5	0.67686	0.85768	0.78321	0.19348	3.65343	3.50143	0.059874	0.0003435	0.0003724	0.08116	0.04137	0.06126	0, 0	0, 0	0, 0
BC031469.1	IOH21458	hypothetical LOC554207 (LOC554207)	9	12	21	28422	0	0	0	94	2317	7757	0.55674	0.70637	0.60874	-0.07575	-0.16714	-0.20846	1	0.0510165	0.0186034	0.03009	0.03174	0.05506	-50, -50	0, 0	0, 0
BC034245.1	IOH21411	cartilage acidic protein 1 (CRTAC1)	9	13	1	26137	0	0	0	238	5342.5	15955.5	0.52119	0.87837	0.70659	0.04714	0.36898	0.50312	0.191224	0.0074407	0.0039939	0.1129	0.01363	0.06218	0, 0	0, 0	0, 0
BC001433.1	IOH4012	centrosomal protein 250kDa (CEP250)	9	13	3	8671.18	0	0	0	164	1068.5	3528.5	-1.67139	0.43437	0.47805	-0.01601	-0.38838	-0.57547	1	0.422539	0.107472	0.80196	0.0311	0.0022	0, -50	0, 0	0, 0
NM_021945.1	IOH21442	chromosome 6 open reading frame 85 (C6orf85)	9	13	5	17094.3	0	0	0	174	2794	10819	-0.76207	0.6725	0.82956	-0.00748	-0.08262	0.0573	0.793293	0.0339279	0.0083502	0.51204	0.05365	0.00614	-50, 0	0, 0	0, 0
NM_006232.2	IOH4626	polymerase (RNA) II (DNA directed) polypeptide H (POLR2H)	9	13	7	18307.3	0	0	0	62.5	1391.5	5029.5	0.27871	0.2443	0.44873	-0.10262	-0.33115	-0.4452	1	0.233109	0.0505095	0.05657	0.12348	0.06228	-50, -50	0, 0	0, 0
BC010155.2	IOH12990	Adrenodoxin-like protein, mitochondrial	9	13	9	0	0	1	1	488	64728.5	65022.5	0.92684	0.96041	0.96678	0.26047	10.8923	4.76186	0.0373349	4.38e-05	0.0002049	0.0029	0.01104	0.00299	0, 0	0, 0	0, 0
NM_015973.1	IOH21513	galanin prepropeptide (GAL)	9	13	11	580.06	0	0	0	276	3233	11216	0.85404	0.66819	0.84142	0.07956	-0.00483	0.09176	0.120596	0.02456	0.007707	0.01025	0.06255	0.00416	0, 0	-50, 0	0, 0
NM_021218.1	IOH10009	chromosome 9 open reading frame 80 (C9orf80)	9	13	13	0	0	1	1	480.5	63525	62181.5	0.83207	0.95086	0.8898	0.25406	10.6791	4.51527	0.0402997	4.57e-05	0.0002325	0.03385	0.01418	0.02808	0, 0	0, 0	0, 0
NM_005423.1	IOH21844	trefoil factor 2 (spasmolytic protein 1) (TFF2)	9	13	15	0	0	0	0	57	1436	7971.5	-0.4049	0.59628	0.72636	-0.10732	-0.32326	-0.18984	1	0.172539	0.0165663	0.24811	0.02364	0.02031	-50, -50	-50, 0	-50, 0
NM_006216.2	IOH12816	serpin peptidase inhibitor, clade E (nexin, plasminogen activator inhibitor type 1), member 2 (SERPINE2)	9	13	17	15214.7	0	0	0	258.5	3558	12225	-1.77163	0.73124	0.86591	0.06463	0.05276	0.17934	0.991674	0.0192379	0.0063774	0.86713	0.0469	0.00035	-50, 0	0, 0	0, 0
NM_022142.3	IOH13085	Epididymal sperm-binding protein 1	9	13	19	5074.86	0	0	0	56.5	5155.5	14015.5	-0.13206	0.75649	0.8242	-0.10775	0.33584	0.33474	1	0.0085365	0.004914	0.1627	0.05198	0.01942	-50, -50	0, 0	0, 0
NM_032570.1	IOH12288	NPC-related protein NAG73 (NAG73)	9	13	21	1497.1	0	0	0	26.5	1008	1505.5	-1.88055	-0.65085	-1.25878	-0.13335	-0.3991	-0.75106	1	1	1	0.40025	0.32409	0.16016	-50, -50	0, -50	0, 0
BC012303.1	IOH11142	PDZK1 interacting protein 1 (PDZK1IP1)	9	14	1	23833.5	0	0	0	34	1792	6422	-0.20487	0.67942	0.59363	-0.12695	-0.26018	-0.32433	1	0.0949243	0.0278786	0.04159	0.02052	0.04404	-50, -50	0, 0	0, 0
NM_145043.1	IOH13260	nei like 2 (E. coli) (NEIL2)	9	14	3	30101.6	0	0	0	213	4360.5	17026.5	0.30083	0.74675	0.83595	0.0258	0.19497	0.59607	0.268152	0.0122746	0.0032811	0.17927	0.04978	0.02255	0, 0	0, 0	0, 0
NM_018696.1	IOH12628	elaC homolog 1 (E. coli) (ELAC1)	9	14	5	48449.3	0	0	0	274	2588.5	9834.5	0.75845	0.41624	0.82227	0.07786	-0.11904	-0.02815	0.128156	0.0465806	0.0102093	0.04129	0.12921	0.00338	0, 0	0, 0	0, 0
NM_021809.2	IOH13079	TGFB-induced factor homeobox 2 (TGIF2)	9	14	7	25083.6	0	0	0	69	1929.5	6461	-0.27478	0.34008	0.59486	-0.09708	-0.23582	-0.32095	1	0.0968935	0.0275073	0.24595	0.1301	0.04421	-50, -50	0, 0	0, 0
BC015169.1	IOH9936	Ubiquitin-conjugating enzyme E2 Z	9	14	9	29566.2	0	0	0	152	4051	16414.5	-0.76602	0.89309	0.76755	-0.02625	0.14013	0.54296	1	0.0133518	0.0036563	0.50242	0.00035	0.04347	-50, 0	0, 0	0, 0
NM_001975.2	IOH2253	enolase 2 (gamma, neuronal) (ENO2)	9	14	11	20878.6	0	0	0	29.5	2683.5	2407.5	-0.84988	-1.34421	0.13893	-0.13078	-0.1022	-0.67277	1	0.180618	0.304083	0.16779	0.68221	0.01204	-50, -50	0, 0	0, 0
BC013393.2	IOH13082	adducin 1 (alpha) (ADD1)	9	14	13	50589	0	0	0	75.5	1012.5	4040	-0.30753	-0.74974	-1.00047	-0.09154	-0.39831	-0.53108	1	1	0.207848	0.2716	0.35268	0.45647	-50, -50	-50, -50	-50, -50
BC009506.1	IOH12068	TIP41, TOR signaling pathway regulator-like (S. cerevisiae) (TIPRL)	9	14	15	8850.4	0	0	0	209.5	2887.5	7070.5	-1.75114	-0.4376	0.53918	0.02282	-0.06605	-0.26804	1	0.0642011	0.0234105	0.84718	0.40431	0.06931	-50, 0	0, 0	0, 0
BC012109.1	IOH12380	homer homolog 2 (Drosophila) (HOMER2)	9	14	17	69662.3	0	0	0	509	2922	10377.5	0.41675	0.40453	0.7831	0.27838	-0.05994	0.01898	0.0444288	0.0356481	0.0093097	0.17226	0.14036	0.01874	0, 0	0, 0	0, 0
NM_002608.1	IOH22794	platelet-derived growth factor beta polypeptide (simian sarcoma viral (v-sis) oncogene homolog) (PDGFB), transcript variant 1	9	14	19	32073	0	0	0	157	4443.5	12781.5	-0.81945	0.52457	0.8359	-0.02199	0.20968	0.22764	1	0.0132718	0.0059041	0.52245	0.12174	0.01189	0, -50	0, 0	0, 0
BC015878.1	IOH23080	N-acetyltransferase 2 (arylamine N-acetyltransferase) (NAT2)	9	14	21	16176.4	0	0	0	293	2314.5	8361	0.25939	0.66951	0.74719	0.09406	-0.16759	-0.15604	0.145576	0.0521822	0.0148424	0.20755	0.04308	0.01708	0, 0	0, 0	0, 0
BC029760.1	IOH22119	OTU domain containing 6B (OTUD6B)	9	15	1	25679.2	0	0	0	235.5	5243.5	18028.5	0.856	0.76906	0.44874	0.045	0.35144	0.68305	0.165346	0.0081818	0.0035582	0.003	0.04841	0.14987	0, 0	0, 0	0, 0
BC000026.1	IOH4716	1-acylglycerol-3-phosphate O-acyltransferase 2 (lysophosphatidic acid acyltransferase, beta) (AGPAT2)	9	15	3	2280.63	0	0	0	49.5	3199	6709.5	-0.11956	0.13445	0.68444	-0.11372	-0.01085	-0.29938	1	0.0342558	0.0242845	0.12856	0.23077	0.01992	-50, -50	0, 0	0, 0
NM_052935.1	IOH10842	Cytosolic 5prime-nucleotidase III-like protein	9	15	5	4267.29	0	0	0	41.5	1271	3871.5	-0.36261	0.43244	0.37402	-0.12055	-0.3525	-0.5457	1	0.262234	0.092514	0.15335	0.05675	0.04767	-50, -50	0, 0	0, 0
BC018113.1	IOH11302	ubiquitin specific peptidase 3 (USP3)	9	15	7	18853.7	0	0	0	50	1589.5	6233	0.12667	0.66511	0.54919	-0.1133	-0.29606	-0.34074	1	0.128369	0.0303764	0.05657	0.01379	0.05491	-50, -50	0, 0	0, 0
BC015413.1	IOH10971	Ropporin-1B	9	15	9	2653.26	0	0	0	129.5	1753.5	2868	-1.74693	-0.61991	-1.03911	-0.04545	-0.267	-0.6328	1	0.247612	0.447122	0.80266	0.41092	0.38117	-50, 0	0, 0	0, 0
NM_013401.2	IOH10925	RAB3A interacting protein (rabin3)-like 1 (RAB3IL1)	9	15	11	48917.1	0	0	0	166.5	1669	4370	-0.9879	0.45006	0.48903	-0.01388	-0.28197	-0.50243	1	0.129025	0.0669488	0.58182	0.08304	0.03204	0, -50	0, 0	0, 0
Ro/SS-A Antigen		NA	9	15	13	0	0	0	0	0.5	811	1106	-16.2109	-0.9508	-2.24533	-0.15554	-0.43401	-0.78573	1	1	1	26.8701	0.34876	0.12787	-50, -50	0, 0	0, 0
PV3145		fibroblast growth factor receptor 3 (achondroplasia, thanatophoric dwarfism) (FGFR3), transcript variant 1	9	15	15	0	0	0	0	56.5	3525.5	2369	0.27706	-2.12041	-0.08585	-0.10775	0.04701	-0.67611	1	0.31231	0.357752	0.03755	0.9525	0.06686	-50, -50	0, 0	0, 0
P3081		v-kit Hardy-Zuckerman 4 feline sarcoma viral oncogene homolog (KIT), transcript variant 1; see catalog number for detailed information on wild-type or point mutant status	9	15	17	0	0	0	0	57.5	1528	4593	-0.5923	0.5924	0.08309	-0.10689	-0.30695	-0.48308	1	0.147744	0.0750033	0.30744	0.03147	0.1595	-50, -50	0, 0	0, 0
PV3870		discoidin domain receptor family, member 2 (DDR2), transcript variant 1	9	15	19	13560.3	0	0	0	915	8075.5	25817.5	0.75609	0.84745	0.79087	0.62484	0.85328	1.35908	0.0115534	0.0031766	0.0014384	0.06955	0.03284	0.04823	0, 0	0, 0	0, 0
PV3852		homeodomain interacting protein kinase 4 (HIPK4)	9	15	21	8020.98	0	0	0	613.5	4097.5	12581	0.7712	0.85713	0.66591	0.36756	0.14836	0.21024	0.0254858	0.0132646	0.0066344	0.05878	0.01225	0.06565	0, 0	0, 0	0, 0
PV4201		CDC-like kinase 2 (CLK2), transcript variant 1	9	16	1	13318.8	0	0	0	57	919	1931	-0.16177	-0.02398	-0.26336	-0.10732	-0.41487	-0.71413	1	0.9268	0.638363	0.17368	0.1308	0.04394	-50, -50	0, 0	0, 0
PV4672		AMP-activated protein_kinase A1/B1/G1: PRKAA1/B1/G1 sequences are seperated by -- (in protein list file).	9	16	3	19056.9	0	0	0	20	762	2319	-2.13295	0.1403	0.01229	-0.13889	-0.4427	-0.68045	1	1	0.355434	0.28284	0.04454	0.03476	-50, -50	0, 0	0, 0
PV4879		epidermal growth factor receptor (erythroblastic leukemia viral (v-erb-b) oncogene homolog, avian) (EGFR); see catalog number for detailed information on wild-type or point mutant status	9	16	5	16202.6	0	0	0	194.5	2666.5	11760.5	-0.87349	0.68718	0.67453	0.01001	-0.10522	0.13902	0.696535	0.0373995	0.007589	0.55623	0.04641	0.0597	-50, 0	0, 0	0, 0
NM_001004.2	IOH6844	ribosomal protein, large, P2 (RPLP2)	9	16	7	15468.3	0	0	0	24.5	604.5	1660	-1.95705	0.05903	-0.36054	-0.13505	-0.47061	-0.73765	1	1	0.970042	0.3752	0.00117	0.00511	-50, -50	0, 0	0, 0
BC012291.1	IOH10483	activating signal cointegrator 1 complex subunit 1 (ASCC1)	9	16	9	25991.7	0	0	0	139.5	1321	3421	-1.13422	0.29915	0.40741	-0.03692	-0.34364	-0.5848	1	0.257838	0.119345	0.61333	0.10063	0.01695	0, -50	0, 0	0, 0
NM_052886.1	IOH10481	mal, T-cell differentiation protein 2 (MAL2)	9	16	11	15673.7	0	0	0	182.5	5105.5	18790.5	-0.59436	-0.34008	-0.89506	-0.00022	0.32698	0.74918	0.637866	0.0169185	0.0080057	0.46107	0.40539	0.58738	0, -50	0, 0	0, 0
NM_002862.2	IOH9832	phosphorylase, glycogen; brain (PYGB)	9	16	13	5256.26	0	0	0	43	1579	2855.5	-0.47526	-0.52426	0.24122	-0.11927	-0.29792	-0.63388	1	0.298718	0.195057	0.19733	0.36811	0.02699	-50, -50	0, 0	0, 0
NM_144498.1	IOH6030	oxysterol binding protein-like 2 (OSBPL2), transcript variant 2	9	16	15	24243.3	0	0	0	103	2725.5	11926.5	0.42475	0.80045	0.72342	-0.06807	-0.09476	0.15343	1	0.0335173	0.0071948	0.08238	0.01219	0.04476	-50, -50	0, 0	0, 0
BC006252.1	IOH6330	solute carrier family 6 (neurotransmitter transporter, taurine), member 6 (SLC6A6)	9	16	17	7818.79	0	0	0	215	3404.5	9824	-0.7615	0.56068	0.65086	0.0275	0.02556	-0.02906	0.524014	0.0232311	0.0111375	0.52622	0.09907	0.05758	0, -50	0, 0	0, 0
NM_001551.1	IOH3828	immunoglobulin (CD79A) binding protein 1 (IGBP1)	9	16	19	38833.9	1	1	1	65316.5	65306	65243	0.99865	0.99245	0.97531	55.5807	10.9947	4.781	2e-06	4.24e-05	0.0002027	0.00029	0.00041	0.0002	0, 0	0, 0	0, 0
NM_031452.1	IOH3904	family with sequence similarity 103, member A1 (FAM103A1)	9	16	21	6852.8	0	0	0	263	1075.5	1884.5	-2.93038	-0.69389	-0.20642	0.06847	-0.38714	-0.71816	1	1	0.654201	1.24752	0.35043	0.02064	0, -50	0, 0	0, 0
BC016768.1	IOH27892	nucleophosmin (nucleolar phosphoprotein B23, numatrin) (NPM1)	9	17	1	44698.9	0	0	0	383.5	2872	9881.5	0.5091	0.35905	0.15877	0.1713	-0.0688	-0.02406	0.0743901	0.0380589	0.0143509	0.1346	0.15363	0.21375	0, 0	0, 0	0, 0
BC012566.1	IOH27796	nucleophosmin (nucleolar phosphoprotein B23, numatrin) (NPM1)	9	17	3	19717	0	0	0	139.5	1697	6113.5	0.72203	0.50442	0.54451	-0.03692	-0.27701	-0.35111	0.500318	0.119884	0.0317224	0.01521	0.06834	0.05448	-50, -50	0, 0	0, 0
NM_177553.1	IOH27961	growth arrest-specific 2 (GAS2), transcript variant 2	9	17	5	28129.2	0	0	0	384	3071	9849	0.83968	0.54165	0.7484	0.17172	-0.03354	-0.02689	0.0628209	0.0295011	0.0105524	0.02578	0.09993	0.02685	0, 0	0, 0	0, 0
NM_007122.1	IOH27901	upstream transcription factor 1 (USF1), transcript variant 1	9	17	7	21834.8	0	0	0	162.5	3128.5	8093	-0.55447	0.39949	0.64893	-0.01729	-0.02335	-0.1793	0.778279	0.0306877	0.016683	0.43949	0.14578	0.04561	-50, 0	0, 0	0, 0
BC003566.1	IOH4871	zinc finger protein 24 (ZNF24)	9	17	9	52478.4	0	1	1	535	51697	65292.5	0.92532	0.88581	0.97471	0.30058	8.58311	4.78529	0.0310923	7.13e-05	0.0002024	0.00529	0.03529	0.0004	0, 0	0, 0	0, 0
NM_016041.1	IOH14205	Der1-like domain family, member 2 (DERL2)	9	17	13	7787.63	0	0	0	47	4881	10063	0.16498	0.3577	0.35364	-0.11586	0.2872	-0.00831	1	0.0119156	0.0123882	0.03009	0.17877	0.15318	-50, -50	0, 0	0, 0
NM_005851.2	IOH5446	CDK2-associated protein 2 (CDK2AP2)	9	17	15	43117.7	0	0	0	405	3109.5	10625	0.43479	0.32933	0.539	0.18964	-0.02671	0.04046	0.0694068	0.032412	0.0100297	0.16063	0.1676	0.09756	0, 0	0, 0	0, 0
BC001899.1	IOH4819	fucosyltransferase 2 (secretor status included) (FUT2)	9	17	17	8446.07	0	0	0	200	5273.5	18259	-2.22156	0.4681	0.35952	0.01471	0.35675	0.70305	1	0.0094913	0.0036395	0.99702	0.14575	0.17923	0, -50	0, 0	0, 0
NM_032016.1	IOH4681	STARD3 N-terminal like (STARD3NL)	9	17	19	24774.3	0	0	0	177.5	2624	8882	0.75859	0.45832	0.80841	-0.00449	-0.11275	-0.11082	0.30438	0.0440684	0.0127003	0.01992	0.11695	0.00175	-50, -50	0, 0	0, 0
NM_019007.2	IOH6224	Protein ARMCX6	9	17	21	9038.36	0	0	0	68	2003.5	4196	-0.09399	0.19585	0.18419	-0.09793	-0.2227	-0.51754	1	0.0968935	0.0860696	0.18718	0.17753	0.11594	-50, -50	0, 0	0, 0
NM_078473.1	IOH1833	TM2 domain containing 2 (TM2D2), transcript variant 1	9	18	1	9510.44	0	0	0	155.5	3010	10545.5	-0.37348	0.83606	-0.01402	-0.02327	-0.04434	0.03356	0.749501	0.0263472	0.0139013	0.37743	0.00611	0.27284	0, -50	0, 0	0, 0
BC044567.1	IOH26762	pleckstrin homology domain containing, family A (phosphoinositide binding specific) member 3 (PLEKHA3)	9	18	3	31526.6	0	0	0	170	2887	8901.5	-0.77904	0.5621	0.76521	-0.01089	-0.06615	-0.10913	0.841039	0.0334882	0.0129117	0.51577	0.09013	0.01549	0, -50	0, 0	0, 0
NM_018375.1	IOH26708	solute carrier family 39 (zinc transporter), member 9 (SLC39A9)	9	18	5	3458.64	0	0	0	92	2262.5	3956	0.06088	0.44081	0.11905	-0.07745	-0.1768	-0.53836	1	0.0626133	0.101447	0.18446	0.1122	0.12548	-50, -50	0, 0	0, 0
BC050428.1	IOH26675	katanin p60 (ATPase-containing) subunit A 1 (KATNA1)	9	18	7	3610.53	0	0	0	21.5	2221.5	5514	-2.48353	0.55552	0.12455	-0.13761	-0.18407	-0.40314	1	0.0611552	0.0495831	0.42755	0.07544	0.17133	-50, -50	0, 0	0, 0
BC039814.1	IOH26283	zinc finger, RAN-binding domain containing 2 (ZRANB2)	9	18	9	11985.6	0	0	0	83.5	15.5	5.5	0.57842	-1.98673	-2.31651	-0.08471	-0.57498	-0.88125	1	1	1	0.00847	0.77554	3.72838	-50, -50	-50, -50	-50, -50
BC047223.1	IOH62429	Nuclear protein NP60	9	18	11	7214.51	0	0	0	23	2742	3766	-2.77679	-0.74023	-0.42103	-0.13633	-0.09184	-0.55485	1	0.0927464	0.157186	0.55339	0.49513	0.27338	-50, -50	0, 0	0, 0
BC050351.1	IOH62378	Phosphofurin acidic cluster sorting protein 2	9	18	13	11957.1	0	0	0	243.5	3932	3608	0.64767	-0.99579	0.43074	0.05182	0.11904	-0.56857	0.171299	0.0514559	0.104836	0.0726	0.60244	0.0196	0, 0	0, 0	0, 0
BC070058.1	IOH61671	Quinone oxidoreductase	9	18	15	18196.9	0	0	0	238.5	966	2473	-0.55727	-0.2023	-0.14243	0.04756	-0.40655	-0.66708	0.366916	0.918406	0.335121	0.46547	0.19032	0.09436	-50, 0	0, 0	0, 0
BC082990.1	IOH62547	Melanoregulin	9	18	17	13983.2	0	0	0	48	1348	3987.5	-0.01149	0.54472	0.54178	-0.115	-0.33886	-0.53564	1	0.209486	0.0795381	0.08839	0.03147	0.00337	-50, -50	0, 0	0, 0
BC007340.2	IOH62790	bystin-like (BYSL)	9	18	19	20230.6	0	0	0	764.5	3460	16148	0.40348	0.81596	0.88813	0.49641	0.0354	0.51982	0.0198714	0.0195707	0.0035651	0.18406	0.0188	0.00394	0, 0	0, 0	0, 0
BC095488.1	IOH63166	Salivary acidic proline-rich phosphoprotein 1/2	9	18	21	21454.5	0	0	0	165	2136	6546	-1.60181	0.60405	0.51993	-0.01516	-0.19922	-0.31357	1	0.0652145	0.0278078	0.77996	0.0576	0.06849	-50, 0	0, 0	0, 0
BC089041.1	IOH63113	Guanine nucleotide-binding protein subunit alpha-11	9	19	1	7524.86	0	0	0	45.5	1344.5	3679.5	-0.33304	0.61353	0.0792	-0.11713	-0.33948	-0.56237	1	0.202405	0.121529	0.17095	0.01104	0.12434	-50, -50	0, 0	0, 0
BC065725.1	IOH62824	Rab9 effector protein with Kelch motifs	9	19	3	27910.6	0	0	0	50	1770.5	5025.5	0.12667	0.71345	0.56154	-0.1133	-0.26399	-0.44554	1	0.0959013	0.0477369	0.05657	0.00919	0.02828	-50, -50	0, 0	0, 0
BC058932.1	IOH29074	inositol polyphosphate-5-phosphatase, 75kDa (INPP5B)	9	19	5	7603.54	0	0	0	78.5	3219.5	9087.5	0.26263	0.41461	0.45776	-0.08897	-0.00722	-0.09298	1	0.0285413	0.0144677	0.09909	0.14254	0.11368	-50, -50	0, 0	0, 0
NM_002426.1	IOH29597	matrix metallopeptidase 12 (macrophage elastase) (MMP12)	9	19	7	19015.4	0	0	0	59	2153.5	3962	-0.58739	0.62994	0.413	-0.10562	-0.19611	-0.53785	1	0.0630609	0.0861797	0.31161	0.05024	0.03998	-50, -50	0, 0	0, 0
BC008950.2	IOH56909	Prenylated Rab acceptor protein 1	9	19	9	32597.5	0	0	0	109	1882.5	5996	0.21388	0.69013	0.65779	-0.06295	-0.24414	-0.3613	1	0.0838163	0.0312118	0.15569	0.02141	0.01793	-50, -50	0, 0	0, 0
NM_001002756.1	IOH58634	NFU1 iron-sulfur cluster scaffold homolog, mitochondrial	9	19	11	2215.96	0	0	0	45.5	931.5	2213.5	-0.12532	0.00657	-0.23714	-0.11714	-0.41266	-0.68961	1	0.866524	0.45705	0.10879	0.12525	0.08529	-50, -50	0, 0	0, 0
NM_030981.1	IOH29640	RAB1B, member RAS oncogene family (RAB1B)	9	19	13	25152.2	0	0	0	169	2743.5	9416.5	-0.97057	0.49577	0.76116	-0.01175	-0.09157	-0.06442	0.991674	0.0389899	0.01151	0.5774	0.10799	0.0202	0, -50	0, 0	0, 0
NM_003955.2	IOH29563	suppressor of cytokine signaling 3 (SOCS3)	9	19	15	46341.4	0	1	1	329	20815	63205	0.70785	0.78655	0.8392	0.12479	3.11075	4.60411	0.0912326	0.0004701	0.0002306	0.06448	0.064	0.04495	0, 0	0, 0	0, 0
BC006155.1	IOH6598	adaptor-related protein complex 2, alpha 2 subunit (AP2A2)	9	19	17	3041.2	0	0	0	7	1377.5	1753	-19.4642	-0.52739	-1.0792	-0.14999	-0.33363	-0.72958	1	0.431794	1	0.80812	0.34855	0.20088	-50, -50	0, 0	0, 0
BC053578.1	IOH28934	glutathione S-transferase A1 (GSTA1)	9	19	19	53152.7	0	0	0	423	4587	3618.5	0.41854	0.53856	0.49716	0.205	0.2351	-0.56766	0.0642009	0.0123004	0.100677	0.16716	0.11839	0.00098	0, 0	0, 0	0, 0
AB065812.1	IOH28238	olfactory receptor 56B1 (Olfactory receptor OR11-65)	9	19	21	2412.85	0	0	0	3.5	1059.5	3703.5	-35.2842	-0.264	0.49594	-0.15298	-0.38997	-0.56028	1	0.728832	0.0957202	1.01015	0.22625	0.00516	-50, -50	0, 0	0, 0
NM_001216.1	IOH14740	carbonic anhydrase IX (CA9)	9	20	1	7546.72	0	0	0	49.5	1569	3458.5	-0.21415	-0.25706	0.26819	-0.11372	-0.29969	-0.58154	1	0.244147	0.125402	0.15713	0.28753	0.05868	-50, -50	0, 0	0, 0
NM_173619.1	IOH27329	hypothetical protein MGC34761 (MGC34761)	9	20	3	1305.87	0	0	0	22.5	1014.5	2491	-3.2391	0.47334	0.06125	-0.13676	-0.39796	-0.66552	1	0.478235	0.293417	0.65997	0.01185	0.04201	-50, -50	0, 0	0, 0
BC039306.1	IOH27482	paralemmin 2 (PALM2)	9	20	5	17347.8	0	0	0	62	3291.5	10388	-0.65231	0.70087	0.53525	-0.10305	0.00554	0.01989	1	0.0231976	0.0105288	0.34215	0.05306	0.09748	-50, -50	0, 0	0, 0
NM_138415.1	IOH13483	PHD finger protein 21B (PHF21B)	9	20	7	22360.4	0	0	0	327	4078	14147	0.20589	0.48721	0.4606	0.12308	0.14491	0.34615	0.120596	0.0163101	0.0058018	0.22922	0.13039	0.13675	0, 0	0, 0	0, 0
BC007835.1	IOH6703	Serine/threonine-protein kinase 40	9	20	9	3541.69	0	0	0	41.5	1883.5	3195.5	-0.59287	0.70266	0.15138	-0.12055	-0.24396	-0.60438	1	0.083131	0.159242	0.2215	0.01764	0.07634	-50, -50	0, 0	0, 0
BC025990.1	IOH11070	heparan sulfate 2-O-sulfotransferase 1 (HS2ST1)	9	20	11	7917.17	0	0	0	17.5	2589	7184	-6.53939	0.62379	0.71666	-0.14103	-0.11895	-0.2582	1	0.0413927	0.0206994	1.25259	0.06446	0.01555	-50, -50	0, 0	0, 0
BC028351.1	IOH11753	Hydrocephalus-inducing protein homolog	9	20	13	1963.72	0	0	0	24	3211	1850	-1.92383	0.09189	-0.20739	-0.13548	-0.00872	-0.72115	1	0.0348952	0.683988	0.35355	0.24444	0.01376	-50, -50	0, 0	0, 0
BC040301.1	IOH27655	PAS domain containing 1 (PASD1)	9	20	15	1644.63	0	0	0	18.5	1701.5	3558	-1.70644	0.18138	0.37713	-0.14017	-0.27621	-0.57291	1	0.145616	0.111171	0.11467	0.16582	0.03259	-50, -50	0, 0	0, 0
BC042943.2	IOH25858	USP6 N-terminal like (USP6NL)	9	20	17	2340.73	0	0	0	23.5	1408.5	1528.5	-1.21363	0.55152	-1.0321	-0.13591	-0.32813	-0.74906	1	0.186198	1	0.15045	0.03464	0.11797	-50, -50	0, 0	0, 0
BC043153.2	IOH25860	CTAGE family, member 6 (CTAGE6)	9	20	19	323.59	0	0	0	26.5	1731	2649.5	-1.10387	0.18461	0.21987	-0.13334	-0.27099	-0.65177	1	0.139253	0.233777	0.18678	0.16667	0.01521	-50, -50	0, 0	0, 0
BC006769.1	IOH3146	nucleolar and coiled-body phosphoprotein 1 (NOLC1)	9	20	21	0	0	0	0	5.5	17	10	-58.0731	-2.94704	-2.70196	-0.15127	-0.57472	-0.88085	1	1	1	1.15708	3.41075	7.77817	-50, -50	-50, -50	-50, -50
NM_020929.1	IOH40882	leucine rich repeat containing 4C (LRRC4C)	9	21	1	0	0	0	0	5	-39.5	15.5	-221.255	-1.03939	-2.32375	-0.1517	-0.58472	-0.88038	1	1	1	3.11127	-0.0537	0.6843	-50, -50	-50, -50	-50, -50
NM_133635.3	IOH39914	protein O-fucosyltransferase 2 (POFUT2), transcript variant 3	9	21	3	13006.2	0	0	0	213	2630.5	6811	0.38228	0.68262	0.55551	0.0258	-0.1116	-0.29057	0.256568	0.0386638	0.0251127	0.15271	0.04704	0.06105	0, 0	0, 0	0, 0
BC066364.1	IOH39987	SIN3 homolog A, transcription regulator (yeast) (SIN3A)	9	21	5	4829.82	0	0	0	102.5	6132	13359	-1.7678	0.11409	0.1192	-0.0685	0.50889	0.27776	1	0.0084733	0.0078976	0.77954	0.26499	0.2438	-50, 0	0, 0	0, 0
NM_054020.2	IOH39920	cation channel, sperm associated 2 (CATSPER2), transcript variant 1	9	21	7	2028.19	0	0	0	130	1712	3254	0.75173	0.65461	0.2916	-0.04503	-0.27435	-0.59929	0.567423	0.107556	0.141735	0	0.02396	0.04042	-50, -50	0, 0	0, 0
NM_001432.1	IOH42289	Proepiregulin	9	21	9	4432.3	0	0	0	26.5	2523.5	4545.5	-1.10387	0.67901	0.53368	-0.13334	-0.13056	-0.48721	1	0.042574	0.0600932	0.18678	0.04567	0.02411	-50, -50	0, 0	0, 0
NM_013240.2	IOH41150	N(6)-adenine-specific DNA methyltransferase 1	9	21	11	36511.9	0	0	0	269	3571	13072.5	0.46499	0.7796	0.71759	0.07358	0.05507	0.25289	0.154333	0.0186093	0.0059749	0.13669	0.03168	0.05079	0, 0	0, 0	0, 0
NM_178539.3	IOH42328	Protein FAM19A2	9	21	13	3430.23	0	0	0	39	1331.5	2141.5	-1.63515	-0.2093	-0.22425	-0.12268	-0.34178	-0.69586	1	0.363266	0.489649	0.50767	0.25013	0.07099	-50, -50	0, 0	0, 0
NM_198149.1	IOH41162	Protein shisa-4	9	21	15	9348.03	0	0	0	48.5	4318.5	13307	-0.24184	0.55623	0.3855	-0.11458	0.18753	0.27325	1	0.0138707	0.0068489	0.16037	0.11052	0.15814	-50, -50	0, 0	0, 0
NM_002875.2	IOH41191	DNA repair protein RAD51 homolog 1	9	21	17	3853.13	0	0	0	18	1490	1989.5	-3.55571	-0.21353	-0.19548	-0.1406	-0.31369	-0.70905	1	0.270035	0.57186	0.54997	0.26766	0.03803	-50, -50	0, 0	0, 0
NM_020197.1	IOH42115	SET and MYND domain-containing protein 2	9	21	19	32990.9	0	0	0	279	1925	5324	0.68553	0.62167	0.54252	0.08212	-0.23661	-0.41963	0.128156	0.0825663	0.0426043	0.0659	0.04408	0.04064	0, 0	0, 0	0, 0
NM_032153.3	IOH42240	Zinc finger protein ZIC 4	9	21	21	1398.75	0	0	0	6.5	754.5	782	-44.4883	-0.23424	-6.71431	-0.15042	-0.44403	-0.81386	1	1	1	2.71964	0.13964	0.28031	-50, -50	0, 0	0, 0
NM_032019.4	IOH42550	Histone deacetylase 10	9	22	1	8656.98	0	0	0	42.5	1301	3543.5	-0.77497	0.45491	0.28303	-0.1197	-0.34719	-0.57417	1	0.243008	0.117921	0.28284	0.05326	0.05887	-50, -50	0, 0	0, 0
BC047536.1	IOH27737	sciellin (SCEL)	10	2	11	39396.8	0	0	1	1301	13135.5	60060.5	0.43449	0.59278	0.78223	0.95422	1.74992	4.33118	0.0064285	0.0013183	0.0002623	0.14892	0.11945	0.06208	0, 0	0, 0	0, 0
NM_020931.1	IOH26150	KIAA1586 (KIAA1586)	10	2	13	4232.98	0	0	0	44.5	1278.5	3018	-5.00947	0.22056	0.10363	-0.11799	-0.35118	-0.61978	1	0.264796	0.17499	0.23835	0.06913	0.04733	-50, -50	0, 0	0, 0
NM_006279.2	IOH26679	ST3 beta-galactoside alpha-2,3-sialyltransferase 3 (ST3GAL3), transcript variant 10	10	2	15	4992.81	0	0	0	58	3226.5	14034.5	-2.38888	0.64381	0.58145	-0.10647	-0.00598	0.33639	1	0.0243067	0.0054844	0	0.05369	0.09185	-50, -50	0, 0	0, 0
NM_032632.3	IOH27195	poly(A) polymerase alpha (PAPOLA)	10	2	17	7976.99	0	0	0	20	1064.5	4209	-30.135	0.13654	0.43731	-0.13889	-0.38909	-0.51641	1	0.449808	0.0720516	0.21213	0.05248	0.02218	-50, -50	0, 0	0, 0
BC016470.2	IOH11948	essential meiotic endonuclease 1 homolog 1 (S. pombe) (EME1)	10	2	19	5703.5	0	0	0	139	2421	9117	-3.42475	0.60271	0.65754	-0.03735	-0.14871	-0.09043	1	0.0469157	0.0127848	0.96655	0.04439	0.04235	-50, 0	0, 0	0, 0
BC007218.1	IOH6864	FYVE and coiled-coil domain containing 1 (FYCO1)	10	2	21	1538.83	0	0	0	38.5	2205	4841	-8.33503	0.11411	0.44606	-0.1231	-0.18699	-0.46155	1	0.0764158	0.053289	0.64282	0.18087	0.04119	-50, -50	0, 0	0, 0
NM_005408.2	IOH3315	chemokine (C-C motif) ligand 13 (CCL13)	10	3	1	22782.2	0	0	0	48.5	1713	6171.5	-6.44063	0.09759	0.56124	-0.11458	-0.27418	-0.34608	1	0.139008	0.03017	0.7144	0.15273	0.03724	-50, -50	0, 0	0, 0
BC005807.2	IOH6261	stearoyl-CoA desaturase (delta-9-desaturase) (SCD)	10	3	3	32251.1	0	1	1	389.5	18098.5	65287	0.23068	0.66699	0.97225	0.17641	2.62937	4.78482	0.0706046	0.0006607	0.0002024	0.12163	0.09951	0.00013	0, 0	0, 0	0, 0
NM_005716.1	IOH3617	GIPC PDZ domain containing family, member 1 (GIPC1), transcript variant 1	10	3	5	18876.6	0	0	0	47	1385	4646.5	-5.26838	0.45807	0.42954	-0.11586	-0.3323	-0.47844	1	0.18889	0.0586133	0.39117	0.01838	0.04002	-50, -50	0, 0	0, 0
[truncated: 7,693 more rows]
