# Supplementary material for: A novel pathway of LPS uptake through syndecan-1 leading to pyroptotic cell death
Source: eLife. 2018 Dec 7;7:e37854. doi: 10.7554/eLife.37854 (PMC6286126; doi:10.7554/eLife.37854)
Supplement: Supplementary file 2. — Proteins with Z-Factor >0.9, Z-Score >4.0 are listed. High score indicates a strong protein-protein interaction. [file elife-37854-supp2.xlsx]

## Sheet: Sheet1
Database ID	Description								Z-Factor	Z-Score
NM_005511.1	Melanoma antigen recognized by T-cells 1								0.94325	4.77805
NM_016815.2	glycophorin C (Gerbich blood group) (GYPC), transcript variant 2								0.97146	4.78125
NM_201625.1	C-type lectin domain family 12 member A								0.96905	4.7783
BC013737.1	histone deacetylase 6 (HDAC6)								0.92247	4.78568
BC008200.1	keratin 8 (KRT8)								0.94988	4.77778
BC056673.1	protein phosphatase 1, regulatory (inhibitor) subunit 2 pseudogene 9 (PPP1R2P9)								0.96625	4.77205
NM_000961.3	prostaglandin I2 (prostacyclin) synthase (PTGIS)								0.94163	4.78412
BC095401.1	AKT-interacting protein								0.90864	4.40036		Z-factor >0.9
NM_138707.1	B-cell CLL/lymphoma 7B (BCL7B), transcript variant 2								0.96438	4.78265		z-score >4
NM_015387.2	Mps one binder kinase activator-like 3								0.97255	4.77857
BC030592.2	HIV-1 Rev binding protein (HRB)								0.9442	4.78043
BC005139.2	ubiquitin specific peptidase 5 (isopeptidase T) (USP5)								0.97219	4.74229
NM_178191.1	ATPase inhibitory factor 1 (ATPIF1), nuclear gene encoding mitochondrial protein, transcript variant 3								0.97468	4.77765
NM_173509.2	UPF0417 protein FAM163A								0.92277	4.78326
NM_001697.1	ATP synthase, H+ transporting, mitochondrial F1 complex, O subunit (oligomycin sensitivity conferring protein) (ATP5O), nuclear gene encoding mitochondrial protein								0.94707	4.77961
NM_080870.2	diffuse panbronchiolitis critical region 1 (DPCR1)								0.93237	4.45235
NM_003223.1	transcription factor AP-4 (activating enhancer binding protein 4) (TFAP4)								0.97091	4.78559
NM_001006946.1	Syndecan-1 (SDC1)								0.96446	4.77357
NM_032797.4	Apoptosis-inducing factor 2								0.95525	4.66521
PV3501	polo-like kinase 1 (Drosophila) (PLK1)								0.96657	4.78464
NM_177974.1	cancer susceptibility candidate 4 (CASC4), transcript variant 2								0.97194	4.78533
NM_001165.3	baculoviral IAP repeat-containing 3 (BIRC3), transcript variant 1								0.96588	4.7849
BC011941.2	cDNA clone IMAGE:4623222, partial cds								0.94974	4.78256
BC014475.1	baculoviral IAP repeat-containing 7 (livin) (BIRC7)								0.96814	4.77978
NM_032691.1	hypothetical protein MGC11082 (MGC11082)								0.97413	4.78634
NM_016371.1	3-keto-steroid reductase								0.91657	4.10639
BC031564.1	chromosome 11 open reading frame 75 (C11orf75)								0.9645	4.7859
BC000937.2	phosphatidylinositol glycan anchor biosynthesis, class G (PIGG)								0.97275	4.78495
NM_003498.2	stannin (SNN)								0.96566	4.78139
NM_197962.1	glutaredoxin 2 (GLRX2), transcript variant 2								0.9699	4.78152
BC007080.1	transmembrane protein 14B (TMEM14B)								0.97413	4.78299
NM_016467.1	ORM1-like 1 (S. cerevisiae) (ORMDL1)								0.91408	4.78464
NM_006834.2	RAB32, member RAS oncogene family (RAB32)								0.95235	4.76928
NM_006233.3	polymerase (RNA) II (DNA directed) polypeptide I, 14.5kDa (POLR2I)								0.97479	4.77922
BC054023.1	SPANX family, member C (SPANXC)								0.96902	4.78347
NM_017855.2	odontogenic, ameloblast asssociated (ODAM)								0.96048	4.76754
NM_015993.1	plasma membrane proteolipid (plasmolipin) (PLLP)								0.97015	4.78112
NM_001006625.1	Podoplanin (PDPN)								0.9673	4.77796
NM_022006.1	FXYD domain containing ion transport regulator 7 (FXYD7)								0.95708	4.78247
NM_004794.1	RAB33A, member RAS oncogene family (RAB33A)								0.94642	4.26977
BC031661.1	hypothetical gene supported by BC031661 (LOC389458)								0.97471	4.77649
NM_153329.2	Aldehyde dehydrogenase family 16 member A1								0.97712	4.77566
NM_001008572.1	tubulin tyrosine ligase-like family, member 1 (TTLL1), transcript variant 2								0.94254	4.12583
BC056409.1	cisplatin resistance-associated overexpressed protein (CROP)								0.96909	4.77882
BC035054.2	RAB28, member RAS oncogene family (RAB28)								0.95751	4.77071
NM_003165.1	Syntaxin-binding protein 1								0.94305	4.77744
NM_004143.2	Cbp/p300-interacting transactivator 1								0.97404	4.76103
BC015165.1	exocyst complex component 7 (EXOC7)								0.96842	4.78443
BC013385.1	C-type lectin domain family 7, member A (CLEC7A)								0.96946	4.77562
NM_183397.1	peroxisomal membrane protein 4, 24kDa (PXMP4), transcript variant 2								0.92185	4.75083
NM_171998.1	Ras-related protein Rab-39B								0.9672	4.74641
BC009779.1	outer dense fiber of sperm tails 2-like (ODF2L)								0.93776	4.77431
BC011781.2	chromosome 9 open reading frame 37 (C9orf37)								0.96978	4.74216
BC022270.1	CDKN2A interacting protein (CDKN2AIP)								0.97366	4.78048
BC022054.1	chromosome 10 open reading frame 83 (C10orf83)								0.97415	4.78472
BC005858.1	fibronectin 1 (FN1)								0.96893	4.78217
BC003595.1	chromosome 17 open reading frame 62 (C17orf62)								0.97593	4.78451
BC052803.1	forkhead box P4 (FOXP4)								0.94124	4.20155
BC009348.2	cirrhosis, autosomal recessive 1A (cirhin) (CIRH1A)								0.93606	4.12834
NM_001001974.1	pleckstrin homology domain containing, family A (phosphoinositide binding specific) member 1 (PLEKHA1), transcript variant 2								0.97027	4.77748
BC057840.1	proteasome (prosome, macropain) subunit, beta type, 5 (PSMB5)								0.96404	4.78616
NM_003006.2	selectin P ligand (SELPLG)								0.95393	4.77961
NM_152876.1	Tumor necrosis factor receptor superfamily member 6 (FAS)								0.96988	4.78399
NM_004853.1	syntaxin 8 (STX8)								0.97231	4.78326
NM_001790.2	cell division cycle 25 homolog C (S. pombe) (CDC25C), transcript variant 1								0.90176	4.68175
NM_080660.2	zinc finger CCCH-type, antiviral 1-like (ZC3HAV1L)								0.97088	4.75188
NM_207430.1	FLJ46266 protein (FLJ46266), mRNA.								0.94721	4.20806
BC005807.2	stearoyl-CoA desaturase (delta-9-desaturase) (SCD)								0.97225	4.78482
NM_016047.1	splicing factor 3B, 14 kDa subunit (SF3B14)								0.96773	4.77258
NM_014248.2	ring-box 1 (RBX1)								0.94143	4.61791
BC017440.1	trafficking protein particle complex 2-like (TRAPPC2L)								0.9739	4.78438
NM_022337.1	RAB38, member RAS oncogene family (RAB38)								0.97415	4.77397
PV3359	Ephrin receptor A3 (EPHA3), transcript variant 1								0.95285	4.78069
NM_001011658.1	trafficking protein particle complex 2 (TRAPPC2), transcript variant 1								0.94146	4.77471
NM_014747.2	regulating synaptic membrane exocytosis 3 (RIMS3)								0.96643	4.77631
NM_173822.1	family with sequence similarity 126, member B (FAM126B)								0.96709	4.73374
NM_017703.1	F-box/LRR-repeat protein 12								0.97609	4.78325
NM_015939.2	tRNA methyltransferase 6 homolog (S. cerevisiae) (TRMT6)								0.96253	4.74693
BC009877.1	P2Y purinoceptor 11 (P2RY11)								0.92313	4.7856
NM_021210.2	trafficking protein particle complex 1 (TRAPPC1)								0.97484	4.78261
NM_015918.2	processing of precursor 5, ribonuclease P/MRP subunit (S. cerevisiae) (POP5), transcript variant 1								0.96504	4.75982
BC007581.1	aldehyde dehydrogenase 4 family, member A1 (ALDH4A1)								0.94954	4.76989
NM_003673.2	titin-cap (telethonin) (TCAP)								0.95401	4.78342
NM_006413.2	Ribonuclease P protein subunit p30								0.95217	4.78334
NM_006861.2	RAB35, member RAS oncogene family (RAB35)								0.90678	4.102
NM_004779.4	CCR4-NOT transcription complex, subunit 8 (CNOT8)								0.96391	4.77462
BC050543.1	Protein FAM131B								0.94448	4.45369
NM_145008.1	Protein yippee-like 4								0.96663	4.78378
NM_016508.2	Cyclin-dependent kinase-like 3								0.963	4.76472
BC010155.2	Adrenodoxin-like protein, mitochondrial								0.96678	4.76186
BC006423.1	Serine/threonine-protein kinase 6								0.9706	4.75145
NM_133265.2	angiomotin (AMOT)								0.9654	4.78156
BC018060.1	Ras-like without CAAX 2 (RIT2)								0.95981	4.75318
NM_133494.1	NIMA (never in mitosis gene a)- related kinase 7 (NEK7)								0.97303	4.77223
BC054892.1	dynein, light chain, roadblock-type 2 (DYNLRB2)								0.97058	4.77644
BC036123.1	stromal membrane-associated protein 1 (SMAP1)								0.92032	4.18472
BC001304.1	piccolo (presynaptic cytomatrix protein) (PCLO)								0.97574	4.78607
NM_003160.1	Serine/threonine-protein kinase 13								0.96961	4.77861
NM_005922.1	Mitogen-activated protein kinase kinase kinase 4								0.971	4.78733
NM_005030.2	polo-like kinase 1 (Drosophila) (PLK1)								0.95863	4.76416
NM_016848.2	SHC-transforming protein 3								0.96915	4.77769
BC003566.1	zinc finger protein 24 (ZNF24)								0.97471	4.78529
NM_032747.1	upregulated during skeletal muscle growth 5 homolog (mouse) (USMG5)								0.93355	4.32775
BC026030.1	zinc finger protein 239 (ZNF239)								0.96942	4.78425
NM_080659.1	chromosome 11 open reading frame 52 (C11orf52)								0.96921	4.72913
NM_138565.1	cortactin (CTTN), transcript variant 2								0.92282	4.78486
NM_001167.2	baculoviral IAP repeat-containing 4 (BIRC4)								0.97554	4.77162
BC002618.1	serine/threonine kinase 16 (STK16)								0.96455	4.78364
NM_207519.1	zeta-chain (TCR) associated protein kinase 70kDa (ZAP70), transcript variant 2								0.95457	4.74719
NM_002930.1	GTP-binding protein Rit2								0.96535	4.78299
NM_006769.2	LIM domain only 4 (LMO4)								0.9732	4.78789
NM_002793.2	proteasome (prosome, macropain) subunit, beta type, 1 (PSMB1)								0.90779	4.02194
NM_138820.1	HIG1 domain family, member 2A (HIGD2A)								0.94955	4.7836
NM_145691.3	ATP synthase mitochondrial F1 complex assembly factor 2 (ATPAF2), nuclear gene encoding mitochondrial protein								0.92726	4.20069
NM_003503.2	Cell division cycle 7-related protein kinase								0.90635	4.76689
NM_014310.3	RASD family, member 2 (RASD2)								0.92752	4.34785
